# Supplementary material for: The crucial role of mitochondrial/chloroplast-related genes in viral genome replication and host defense: integrative systems biology analysis in plant-virus interaction
Source: Front Microbiol. 2025 Apr 23;16:1551123. doi: 10.3389/fmicb.2025.1551123 (PMC12055828; doi:10.3389/fmicb.2025.1551123)
Supplement: Supplementary file 1 [file Table_1.xlsx]

## Sheet: Rice
S1 Table. List of identified DEGs by meta-analysis of Oryza sativa dataset and their corresponding GB_ACC, SPOT_ID and TAIR IDs.
SPOT_ID	ID_REF	GB_ACC	P.value	DE
A_71_P121738	18275	AK058296	0.00509174	down
A_71_P123657	18286	AK058583	1.33e-17	down
A_71_P101188	10223	AK058757	0.0385038	down
A_71_P126061	4620	AK058760	8.33e-05	down
A_71_P115898	20604	AK059089	0.0375394	down
A_71_P123637	12023	AK058809	1.33e-17	down
A_71_P101192	15583	AK059239	0.0416481	down
A_71_P114537	6631	AK059511	0.0432872	down
A_71_P115517	2840	AK058823	0.00616522	down
A_71_P112637	13587	AK058964	0.0124492	down
A_71_P124623	17452	AK059202	0.0198284	down
A_71_P124538	2270	AK059968	0.0455962	down
A_71_P123555	479	AK059636	0.0133922	down
A_71_P118187	190	AK060245	0.0412632	down
A_71_P114714	11205	AK060313	0.0232158	down
A_71_P108367	20153	AK060316	0.0493754	down
A_71_P107337	6966	AK060527	0.0205083	down
A_71_P111542	9678	AK060752	0.0364974	down
A_71_P119137	3356	AK059695	0.000285714	down
A_71_P122845	10504	AK059757	0.000354839	down
A_71_P119601	16360	AK060057	0.0325854	down
A_71_P101146	1302	AK060078	0.0005	down
A_71_P125309	13008	AK060103	0.0235567	down
A_71_P111903	21647	AK060241	0.00151515	down
A_71_P115035	14361	AK060423	0.0171679	down
A_71_P107427	10474	AK061425	0.0349959	down
A_71_P101372	2754	AK060800	0.00028	down
A_71_P119412	19452	AK061511	0.0481678	down
A_71_P114040	7276	AK060867	0.000176471	down
A_71_P125014	21519	AK060981	0.0364206	down
A_71_P102512	3038	AK062112	0.0412632	down
A_71_P124028	6212	AK061007	0.00686441	down
A_71_P101375	705	AK062394	0.0280922	down
A_71_P100667	5014	AK061046	0.00544144	down
A_71_P123223	6557	AK061068	0.0185205	down
A_71_P125170	7649	AK061093	0.0252574	down
A_71_P121215	19441	AK061094	0.0200114	down
A_71_P118746	20166	AK061154	0.00205128	down
A_71_P114855	18062	AK062631	0.0006	down
A_71_P121840	6627	AK061220	0.0178207	down
A_71_P125078	3407	AK061288	0.00506579	down
A_71_P125363	1915	AK062707	0.0212115	down
A_71_P126854	6349	AK062951	0.016	down
A_71_P117990	19188	AK063147	0.0250995	down
A_71_P100475	2023	AK061406	0.0127063	down
A_71_P112484	11160	AK063206	0.0263333	down
A_71_P122855	21720	AK061438	0.000117647	down
A_71_P121066	3329	AK063348	0.0388513	down
A_71_P112139	3674	AK063467	0.0463003	down
A_71_P108644	2363	AK061605	1.33e-17	down
A_71_P109009	12947	AK061742	0.020324	down
A_71_P127020	10048	AK062280	0.0002	down
A_71_P126318	7122	AK062306	0.000117647	down
A_71_P113688	11053	AK062395	0.00366667	down
A_71_P102380	7306	AK064172	0.0497175	down
A_71_P104469	15461	AK062445	0.0298108	down
A_71_P100467	7237	AK062458	0.00182192	down
A_71_P120054	1838	AK064482	0.041086	down
A_71_P116417	9198	AK062493	0.00283146	down
A_71_P123672	20459	AK062529	0.023958	down
A_71_P117845	3960	AK062636	0.0005	down
A_71_P108506	16488	AK064790	0.0386955	down
A_71_P116418	19847	AK062667	0.0177758	down
A_71_P103108	3278	AK063065	0.0159167	down
A_71_P117614	13867	AK063204	1.33e-17	down
A_71_P112808	21614	AK063304	0.0408426	down
A_71_P100170	12805	AK063318	0.0369135	down
A_71_P125672	14340	AK063463	0.0333491	down
A_71_P112693	19269	AK063676	1.33e-17	down
A_71_P128412	20564	AK065824	0.0285191	down
A_71_P125191	21162	AK065835	0.0125926	down
A_71_P101373	11725	AK065846	0.00642683	down
A_71_P115129	6498	AK063677	0.018787	down
A_71_P123226	12293	AK063684	0.000117647	down
A_71_P105650	5479	AK063685	0.0118269	down
A_71_P100686	6182	AK066041	0.0314217	down
A_71_P117702	872	AK066237	0.0280922	down
A_71_P105139	7948	AK066292	0.0381038	down
A_71_P113256	3009	AK066299	0.0149407	down
A_71_P114370	12217	AK063864	0.00026087	down
A_71_P117548	13147	AK063903	0.00171831	down
A_71_P101620	2565	AK063953	0.0005	down
A_71_P114992	9413	AK066758	0.0481678	down
A_71_P119496	10570	AK066770	0.000153846	down
A_71_P123082	16186	AK067013	0.00396939	down
A_71_P125416	8092	AK064197	0.00121053	down
A_71_P120839	9187	AK067165	0.0406068	down
A_71_P102176	2580	AK064271	0.0230144	down
A_71_P124885	10298	AK064468	0.0231145	down
A_71_P124886	4154	AK064585	0.0284481	down
A_71_P112789	15931	AK064637	0.0128667	down
A_71_P123390	8168	AK064697	0.0228624	down
A_71_P107204	19075	AK067517	0.0205435	down
A_71_P124454	13464	AK067543	0.0449171	down
A_71_P122219	13206	AK067622	0.0188837	down
A_71_P115772	13097	AK064715	0.0148365	down
A_71_P109757	7658	AK064871	0.018787	down
A_71_P101095	10625	AK067756	0.0383092	down
A_71_P112926	3214	AK067781	0.0481678	down
A_71_P108643	3283	AK064886	0.00133333	down
A_71_P125877	1990	AK068058	0.0349959	down
A_71_P106232	4774	AK068228	0.0196336	down
A_71_P124122	17969	AK065000	0.0003125	down
A_71_P119044	16322	AK068499	0.0481678	down
A_71_P103338	3431	AK068600	0.0355878	down
A_71_P122096	14731	AK065095	0.000888889	down
A_71_P109795	15923	AK065109	0.0206067	down
A_71_P102346	18658	AK068796	0.0491847	down
A_71_P102099	3043	AK065173	0.0211359	down
A_71_P114735	6571	AK068905	0.0347667	down
A_71_P101512	7933	AK068954	0.0250251	down
A_71_P105767	13473	AK065229	0.00778862	down
A_71_P120410	10900	AK069034	0.0314217	down
A_71_P111021	3397	AK065236	0.0129669	down
A_71_P116307	19057	AK065261	0.00283146	down
A_71_P112161	21390	AK069445	0.00268675	down
A_71_P120825	9663	AK069460	0.0392868	down
A_71_P115741	6977	AK065263	0.00427451	down
A_71_P122280	13094	AK069644	0.0358474	down
A_71_P108382	14892	AK065267	0.0128435	down
A_71_P115186	17155	AK069814	0.0344076	down
A_71_P109024	17517	AK065474	0.00509174	down
A_71_P100901	9007	AK065589	0.0127063	down
A_71_P108158	19812	AK065702	8.33e-05	down
A_71_P122938	16947	AK070187	0.0357195	down
A_71_P126032	19062	AK065859	0.0197143	down
A_71_P118520	10034	AK070356	0.014845	down
A_71_P112736	8397	AK065894	0.00261539	down
A_71_P114884	20073	AK070478	0.0220376	down
A_71_P122548	19848	AK070630	0.00386458	down
A_71_P128494	15885	AK070707	8.33e-05	down
A_71_P122889	21921	AK066029	0.0303511	down
A_71_P105820	5601	AK070820	0.0453412	down
A_71_P122325	16944	AK066188	0.00026087	down
A_71_P105940	19037	AK071021	0.0271381	down
A_71_P125895	11692	AK071058	0.0220909	down
A_71_P109728	2194	AK071173	0.0260408	down
A_71_P115087	17808	AK071326	0.0119528	down
A_71_P128543	3168	AK071366	0.0482262	down
A_71_P123592	1160	AK066303	1.33e-17	down
A_71_P103039	21018	AK066316	0.000285714	down
A_71_P122881	10453	AK066404	0.00505608	down
A_71_P109773	13670	AK066517	0.00392784	down
A_71_P125075	2072	AK071806	0.0462089	down
A_71_P117209	18808	AK072192	0.0381038	down
A_71_P124455	7796	AK066700	0.00140984	down
A_71_P117746	3237	AK072431	0.0209216	down
A_71_P120711	1276	AK072516	0.0383092	down
A_71_P121641	14276	AK066710	0.00263492	down
A_71_P123174	21468	AK072572	0.000342857	down
A_71_P122641	15636	AK072740	0.0195202	down
A_71_P101061	3332	AK066889	0.0352022	down
A_71_P106665	12602	AK067000	0.000117647	down
A_71_P100450	4476	AK073193	0.0412632	down
A_71_P118469	19713	AK067073	0.00616522	down
A_71_P120815	885	AK067229	0.00778862	down
A_71_P119812	1400	AK067363	0.0122687	down
A_71_P119275	9945	AK073273	0.0343448	down
A_71_P122112	16255	AK067408	0.00026087	down
A_71_P118924	6935	AK067424	0.00269412	down
A_71_P104952	2081	AK073365	0.0283624	down
A_71_P117433	22487	AK067453	0.0104122	down
A_71_P118007	17814	AK067485	0.0228624	down
A_71_P101406	15479	AK067516	0.0250995	down
A_71_P125162	17400	AK067664	0.0127063	down
A_71_P120417	14348	AK099028	0.0313202	down
A_71_P124532	21314	AK099053	0.0205083	down
A_71_P124794	22346	AK099115	0.036736	down
A_71_P111606	11741	AK067667	0.0140513	down
A_71_P118805	14960	AK099533	0.0367194	down
A_71_P108131	13324	AK099556	0.0386604	down
A_71_P125127	10816	AK099589	0.0299005	down
A_71_P119675	17004	AK067942	0.0128435	down
A_71_P126004	7136	AK099628	0.0423507	down
A_71_P116860	19715	AK068350	0.000285714	down
A_71_P100497	14299	AK100325	0.0381038	down
A_71_P123236	4272	AK068409	0.00149206	down
A_71_P111007	332	AK068608	0.0128667	down
A_71_P111707	9000	AK068638	0.0127063	down
A_71_P115074	8529	AK068666	0.0296957	down
A_71_P116423	19512	AK068862	0.0141019	down
A_71_P120753	17473	AK068999	0.0352022	down
A_71_P115016	9179	AK100616	0.0177758	down
A_71_P124663	21670	AK069257	0.0182344	down
A_71_P123533	3944	AK069308	0.000867925	down
A_71_P113047	7386	AK069548	0.00026087	down
A_71_P103237	7236	AK101504	0.0466376	down
A_71_P102519	1547	AK069648	0.0325236	down
A_71_P103974	20846	AK069778	8.33e-05	down
A_71_P110881	18231	AK069933	0.000285714	down
A_71_P100498	13472	AK069975	0.0256256	down
A_71_P112279	20282	AK101786	0.00235185	down
A_71_P112620	16434	AK101795	0.0172822	down
A_71_P119620	13012	AK069990	0.00193333	down
A_71_P114509	7212	AK101932	0.00972917	down
A_71_P117473	4578	AK069999	0.0268995	down
A_71_P114369	20326	AK070138	1.66e-17	down
A_71_P126772	12462	AK102093	0.0406223	down
A_71_P106796	21845	AK102182	0.0411	down
A_71_P121282	316	AK070327	0.00133333	down
A_71_P118998	18593	AK070405	0.000290323	down
A_71_P106896	5843	AK102694	0.0247259	down
A_71_P110514	6337	AK103019	0.013344	down
A_71_P104210	15873	AK070415	0.00980769	down
A_71_P101101	19984	AK103210	0.0486488	down
A_71_P116659	14500	AK103312	0.0322944	down
A_71_P117600	19473	AK070763	0.0005	down
A_71_P122879	17655	AK103726	0.022679	down
A_71_P100236	20412	AK103865	0.000354839	down
A_71_P117542	12869	AK070810	0.00409	down
A_71_P124567	1526	AK070884	0.00510909	down
A_71_P107132	18842	AK071310	0.00877778	down
A_71_P111218	11450	AK071447	0.00109756	down
A_71_P112700	16115	AK105292	0.00697826	down
A_71_P122055	21040	AK105382	0.0436138	down
A_71_P116107	3361	AK071515	0.00911719	down
A_71_P113155	21746	AK105554	0.0109208	down
A_71_P101496	3460	AK105570	0.0487366	down
A_71_P112476	14072	AK071680	0.00154412	down
A_71_P127133	5742	AK105733	0.0406223	down
A_71_P100912	5718	AK105750	0.0451409	down
A_71_P111546	14206	AK071801	0.012218	down
A_71_P111617	19048	AK105853	0.0330042	down
A_71_P117191	369	AK071855	0.0258137	down
A_71_P100704	8923	AK071961	0.0167803	down
A_71_P122319	3123	AK106057	0.0205435	down
A_71_P105541	13080	AK072245	0.0037234	down
A_71_P125870	8051	AK072546	0.00972917	down
A_71_P126230	12242	AK106323	0.0266473	down
A_71_P121674	5958	AK072827	0.00194737	down
A_71_P116881	1044	AK106712	0.0300045	down
A_71_P109230	22072	AK073129	0.00505608	down
A_71_P103738	18953	AK073201	0.0115045	down
A_71_P118029	2122	AK106871	0.0405328	down
A_71_P117839	9016	AK073202	0.000368421	down
A_71_P126127	21891	AK073212	0.0129381	down
A_71_P116187	3377	AK073322	0.00274419	down
A_71_P114672	72	AK107074	0.0313202	down
A_71_P126273	9178	AK073361	0.00149206	down
A_71_P108915	15843	AK073446	0.00168571	down
A_71_P105636	12821	AK073474	0.00911719	down
A_71_P125660	22130	AK073528	0.00956522	down
A_71_P121761	17822	AK073672	0.0124492	down
A_71_P122949	13674	AK107314	0.0381038	down
A_71_P114836	5730	AK073761	0.0268539	down
A_71_P108259	8807	AK107425	0.0300448	down
A_71_P123290	4053	AK099448	0.027169	down
A_71_P120617	3743	AK107544	0.000636364	down
A_71_P122562	17980	AK099618	0.000290323	down
A_71_P108156	16974	AK099709	1.33e-17	down
A_71_P120966	5658	AK099722	0.00305556	down
A_71_P112975	6485	AK107892	0.0392868	down
A_71_P116396	19468	AK099816	0.000238095	down
A_71_P126488	152	AK100022	0.0375725	down
A_71_P120820	12399	AK100106	0.00694118	down
A_71_P116226	14775	AK100278	0.015075	down
A_71_P117544	17523	AK100361	0.0120455	down
A_71_P109914	21656	AK100431	0.0413322	down
A_71_P123027	5168	AK100465	0.000307692	down
A_71_P121628	12264	AK108361	0.0383612	down
A_71_P123883	1920	AK108376	0.0160407	down
A_71_P121133	11403	AK100580	0.0005	down
A_71_P125580	22040	AK100592	0.00269412	down
A_71_P127463	14272	AK108554	0.028621	down
A_71_P110890	14826	AK100707	0.007225	down
A_71_P115062	6805	AK100947	0.0303511	down
A_71_P106715	16261	AK108975	0.0298864	down
A_71_P100910	3074	AK109337	0.0406223	down
A_71_P110483	3977	AK109394	0.0399082	down
A_71_P126251	6068	AK109396	0.0381038	down
A_71_P112314	9661	AK100989	0.0412632	down
A_71_P124940	917	AK101155	0.0168333	down
A_71_P121433	20647	AK101268	0.00220408	down
A_71_P106562	17807	AK101596	0.000342857	down
A_71_P112673	15688	AK109871	0.0387453	down
A_71_P124291	17605	AK101623	0.0127862	down
A_71_P128257	6860	AK110592	0.0388889	down
A_71_P112959	16232	AK110725	0.0355328	down
A_71_P118071	14458	AK110793	0.00206818	down
A_71_P100532	15196	AK101712	0.0136323	down
A_71_P110111	21242	AK110903	0.0261756	down
A_71_P112233	21959	AK101769	0.0384706	down
A_71_P117838	4276	AK101772	0.000867925	down
A_71_P118148	9692	AK101897	0.000745098	down
A_71_P128302	5720	AK111029	0.0142785	down
A_71_P124119	15066	AK111096	0.0406223	down
A_71_P114941	15168	AK111106	0.042472	down
A_71_P105595	19433	AK111241	0.0424328	down
A_71_P118320	21856	AK101924	0.00310345	down
A_71_P103458	9158	AK111255	0.000285714	down
A_71_P102080	9683	AK101948	0.00427451	down
A_71_P102564	20541	AK102068	0.0188837	down
A_71_P120376	2169	AK102166	0.0327619	down
A_71_P115577	1742	AK102200	0.00330435	down
A_71_P113105	12035	AK102641	0.00275862	down
A_71_P116309	6660	AK111790	0.0347667	down
A_71_P119628	10239	AK112033	0.0275349	down
A_71_P122048	11824	AK103118	0.0127063	down
A_71_P117350	13783	AK103208	0.00202597	down
A_71_P118226	21888	AK103233	0.04236	down
A_71_P102899	11062	AK103608	0.0312743	down
A_71_P123288	11132	AK104633	0.00133333	down
A_71_P123065	9916	AK104810	0.00318681	down
A_71_P118957	10655	AK105051	0.00256098	down
A_71_P118828	1800	AK105179	0.00176389	down
A_71_P125182	5374	AK105190	0.0127862	down
A_71_P120156	9110	AK105281	0.00196	down
A_71_P126808	18595	AK105399	0.0253779	down
A_71_P103430	21679	AK105518	0.00112727	down
A_71_P117297	10806	AK105605	0.0209216	down
A_71_P109233	16513	AK105732	0.0135714	down
A_71_P117543	16022	AK105781	0.00117857	down
A_71_P124017	21228	AK106038	0.024803	down
A_71_P127140	3440	AK106112	0.0127063	down
A_71_P125377	17120	AK106179	0.0182216	down
A_71_P113417	13880	AK106200	0.00505608	down
A_71_P117327	1252	AK106229	0.0358474	down
A_71_P109857	14050	AK106276	0.0188176	down
A_71_P110429	68	AK106465	0.0339298	down
A_71_P117236	14809	AK106565	0.020324	down
A_71_P102259	14267	AK106731	0.00965892	down
A_71_P103829	18722	AK106774	0.000354839	down
A_71_P123231	21221	AK106924	0.031236	down
A_71_P106690	10200	AK106994	0.00224051	down
A_71_P112538	14709	AK107044	0.0235567	down
A_71_P116088	14399	AK107075	0.002275	down
A_71_P121369	882	AK107112	0.0358474	down
A_71_P125527	17735	AK107125	0.00791129	down
A_71_P123792	15333	AK107152	0.00151515	down
A_71_P106972	807	AK107159	1.33e-17	down
A_71_P115889	15263	AK107179	0.0128667	down
A_71_P114988	8849	AK107185	0.0398083	down
A_71_P110634	1951	AK107276	0.0198889	down
A_71_P107660	71	AK107396	0.0235567	down
A_71_P125888	5592	AK107485	0.027169	down
A_71_P107190	8832	AK107707	1.48e-17	down
A_71_P122680	19350	AK107718	0.00026087	down
A_71_P115472	15854	AK107775	0.0180181	down
A_71_P111363	13749	AK107777	0.00168571	down
A_71_P126877	14475	AK107809	0.008248	down
A_71_P112186	12651	AK107934	0.00561947	down
A_71_P114407	9117	AK107957	0.000176471	down
A_71_P117019	6723	AK107980	0.0352022	down
A_71_P106667	19067	AK108037	0.00055102	down
A_71_P123263	18961	AK108172	0.02	down
A_71_P120145	17676	AK108186	0.0127063	down
A_71_P114058	5378	AK108249	1.33e-17	down
A_71_P120465	6574	AK108256	0.00154412	down
A_71_P121017	7903	AK108383	0.00561947	down
A_71_P105714	18919	AK108454	0.000439024	down
A_71_P110115	16693	AK108549	0.0198046	down
A_71_P112009	9654	AK108597	0.00263492	down
A_71_P106538	10785	AK108843	0.000368421	down
A_71_P127604	8933	AK108895	0.0211359	down
A_71_P127632	3666	AK108953	0.000439024	down
A_71_P103523	233	AK109431	0.00187838	down
A_71_P101687	2022	AK109480	0.021011	down
A_71_P102548	5528	AK109495	0.0462435	down
A_71_P107683	10674	AK109502	0.00640517	down
A_71_P118858	12344	AK109592	0.00678633	down
A_71_P122186	17280	AK110047	0.00151515	down
A_71_P128053	13967	AK110300	0.00409	down
A_71_P117942	6143	AK110810	1.33e-17	down
A_71_P118163	22051	AK110924	0.0104592	down
A_71_P111936	11109	AK110947	0.016	down
A_71_P100894	14220	AK111253	0.00366304	down
A_71_P114354	12281	AK111286	0.0024386	down
A_71_P125015	3845	AK111295	0.00766116	down
A_71_P124053	6858	AK111323	0.0325236	down
A_71_P115890	13331	AK111525	0.000612903	down
A_71_P120755	21369	AK111640	0.0002	down
A_71_P124427	6257	AK111652	0.00493204	down
A_71_P104183	17578	AK058218	0.00151351	up
A_71_P115993	11085	AK058439	0.0160556	up
A_71_P124711	22073	AK058585	0.000944444	up
A_71_P126334	21007	AK058825	0.0395635	up
A_71_P108446	10168	AK059414	0.00112121	up
A_71_P125654	14501	AK059455	0.0271724	up
A_71_P123731	13966	AK059482	0.000266667	up
A_71_P110610	5551	AK059831	0.000266667	up
A_71_P102658	21797	AK059855	0.00268182	up
A_71_P100155	8033	AK060341	0.00875758	up
A_71_P121114	14917	AK060548	0.000111111	up
A_71_P121115	60	AK060618	1.66e-17	up
A_71_P123520	101	AK061038	0.0196804	up
A_71_P110434	19929	AK061293	0.00302128	up
A_71_P123697	8017	AK061529	0.00112121	up
A_71_P126683	11671	AK061606	0.00268182	up
A_71_P102833	18753	AK062310	0.000266667	up
A_71_P122584	11915	AK062365	0.00579365	up
A_71_P126801	14945	AK062407	0.0215385	up
A_71_P106251	2917	AK062519	0.01056	up
A_71_P103869	8506	AK062671	0.00288889	up
A_71_P123711	6921	AK062795	0.022434	up
A_71_P107328	16337	AK063042	0.000590909	up
A_71_P123658	11187	AK063055	0.0281583	up
A_71_P113249	3109	AK063263	0.0145843	up
A_71_P107796	4892	AK063312	0.00112121	up
A_71_P127092	15031	AK063517	0.00444828	up
A_71_P105508	11907	AK063602	0.00209756	up
A_71_P113023	17988	AK063700	1.66e-17	up
A_71_P111407	21101	AK063751	0.00112121	up
A_71_P113842	15332	AK063984	0.000266667	up
A_71_P108642	16783	AK064127	0.0176154	up
A_71_P124142	21361	AK064164	0.0047027	up
A_71_P126433	13655	AK064287	0.00452542	up
A_71_P102724	8604	AK064590	0.0224189	up
A_71_P105952	13519	AK064617	0.000294118	up
A_71_P105006	8424	AK065018	0.00382143	up
A_71_P100064	20419	AK065048	0.0102407	up
A_71_P105464	13023	AK065389	0.0173404	up
A_71_P124870	18374	AK065631	0.00114286	up
A_71_P125130	480	AK065928	0.000941176	up
A_71_P107488	2668	AK065950	0.00604615	up
A_71_P126766	17877	AK066267	0.0133059	up
A_71_P124010	20721	AK066649	0.00604615	up
A_71_P126129	752	AK066682	0.00614286	up
A_71_P114153	7262	AK067414	0.0068806	up
A_71_P109502	3523	AK067971	0.00112121	up
A_71_P103149	5935	AK068115	0.00114286	up
A_71_P106770	20003	AK068166	1.66e-17	up
A_71_P125890	16968	AK068276	0.00389474	up
A_71_P122504	3001	AK068337	0.000388889	up
A_71_P101755	9896	AK069494	0.0208431	up
A_71_P104064	2557	AK069596	0.001975	up
A_71_P128507	12227	AK069963	0.000111111	up
A_71_P105287	18171	AK069978	0.0137816	up
A_71_P124872	5401	AK070289	0.000294118	up
A_71_P128521	11570	AK070609	0.000111111	up
A_71_P109503	15181	AK070649	0.000222222	up
A_71_P122334	4295	AK071392	0.00968493	up
A_71_P126333	5446	AK071613	0.001	up
A_71_P104063	3421	AK071654	0.00245238	up
A_71_P107670	7943	AK072255	0.0034	up
A_71_P126544	16646	AK072461	0.00487755	up
A_71_P105859	21112	AK072646	0.0136588	up
A_71_P128575	9578	AK072753	0.0241909	up
A_71_P105591	21313	AK072929	0.0113816	up
A_71_P122642	7026	AK073400	0.0118354	up
A_71_P102047	13617	AK073592	0.00587879	up
A_71_P110776	4064	AK099476	0.00554098	up
A_71_P110466	10120	AK099802	0.0404676	up
A_71_P120327	21839	AK100025	0.0236147	up
A_71_P128491	15543	AK100559	0.00751471	up
A_71_P106697	5698	AK100917	0.0004	up
A_71_P115020	6000	AK100933	0.0118354	up
A_71_P105979	9883	AK101655	0.00310204	up
A_71_P121475	20638	AK102245	0.00112121	up
A_71_P113644	20317	AK102925	0.0289504	up
A_71_P110401	12583	AK103162	1.66e-17	up
A_71_P103544	18566	AK103482	0.00225	up
A_71_P121928	1447	AK103634	0.02085	up
A_71_P126180	2012	AK103636	0.00310204	up
A_71_P108728	1595	AK059839	0.0111579	up
A_71_P123021	46	AK103655	0.0126627	up
A_71_P124045	19542	AK103839	0.0113793	up
A_71_P121562	4023	AK103890	1.66e-17	up
A_71_P108992	12439	AK060375	0.0494192	up
A_71_P109293	11401	AK060566	0.0271724	up
A_71_P121295	7316	AK060990	2.21e-17	up
A_71_P121264	6651	AK061187	0.0335703	up
A_71_P101592	3495	AK105196	0.00554098	up
A_71_P108955	16131	AK062272	0.044589	up
A_71_P111804	20008	AK105205	0.0126627	up
A_71_P117334	8865	AK105317	0.00997297	up
A_71_P100540	12019	AK105323	0.00295652	up
A_71_P100541	5334	AK105331	0.00112121	up
A_71_P120453	5884	AK062714	0.0414141	up
A_71_P110894	7217	AK062771	0.0149844	up
A_71_P108212	16428	AK105387	1.66e-17	up
A_71_P112646	14071	AK062814	0.0433588	up
A_71_P120154	16391	AK062882	0.0047027	up
A_71_P111833	3972	AK105405	0.016303	up
A_71_P124659	15231	AK105411	0.00382143	up
A_71_P123669	10741	AK063117	0.0335703	up
A_71_P117120	8248	AK063175	0.0292377	up
A_71_P114776	13508	AK105433	0.000636364	up
A_71_P117504	17236	AK063418	0.0449554	up
A_71_P100853	1273	AK063667	0.0315175	up
A_71_P115657	5690	AK105690	0.00866667	up
A_71_P125821	13769	AK063833	0.0155543	up
A_71_P101879	9587	AK106003	0.00487755	up
A_71_P120868	9234	AK064041	0.0271724	up
A_71_P107234	1184	AK106041	0.000222222	up
A_71_P120594	4063	AK064448	0.0467963	up
A_71_P106016	11029	AK064519	0.0271966	up
A_71_P107289	13258	AK106171	0.00815714	up
A_71_P121048	22213	AK065010	0.0449554	up
A_71_P100726	4208	AK065190	0.0499176	up
A_71_P121127	10757	AK065192	0.0449554	up
A_71_P122386	7813	AK065210	0.0469424	up
A_71_P109040	773	AK065552	0.00484211	up
A_71_P113122	17696	AK065653	0.0404676	up
A_71_P124395	13523	AK106277	0.001975	up
A_71_P124442	11626	AK106404	0.0103151	up
A_71_P109786	11773	AK106440	0.021301	up
A_71_P114952	15704	AK066089	0.00657895	up
A_71_P116345	21590	AK066485	0.044981	up
A_71_P107075	8434	AK066602	0.0459057	up
A_71_P100534	1486	AK067343	0.0435764	up
A_71_P128455	875	AK067779	0.00409091	up
A_71_P122878	21964	AK068014	0.0178602	up
A_71_P100712	11144	AK106926	1.66e-17	up
A_71_P102009	20672	AK068791	0.0499176	up
A_71_P103933	17797	AK069247	0.0158876	up
A_71_P119072	16998	AK069383	0.000285714	up
A_71_P125759	3648	AK069945	0.0464562	up
A_71_P108115	7183	AK070075	0.0401791	up
A_71_P105382	5170	AK070419	0.000571429	up
A_71_P115154	2506	AK107192	0.0189263	up
A_71_P103074	11630	AK070894	0.0232133	up
A_71_P127273	13459	AK107385	0.00575806	up
A_71_P128541	17704	AK071569	0.0223173	up
A_71_P121973	7369	AK071578	0.0213267	up
A_71_P101590	5590	AK071585	0.0196804	up
A_71_P101085	7589	AK107432	0.00322	up
A_71_P108563	998	AK071722	0.0492048	up
A_71_P108254	8880	AK071734	0.0272627	up
A_71_P107799	13177	AK072216	0.020101	up
A_71_P117023	12494	AK072436	0.0281724	up
A_71_P102991	12978	AK107734	0.0121605	up
A_71_P119132	21164	AK072982	0.000555556	up
A_71_P111986	12283	AK073109	0.0404676	up
A_71_P122315	1543	AK073913	0.0449554	up
A_71_P101981	8288	AK099469	0.0447211	up
A_71_P128390	7469	AK099523	0.00112121	up
A_71_P123888	653	AK107854	0.00968493	up
A_71_P104853	7818	AK100151	0.0348952	up
A_71_P120368	20381	AK100172	0.000266667	up
A_71_P123362	3492	AK100339	0.0141954	up
A_71_P128550	7372	AK100502	0.0386391	up
A_71_P116619	20504	AK100859	0.000285714	up
A_71_P119779	20402	AK100965	0.0155543	up
A_71_P118289	20829	AK108052	0.00612121	up
A_71_P104314	13996	AK102178	0.0226296	up
A_71_P116924	11592	AK102224	0.0467963	up
A_71_P103528	20348	AK102887	0.0404676	up
A_71_P102762	16288	AK102964	0.00866667	up
A_71_P103897	13339	AK103248	0.0224953	up
A_71_P123241	9221	AK103272	0.0156	up
A_71_P119676	12518	AK103556	0.0315081	up
A_71_P105309	8960	AK108331	0.0200714	up
A_71_P123274	5719	AK108363	0.0215385	up
A_71_P109264	22248	AK103716	0.00047619	up
A_71_P113735	10472	AK108389	0.00369811	up
A_71_P109701	20185	AK103908	0.0449554	up
A_71_P106528	5420	AK104655	0.0449554	up
A_71_P106644	2925	AK108494	0.0101132	up
A_71_P119449	6421	AK108531	0.0271071	up
A_71_P111699	11437	AK105370	0.00594545	up
A_71_P107100	2119	AK108567	0.0136	up
A_71_P109870	13668	AK108930	0.022434	up
A_71_P102516	18134	AK105493	0.0374351	up
A_71_P109145	5222	AK105535	0.0301284	up
A_71_P107165	1896	AK105715	0.0405286	up
A_71_P105465	19404	AK105848	0.0207677	up
A_71_P110280	2300	AK109161	0.00176316	up
A_71_P102414	12452	AK109348	0.0004	up
A_71_P111137	14532	AK106302	0.00329412	up
A_71_P120922	14821	AK106547	0.0449554	up
A_71_P117605	4034	AK106561	0.0493684	up
A_71_P102285	8511	AK106772	0.0467975	up
A_71_P116468	22302	AK106962	0.0201683	up
A_71_P126625	15665	AK109534	0.00151351	up
A_71_P100981	9534	AK109672	0.0047027	up
A_71_P103280	2261	AK109789	0.0309646	up
A_71_P127561	12928	AK109926	0.0421553	up
A_71_P123106	15349	AK107851	0.0473879	up
A_71_P101084	8843	AK107857	0.0217075	up
A_71_P104861	9056	AK107937	0.00487755	up
A_71_P109334	13577	AK107983	0.0114938	up
A_71_P104256	1721	AK107997	0.0363953	up
A_71_P108219	1787	AK108001	1.66e-17	up
A_71_P126157	3898	AK110663	0.00815714	up
A_71_P119164	2015	AK108210	0.0003125	up
A_71_P100333	9094	AK110709	0.00382143	up
A_71_P126323	17486	AK110880	0.0224189	up
A_71_P118153	8360	AK108637	0.0431748	up
A_71_P103068	1771	AK108653	0.0449554	up
A_71_P119095	3222	AK108656	0.0339587	up
A_71_P102424	19043	AK108657	0.0145843	up
A_71_P103057	6689	AK108695	0.0469756	up
A_71_P120779	13564	AK108716	0.040622	up
A_71_P100715	18416	AK111041	0.00966197	up
A_71_P106543	21816	AK109286	0.0449554	up
A_71_P108623	5061	AK109504	0.0421702	up
A_71_P123686	22537	AK109715	0.0437379	up
A_71_P114480	6786	AK110420	0.0370385	up
A_71_P106575	20879	AK110587	0.0103151	up
A_71_P106433	12875	AK111335	0.0169247	up
A_71_P108704	17562	AK110678	0.0499176	up
A_71_P105444	4740	AK111348	0.00532692	up
A_71_P122755	2559	AK111378	0.013593	up
A_71_P125858	9909	AK110904	0.0339587	up
A_71_P120818	12782	AK110964	0.0271724	up
A_71_P106467	345	AK111034	0.0431748	up
A_71_P118630	7783	AK111455	0.0153977	up
A_71_P100789	19440	AK111326	0.0255586	up
A_71_P115976	14909	AK111486	0.0381439	up
A_71_P117441	9202	AK111500	0.0449554	up
A_71_P120576	2653	AK111606	0.0112078	up
A_71_P117063	19389	AK111833	0.0281583	up
A_71_P116432	18918	AK111852	0.0113291	up
A_71_P109956	20794	AK112011	0.0201683	up

## Sheet: Nicotiana
S1 Table. List of identified DEGs by meta-analysis of Nicotiana tabacum dataset and their corresponding GB_ACC, SPOT_ID and TAIR IDs.
SPOT_ID	ID_REF	GB_ACC	P.value	DE
A_95_P000121	4056	X52744,CV019535	0.0151769	down
A_95_P000221	7108	EB438050	0.00288102	down
A_95_P000271	37893	DV160993	2.73e-05	down
A_95_P000346	4725	Z56282	0.033367	down
A_95_P000351	833	CV018390	0.000320872	down
A_95_P000366	33592	EB431631	0.00928636	down
A_95_P000381	25060	EB431521	0.00706969	down
A_95_P000406	436	DV157787	0.0126685	down
A_95_P000436	32180	AJ272037	0.000141129	down
A_95_P000441	2926	DV160110,CV019969	0.0145798	down
A_95_P000511	25199	CV020068,CV020423,CV019499	1.81e-05	down
A_95_P000516	15194	DV998828	4.69e-05	down
A_95_P000521	42216	FS406685,CV019228	6.05e-05	down
A_95_P000541	43881	FG636567	6.04e-19	down
A_95_P000621	16110	EB446240,CV019427	0.00174336	down
A_95_P000686	15363	EH615352,CV021040	2.37e-05	down
A_95_P000716	40028	X61665	0.000497143	down
A_95_P000841	42924	FG641444,CV018338	0.0312665	down
A_95_P000851	15498	EB682518	6.04e-19	down
A_95_P000891	44277	DV999596	0.00173865	down
A_95_P000911	25059	EB447085	0.00970982	down
A_95_P000921	12008	DV161912	0.026943	down
A_95_P001011	30251	FG197869	6.04e-19	down
A_95_P001081	27949	EB448430,EH613785	0.000468886	down
A_95_P001086	23005	AB010879	0.0217258	down
A_95_P001286	41969	FG628825	0.023242	down
A_95_P001301	44566	FG641987,CV019735	6.04e-19	down
A_95_P001401	39577	EH620962	0.000144289	down
A_95_P001521	21691	BP137396	6.92e-06	down
A_95_P001631	3910	EH623842	0.0189917	down
A_95_P001681	25676	DW000262,EB679832	0.0205695	down
A_95_P001766	37220	FG645222,AJ344601	0.010605	down
A_95_P001781	33781	AJ632991	6.04e-19	down
A_95_P001911	14376	FG642183,BP129490	0.000401773	down
A_95_P002276	36796	BP533488,BP534466	0.0446284	down
A_95_P002361	42231	BQ843044	0.00128671	down
A_95_P002406	13933	CV016008,EB433914	0.00186942	down
A_95_P002436	12209	CV016425,CV018339	0.0154592	down
A_95_P002466	28509	AY219853,CV016685,CV017363	6.92e-06	down
A_95_P002496	37375	CV016998,BQ843158	0.00490546	down
A_95_P002516	36533	FG170570,FG621993,CV017173	0.00216404	down
A_95_P002521	7223	CV017297,EB438188	0.0168192	down
A_95_P002586	31548	CV017749	7.93e-05	down
A_95_P002626	4620	CV017999	6.04e-19	down
A_95_P002746	32778	CV018831,CV018409	0.0159562	down
A_95_P002821	34265	X52744	0.0296667	down
A_95_P002836	44774	CV019412,CV017767	0.000173258	down
A_95_P002906	24081	CV019750	6.04e-19	down
A_95_P002941	39320	EV849907	0.0368747	down
A_95_P002951	16327	CV020036,CV020411	6.04e-19	down
A_95_P002966	13731	CV020097,BP532910	6.92e-06	down
A_95_P002986	15314	CV020243	6.92e-06	down
A_95_P003031	10211	CV020441,EH619295	0.00671347	down
A_95_P003106	9631	AM847468,CV020798	0.01476	down
A_95_P003126	41435	CV020848	6.04e-19	down
A_95_P003176	42026	DW000743,CV021021	0.00450624	down
A_95_P003181	43753	DW000743,CV021055	0.00102676	down
A_95_P003201	12133	CV021135,CV016121	6.04e-19	down
A_95_P003216	43317	DW001361,CV021206	0.0205247	down
A_95_P003231	39656	CV021268	6.04e-19	down
A_95_P003241	15150	AJ272037,CV021332	0.0366412	down
A_95_P003246	19211	CV021355,CV020029	6.04e-19	down
A_95_P003266	42141	CV021520,CV020881	6.04e-19	down
A_95_P003346	2052	Y13465,DV157553	0.0253635	down
A_95_P003371	9831	DV159621,CV020522	6.04e-19	down
A_95_P003406	15504	DV998948	5.35e-05	down
A_95_P003431	3162	DW000912	6.04e-19	down
A_95_P003466	13774	DW003379,BP535284	0.00824106	down
A_95_P003501	15160	DW005217	0.00346291	down
A_95_P003551	39145	EB429815,EB432697	6.04e-19	down
A_95_P003561	20421	FG164295,EB430131	0.0383068	down
A_95_P003566	30048	EB430253,EB432697	6.04e-19	down
A_95_P003586	7009	EB430781	0.00153725	down
A_95_P003661	20839	EB433184,CV020248	0.00277591	down
A_95_P003721	19733	EB434871	0.00681989	down
A_95_P003741	19965	EB435435,EB432707	0.004483	down
A_95_P003926	26458	FS413762,EB445075	0.0402295	down
A_95_P004041	3653	AM816798,EB450262	5.35e-05	down
A_95_P004081	39071	EB678248,BP527747	0.00466195	down
A_95_P004106	30507	X61665,EB680563	0.000471098	down
A_95_P004161	7798	EB684064	0.000358974	down
A_95_P004251	22187	EB679993,EH615005,EB681688	0.000320872	down
A_95_P004331	4209	EH617465	0.0165383	down
A_95_P004456	15644	EH619941,EH619785	5.35e-05	down
A_95_P004861	16386	EH665100	0.00366017	down
A_95_P005021	35237	EH666098,EH666236	0.0189531	down
A_95_P005049	30315	Z56282,EH621239	0.0240493	down
A_95_P005072	5553	DW000203,EB680345	0.00190909	down
A_95_P005146	36408	EB435775	0.000360902	down
A_95_P005236	26556	EB442583	0.0406964	down
A_95_P005396	40747	EB431631	0.0143397	down
A_95_P005626	44186	FG637553,CV020933	0.00301949	down
A_95_P006136	2774	BP530783	0.00131243	down
A_95_P006166	10766	CV016171,CV019340,CV016558	0.00782191	down
A_95_P006746	14151	CV018246	0.00710789	down
A_95_P006861	17242	X61115	0.000192644	down
A_95_P006996	10654	X64198	0.0435616	down
A_95_P007061	35332	AJ416570	6.92e-06	down
A_95_P007271	22959	AY169238	6.05e-05	down
A_95_P007286	12458	AJ416570	2.73e-05	down
A_95_P007326	30751	D83583	0.0187311	down
A_95_P007571	14388	D26509	0.0371841	down
A_95_P007596	34601	AY220076	6.04e-19	down
A_95_P007941	26040	DV159589	0.00104854	down
A_95_P008091	35490	DV162582	0.000566248	down
A_95_P008101	23017	DW005137	0.00567704	down
A_95_P008206	41408	DV998840	0.000188948	down
A_95_P008246	37416	EB679495	5.35e-05	down
A_95_P008266	38814	EB447962	0.0127382	down
A_95_P008306	41846	EB434574	0.000989011	down
A_95_P008351	38492	AB018441	6.04e-19	down
A_95_P008426	28314	Z48977	0.00225077	down
A_95_P008446	20467	X60057,EB446432	0.00022597	down
A_95_P008521	29374	EB441744	0.00466195	down
A_95_P008581	13849	Z48977	0.0198174	down
A_95_P008646	43447	X62427	6.92e-06	down
A_95_P008781	2591	EB426350	0.00822879	down
A_95_P008906	37988	DV162712	0.0199138	down
A_95_P009016	38340	DW000067	0.0337546	down
A_95_P009196	12592	DV998963	0.0297098	down
A_95_P009231	34626	DW000937	0.00140987	down
A_95_P009386	29499	AB059832	0.00201921	down
A_95_P009466	5982	AB095099	0.000409426	down
A_95_P009496	43361	DV159996	0.000417034	down
A_95_P009556	42737	DV162646,DW004388	0.0197448	down
A_95_P009561	20412	EB446838	6.04e-19	down
A_95_P009661	24905	EB679350	0.000977995	down
A_95_P009666	23309	EB429656	0.0324334	down
A_95_P009796	2326	DV162523	0.000229617	down
A_95_P009811	43281	DV162192	0.0299276	down
A_95_P009971	22956	EB436076	0.026221	down
A_95_P010011	18214	EB427799	0.000104167	down
A_95_P010311	17238	DV999353,CV018391	0.0213652	down
A_95_P010321	26573	EB448853	0.00192657	down
A_95_P010396	8954	DV157481	0.0150952	down
A_95_P010436	9234	EB425913	0.0333382	down
A_95_P010526	468	AB074570,CV020522,DV159621	6.04e-19	down
A_95_P010531	31428	Z82982	0.0151461	down
A_95_P010606	18518	EB439666	6.04e-19	down
A_95_P010711	15441	EB438558	0.0451044	down
A_95_P010726	1983	EB449682	0.0227944	down
A_95_P010756	21969	CK720589	1.81e-05	down
A_95_P011017	32986	AF049354	0.00124912	down
A_95_P011026	16469	EB678851	0.0120243	down
A_95_P011106	2785	EB680133	0.000222973	down
A_95_P011176	37960	EB427793	3.26e-05	down
A_95_P011216	5110	DW000190	0.0238986	down
A_95_P011261	16943	X62426	1.81e-05	down
A_95_P011311	35132	X83524	0.0048941	down
A_95_P011431	4983	AF014053	0.00108454	down
A_95_P011501	5923	EB424885	0.000417034	down
A_95_P011511	2148	EB425564	0.00124912	down
A_95_P011541	32908	DV999346	6.92e-06	down
A_95_P011821	5122	X55354	6.92e-06	down
A_95_P011841	22297	BP533692	0.00192	down
A_95_P011986	32980	EB438752	0.00983234	down
A_95_P012276	19156	EB438347	0.0374703	down
A_95_P012356	10095	EB448520	0.0285038	down
A_95_P012496	5249	FG135892,DV161869	0.00567926	down
A_95_P012501	25633	CV018784	0.0255048	down
A_95_P012571	26113	AB207972,EB443158	0.00224041	down
A_95_P012621	17153	DV161154	0.000192644	down
A_95_P012701	8599	EB677909	6.92e-06	down
A_95_P012706	20655	CV020046	6.04e-19	down
A_95_P012837	28735	DV162426	0.0131488	down
A_95_P012946	5871	EB439563	0.00499569	down
A_95_P013206	12546	DW004086	0.00264659	down
A_95_P013366	25226	EB677787,DV162709	0.00188708	down
A_95_P013471	21716	DV162421	6.04e-19	down
A_95_P013761	35810	DV157504	0.0438074	down
A_95_P013766	35193	EB680480	0.0394697	down
A_95_P013806	24162	DV162166	0.0124901	down
A_95_P013931	24474	FG142227	0.00209302	down
A_95_P014261	36212	FN429979,AJ291721	0.0095967	down
A_95_P014321	16052	EB679064	1.81e-05	down
A_95_P014491	35844	EB449733	0.00786164	down
A_95_P014506	21962	CV019980	6.92e-06	down
A_95_P014561	42012	EB429653	0.0130572	down
A_95_P014666	29220	DV157668	0.0314915	down
A_95_P014926	36958	EB681901	0.00484421	down
A_95_P015031	21734	DW002380	0.0388351	down
A_95_P015111	5314	EB679849	5.15e-05	down
A_95_P015251	7618	DV160340	0.000144289	down
A_95_P015281	40073	DV157955	6.05e-05	down
A_95_P015291	30432	DV999984	2.73e-05	down
A_95_P015421	24935	EB444300	0.0411302	down
A_95_P015586	16918	EH614711	0.0364502	down
A_95_P015711	20340	EB683848,DW001782	1.81e-05	down
A_95_P015811	10216	DW002308	0.0387204	down
A_95_P016011	2832	DW004009	0.000768831	down
A_95_P016086	40327	EB680788	6.04e-19	down
A_95_P016176	18361	DV158991	0.00348924	down
A_95_P016221	17984	EB431066	0.0248607	down
A_95_P016296	22620	EB439650	0.0386914	down
A_95_P016321	8651	DV160110,CV019969	0.0177893	down
A_95_P016416	14166	EB442636	0.0406925	down
A_95_P016501	41696	AY206646	0.0155117	down
A_95_P016511	27270	DV999707	0.0435616	down
A_95_P016591	38630	FG144478,DW004548	6.92e-06	down
A_95_P016686	30598	DW000017	0.000399408	down
A_95_P016771	8934	EB424997,EB449639	6.04e-19	down
A_95_P017031	34640	BP530168	0.0193737	down
A_95_P017066	39659	DV999129	0.000167939	down
A_95_P017081	25673	DW000189	0.029252	down
A_95_P017151	4137	EB425476	6.04e-19	down
A_95_P017171	11255	EB679780	0.000222973	down
A_95_P017186	16770	AY660024	1.81e-05	down
A_95_P017301	32879	AY491541	0.00274008	down
A_95_P017396	15586	EB678867	0.00872867	down
A_95_P017456	15923	EB434785	0.00459627	down
A_95_P017491	3874	EB430176	0.00203408	down
A_95_P017511	27922	DV999315	6.92e-06	down
A_95_P017571	28626	EB679813,EB433134	0.000329231	down
A_95_P017616	16428	DV157829	0.000144289	down
A_95_P017686	35873	EB681880	6.92e-06	down
A_95_P017881	29933	EB449148	0.000188948	down
A_95_P018041	23635	DV160968	0.025006	down
A_95_P018046	42706	EB682350	0.0158563	down
A_95_P018066	37485	EB429858	0.00782191	down
A_95_P018081	16738	EH614394	0.000133874	down
A_95_P018101	22636	DV157502	0.000212693	down
A_95_P018166	10479	DV161248	0.000310618	down
A_95_P018366	23144	DV159776	4.69e-05	down
A_95_P018506	27585	EB439170	0.00616722	down
A_95_P018796	35843	DV161307	6.04e-19	down
A_95_P018836	25530	EB451201	0.00158165	down
A_95_P019311	4449	EB678616	0.0124697	down
A_95_P019366	9766	EB677167	0.0310086	down
A_95_P019831	14253	EB682679	6.92e-06	down
A_95_P019881	36534	DV157502	0.000637216	down
A_95_P020231	42742	AM991692	0.017922	down
A_95_P020276	22360	EB451547	6.04e-19	down
A_95_P020461	27198	EB679761	0.0168318	down
A_95_P020516	25370	EB681056	0.0310845	down
A_95_P020641	36824	DW000501	6.04e-19	down
A_95_P020706	13202	FS389605	0.00136332	down
A_95_P020736	26615	EB434749	6.04e-19	down
A_95_P020846	32237	AB243208,AB243209,AJ011893	6.92e-06	down
A_95_P021166	8145	FS434492,EB429583	0.0480449	down
A_95_P021211	18958	CV017077	6.04e-19	down
A_95_P021681	35253	EB425989	0.00935958	down
A_95_P022051	10024	FS404474	0.000290735	down
A_95_P022091	27299	EB683806	0.00369288	down
A_95_P022546	34740	AF014053	0.00721606	down
A_95_P022636	1578	EB682701	0.000119588	down
A_95_P022781	30033	FG141585	0.00869088	down
A_95_P022816	27751	FG161776,EH617653,EH617596	0.00040413	down
A_95_P023061	44915	EB681673	0.00225077	down
A_95_P023206	2171	DV999772	6.04e-19	down
A_95_P023441	18525	EB438636	6.92e-06	down
A_95_P023521	29789	DV161974	0.0266537	down
A_95_P023526	44395	EB447931	0.00223125	down
A_95_P023966	2967	EB681391	0.0072522	down
A_95_P024306	14330	EB443042	0.00346002	down
A_95_P024316	21731	EB679979	0.0224599	down
A_95_P024466	5372	DW004047	0.00228747	down
A_95_P024481	15244	DV160476	0.00495082	down
A_95_P024636	15540	DW000860	0.000229617	down
A_95_P024796	39553	EB431293	0.0224027	down
A_95_P024811	31267	EB441787	0.000173258	down
A_95_P025156	18570	AB032541	0.00784107	down
A_95_P025216	38332	AB000623	0.000188948	down
A_95_P025301	32718	EB680812	6.04e-19	down
A_95_P025316	25224	EB425648	0.0132703	down
A_95_P025341	43560	CV018285,CV021818	6.04e-19	down
A_95_P025721	20284	EB434425	0.00947037	down
A_95_P025961	25804	EB441658	0.000104167	down
A_95_P026201	21096	EB441754	6.04e-19	down
A_95_P026346	20235	EB450498,EB449277	1.81e-05	down
A_95_P026391	8496	EB434760	0.0197957	down
A_95_P026446	16210	EH621729	0.0382373	down
A_95_P026863	32559	BP192559	0.0144921	down
A_95_P027531	33785	EB431655,EB429150	0.00193312	down
A_95_P027541	29230	EB429909	0.0401704	down
A_95_P027576	33391	CV019980	0.00119953	down
A_95_P027716	33046	FG637944	6.04e-19	down
A_95_P027861	21822	DW000665	0.000160784	down
A_95_P028046	31250	EB431415	0.00266333	down
A_95_P028051	554	EB435399	6.05e-05	down
A_95_P028086	7196	AF154639	0.0005554	down
A_95_P028161	15458	BP130458	0.0168116	down
A_95_P028391	15594	EH622574	0.04672	down
A_95_P028531	13992	CV017661	0.0214622	down
A_95_P028586	19177	EB680897	0.00194409	down
A_95_P028606	27087	EB681816	6.04e-19	down
A_95_P028656	40662	EB430793	6.92e-06	down
A_95_P029006	16430	CV019724	0.00114628	down
A_95_P029376	34426	EB438567	0.000148	down
A_95_P029461	27181	FG634121,EB437674	0.0246627	down
A_95_P029586	33303	EB450630	6.04e-19	down
A_95_P029866	14818	EB681703,EB434815	0.0122211	down
A_95_P029881	33277	EB445214	6.04e-19	down
A_95_P029916	27404	DV999018	0.00761874	down
A_95_P030121	13408	EB432518	0.000615385	down
A_95_P030336	12441	EB682192	1.81e-05	down
A_95_P030366	23116	FG139988,BP135727	0.0261337	down
A_95_P030531	4619	FS405953	0.000814815	down
A_95_P030566	3392	EB680520	0.00065786	down
A_95_P030646	17129	EB447172	0.029011	down
A_95_P030656	1456	EB441893	0.00230564	down
A_95_P030901	29412	EB681069	0.0220418	down
A_95_P030991	49	DV160601	2.73e-05	down
A_95_P031101	5159	EB431808,EB432768	0.0159535	down
A_95_P031211	33442	DV161481	6.04e-19	down
A_95_P031271	17530	DV999667	0.00208484	down
A_95_P031346	5198	EB432676	6.04e-19	down
A_95_P031791	20057	BP533568	0.0216922	down
A_95_P031841	21108	EB436429	0.0039614	down
A_95_P031961	42714	EB435361	6.04e-19	down
A_95_P032066	3138	BP135478	0.000166344	down
A_95_P032121	24134	CV019306	0.0122211	down
A_95_P032141	18400	CV021711	6.04e-19	down
A_95_P032221	15368	BP131873	0.0140906	down
A_95_P032301	42947	AB001553	0.000233553	down
A_95_P032406	29684	AB049335	0.0091172	down
A_95_P032466	3933	AB102805,AB102806	6.92e-06	down
A_95_P032611	15678	AY567977,AB280788	0.0401143	down
A_95_P032811	29983	AF131231	0.000123203	down
A_95_P033026	32005	AF223351	0.00515214	down
A_95_P033161	15123	FN429979,AJ291721	0.000635389	down
A_95_P033404	30514	EB678137,AJ632712,BQ842894	0.0387734	down
A_95_P033444	31493	AJ632748	0.00232449	down
A_95_P033709	9794	AJ632911	0.0244141	down
A_95_P033734	37039	AJ632922	0.00047482	down
A_95_P033744	17903	AJ632934	0.000166344	down
A_95_P033879	44070	DV159964,AJ717857	0.00979926	down
A_95_P033894	18116	AJ717866	0.0417476	down
A_95_P033999	4726	AJ718033	0.0104971	down
A_95_P034044	14474	BP129575,AJ718082	0.0272199	down
A_95_P034084	40540	FG176939,AJ718111	0.00660049	down
A_95_P034124	12120	AJ718188	0.0300344	down
A_95_P034194	15869	Y10862,AJ718268	0.0234852	down
A_95_P034204	8334	FG171081,AJ718276	0.00157447	down
A_95_P034284	8788	AJ718353	0.0263339	down
A_95_P035398	13532	BP128462	0.0117196	down
A_95_P035793	15077	FG161479,BP128568	0.0259929	down
A_95_P035973	35122	BP128611	6.04e-19	down
A_95_P036523	11856	BP128754	0.00774566	down
A_95_P036958	27478	FG198791,BP128874	0.000351515	down
A_95_P037478	36648	BP129016	0.00272962	down
A_95_P037518	4424	BP129024	0.00495082	down
A_95_P037916	35822	BP129129	0.0122074	down
A_95_P037941	34301	BP129136	2.73e-05	down
A_95_P038051	34286	BP129166	0.000320872	down
A_95_P038281	17723	BP129232	6.04e-19	down
A_95_P039046	15532	BP129438	0.00263719	down
A_95_P039721	29130	BP129628	0.00030622	down
A_95_P041046	22178	BP129992	0.0148725	down
A_95_P042386	14684	BP130345	0.0240722	down
A_95_P042911	17979	BP130478,EB441893	0.0005554	down
A_95_P043141	41161	FG136401,BP130539,EB681069	0.000463768	down
A_95_P043631	31131	BP130668	6.92e-06	down
A_95_P044166	43268	BP130805	0.0138266	down
A_95_P044486	24202	BP130894	0.00060573	down
A_95_P045226	22040	BP131079	5.35e-05	down
A_95_P045261	14892	BP131087	0.00173865	down
A_95_P045291	13528	BP131098	0.0150818	down
A_95_P045551	29083	BP131175	0.000103448	down
A_95_P045991	34129	BP131281	0.000832487	down
A_95_P046661	30634	BP131454	0.000599725	down
A_95_P046781	2197	BP131484	0.0013878	down
A_95_P046891	5894	EB680782,BP131515,DV162192	0.011727	down
A_95_P046981	14241	EB439201,BP131541	0.00872867	down
A_95_P047176	39082	BP131588	0.00366234	down
A_95_P047911	42642	BP131775	0.0286272	down
A_95_P048291	38434	BP131869	0.00272112	down
A_95_P048306	28253	BP131872	0.00268669	down
A_95_P048476	9913	BP131921	0.000960494	down
A_95_P048906	18261	BP132035	6.04e-19	down
A_95_P049876	13404	BP132267	6.04e-19	down
A_95_P049961	15380	BP132285,BP135671	0.0282557	down
A_95_P050141	41355	FG623870,BP132325	0.00105212	down
A_95_P050371	31818	BP132380,EB426163	0.0203593	down
A_95_P050496	10443	BP132410	0.0110611	down
A_95_P050796	15578	BP132486	0.0111422	down
A_95_P050916	22962	BP132516	0.0472954	down
A_95_P050941	20136	FG168352,BP132522,EH623701	2.73e-05	down
A_95_P051126	3130	DV161248,BP132569	0.000188948	down
A_95_P051651	20774	BP132708	0.0141892	down
A_95_P051736	30045	BP132731	0.020281	down
A_95_P051801	11917	BP132744	0.000548798	down
A_95_P052086	12088	BP132826	0.00523891	down
A_95_P052131	4667	BP132839	0.000768831	down
A_95_P052431	41497	FG141160,BP132922	0.0213122	down
A_95_P052571	26341	BP132957	6.04e-19	down
A_95_P052666	25392	BP132982	6.92e-06	down
A_95_P053386	45176	BP133162	0.00288998	down
A_95_P054191	4044	BP133374	0.0444478	down
A_95_P054631	39612	BP133489	6.04e-19	down
A_95_P055516	20922	BP133720	4.69e-05	down
A_95_P056036	36119	BP133858	0.0366884	down
A_95_P056536	15156	EB678183,BP133982	0.000320872	down
A_95_P057021	16114	BP134109	0.0106549	down
A_95_P057181	28604	BP134148	0.000697248	down
A_95_P057441	21391	DV157977,BP134216	0.000247961	down
A_95_P058231	6504	BP134425	1.81e-05	down
A_95_P058516	30508	BP134492	0.000911139	down
A_95_P058921	21088	BP134599	0.0218534	down
A_95_P059081	28805	BP134645	6.04e-19	down
A_95_P059276	29392	BP134696	8.71e-05	down
A_95_P059346	27206	BP134714,BP528863	0.0128599	down
A_95_P059510	38364	BP134760	5.35e-05	down
A_95_P060740	24765	EB681901,BP135078	0.0218534	down
A_95_P061375	44358	BP135245	0.00400183	down
A_95_P061525	19807	BP135282	0.00015507	down
A_95_P062710	3958	BP135584,DV159970	0.000215753	down
A_95_P063030	28187	DV159930,BP135671	0.00346053	down
A_95_P063995	36837	BP135928	0.01828	down
A_95_P064400	44144	BP136041	6.04e-19	down
A_95_P065230	17090	BP136275	6.04e-19	down
A_95_P065990	34666	BP136478	0.0236031	down
A_95_P066285	29303	BP136560	0.0448663	down
A_95_P066290	38520	EB451878,BP136562,EB448001	0.0099645	down
A_95_P066625	35362	BP136648	1.81e-05	down
A_95_P066680	27988	EB440615,BP136662,EH613752	0.00411283	down
A_95_P066950	30502	EB432066,BP136735	0.00468838	down
A_95_P067100	19981	BP136773	0.000104167	down
A_95_P067215	4224	BP136809	0.0391054	down
A_95_P067595	40993	BP136917	0.00147308	down
A_95_P067875	32490	BP136988	0.0492536	down
A_95_P068440	35004	BP137130	0.00763579	down
A_95_P068590	41305	BP137168	0.000173258	down
A_95_P068730	9765	BP137201	0.000222973	down
A_95_P068995	7552	BP137266	0.0484518	down
A_95_P069400	13760	BP137373	0.00280394	down
A_95_P069700	40849	BP137460	0.0239819	down
A_95_P069760	23056	BP137477	0.00305048	down
A_95_P070075	28091	BP192515	0.0205247	down
A_95_P070245	34000	AB059832,BP192569	6.04e-19	down
A_95_P070435	18793	X81787,BP192636	0.000364723	down
A_95_P070460	31135	BP192642	0.00117802	down
A_95_P070685	27734	BP192699	6.04e-19	down
A_95_P070700	32360	BP192703	0.00233843	down
A_95_P070760	4785	BP525532	0.0449005	down
A_95_P071080	41428	BP525612	0.00221548	down
A_95_P071285	21086	BP525667	0.000897856	down
A_95_P071565	954	BP525734	0.00342507	down
A_95_P071880	6913	BP525813	0.00852786	down
A_95_P072030	18189	BP525852	6.04e-19	down
A_95_P072675	42188	BP526024	0.0230262	down
A_95_P072845	27077	BP526066	0.000176471	down
A_95_P073115	22954	BP526132	0.0371782	down
A_95_P073280	27691	BP526177	0.0297098	down
A_95_P073540	36711	DV161209,BP526236	0.0454555	down
A_95_P073925	23755	BP526342	0.00111673	down
A_95_P074115	9877	BP526387	0.0191936	down
A_95_P074200	37129	BP526406	6.04e-19	down
A_95_P074245	28867	BP526415	0.0155888	down
A_95_P074600	39459	BP526512	2.73e-05	down
A_95_P074650	9934	BP526524,BP128599	3.76e-05	down
A_95_P074680	5517	BP526531	0.000518519	down
A_95_P074720	5960	BP526539	0.0454555	down
A_95_P074760	41155	BP526551	0.04672	down
A_95_P076050	30361	BP526881	0.000133874	down
A_95_P076215	6092	EU647214,BP526926	0.0361962	down
A_95_P076495	29307	BP526998	0.0123929	down
A_95_P076660	32023	BP527044	0.0183755	down
A_95_P076675	5026	BP527049	0.00274529	down
A_95_P076905	16097	BP527114	1.81e-05	down
A_95_P077080	13426	BP527160	0.0155214	down
A_95_P077145	23506	BP527174	0.00457703	down
A_95_P077155	15220	BP527176	0.000322481	down
A_95_P077435	33038	FG196733,BP527245	0.000672823	down
A_95_P077545	34353	FG158514,BP527277	0.0351574	down
A_95_P077840	27033	FG640101,FG645222,BP527358	0.0168192	down
A_95_P078170	21135	BP527445	0.0116789	down
A_95_P078655	18713	BP527571	0.0467269	down
A_95_P078715	14859	BP527584	0.00980698	down
A_95_P079505	19399	EB438652,BP527780	6.04e-19	down
A_95_P079535	8213	BP135254,BP527789	0.0471483	down
A_95_P079685	22014	BP527826,BP129072	0.015353	down
A_95_P080155	13972	BP527938	0.000946584	down
A_95_P080625	6530	BP528049	0.0107982	down
A_95_P080860	26991	DW004768,BP528113,DW002719	0.00232449	down
A_95_P081780	27705	BP528348	0.00853674	down
A_95_P082380	2310	BP528499	0.000970516	down
A_95_P082465	42407	BP528519	0.0470931	down
A_95_P082600	18250	BP528551	6.04e-19	down
A_95_P082730	27004	BP528577,EB431244	0.000610354	down
A_95_P083280	14479	FG164240,BP528722	0.0266537	down
A_95_P083300	43100	BP528727	6.05e-05	down
A_95_P083475	947	EB429340,BP528769	0.0471483	down
A_95_P083815	9369	BP528863	0.00552881	down
A_95_P084280	24093	BP528976	6.04e-19	down
A_95_P084675	27358	AM802260,BP529082	5.83e-05	down
A_95_P084700	13415	BP529088	0.00321415	down
A_95_P086140	8761	BP529461	6.04e-19	down
A_95_P086255	11333	FG194366,BP529488,EB680897	0.000209622	down
A_95_P086405	14597	BP529528	0.0104971	down
A_95_P087018	1692	BP529690	6.04e-19	down
A_95_P087168	41619	BP529727	0.0311995	down
A_95_P087338	19889	BP529769	0.00890644	down
A_95_P087393	16074	BP529782	0.00363163	down
A_95_P087498	34531	BP529811	0.0136116	down
A_95_P087548	19897	BP529822	0.0135889	down
A_95_P088128	11919	BP529967	0.000158103	down
A_95_P088268	3136	BP530000	0.0157438	down
A_95_P088633	17551	BP530161	0.0274028	down
A_95_P088658	12761	BP530168	0.0165201	down
A_95_P088958	12904	FS434492,BP530283,DW004847,EB429583	0.0189531	down
A_95_P089068	13450	BP530336	0.00124648	down
A_95_P089173	21959	BP530375	6.92e-06	down
A_95_P089308	20349	BP530445,BP530579	0.0313728	down
A_95_P089328	15066	BP530456	6.04e-19	down
A_95_P089453	36666	BP530511	0.0064188	down
A_95_P089563	6774	BP530554	0.00943094	down
A_95_P089603	23901	BP530568	0.00412182	down
A_95_P089728	28352	FS406815,BP530625	0.00726198	down
A_95_P089753	41431	BP530639	6.04e-19	down
A_95_P089803	18647	FG640105,BP530662	0.00288102	down
A_95_P089853	34851	BP530686	0.000362819	down
A_95_P089883	3147	BP530697	8.33e-05	down
A_95_P090053	37765	BP530782	0.00910282	down
A_95_P090208	42810	BP530859	0.0135889	down
A_95_P090638	2015	BP531039	6.04e-19	down
A_95_P090993	32651	BP531166	0.00161384	down
A_95_P091153	7638	BP531230	0.0357997	down
A_95_P091473	10960	BP531367	0.000692105	down
A_95_P091563	22107	BP531414	0.00132639	down
A_95_P091738	27413	BP531480	0.00467665	down
A_95_P091808	9607	BP531503	6.92e-06	down
A_95_P091853	15333	FG643972,BP531530,BP534298	0.043074	down
A_95_P092218	1246	BP531703	0.00155331	down
A_95_P092508	38021	BP531839	1.81e-05	down
A_95_P092798	19057	BP531978	0.0032419	down
A_95_P092833	24561	BP531998	0.00154831	down
A_95_P092858	11336	BP532022	6.44e-05	down
A_95_P092868	3934	BP532025	0.0111163	down
A_95_P093103	34747	BP532146	6.04e-19	down
A_95_P093123	39748	BP532151	0.000362819	down
A_95_P093263	26106	BP532194	0.00178831	down
A_95_P093303	34394	BP532213	0.00316699	down
A_95_P093443	21118	BP532269,BP131946	0.00305141	down
A_95_P093663	13571	FG635489,BP532358,EH618023	0.00836646	down
A_95_P093763	1084	BP532400	5.35e-05	down
A_95_P094183	15175	BP532593	4.27e-05	down
A_95_P094408	5974	BP532702	6.04e-19	down
A_95_P094528	6856	BP532763	0.0394697	down
A_95_P094703	16751	BP532840	6.04e-19	down
A_95_P094948	34975	BP532947	0.0173042	down
A_95_P094958	29799	EH620256,BP532950	6.04e-19	down
A_95_P095113	25595	BP533028	0.00196778	down
A_95_P095268	26199	BP533104	0.0492338	down
A_95_P095498	23800	BP533214,BP526825	1.81e-05	down
A_95_P096113	2991	BP533478	1.81e-05	down
A_95_P096383	29934	BP533600	0.00484421	down
A_95_P096583	23255	FG147325,BP533687,CV017302	0.0343499	down
A_95_P096873	31762	BP533799	0.0109461	down
A_95_P097008	29898	BP533849	0.000397626	down
A_95_P097378	25088	BP534013	0.0125299	down
A_95_P097608	28845	BP534121	0.00411283	down
A_95_P097693	10294	BP534162	0.00449242	down
A_95_P098038	40875	BP534306	6.04e-19	down
A_95_P098763	26604	BP534632	0.0403464	down
A_95_P098823	12237	BP534657	0.00246916	down
A_95_P098878	18888	BP534682	0.0201884	down
A_95_P099038	40432	BP534740	0.00225077	down
A_95_P099133	38921	BP534804	6.04e-19	down
A_95_P099663	18539	AM828280,BP535019	6.92e-06	down
A_95_P100248	42038	BP535291	0.0234315	down
A_95_P100313	27748	BP535318	0.0194459	down
A_95_P100673	19705	FG640720,BP535481	0.0203593	down
A_95_P101103	20872	BQ843158,EB684064	0.000638298	down
A_95_P101223	17486	X82831,CB329262	0.000176471	down
A_95_P101268	34044	CB337264	0.0381468	down
A_95_P102147	23839	CN949795	0.00493068	down
A_95_P102287	4284	CV015956	6.04e-19	down
A_95_P102437	25921	CV016019	2.73e-05	down
A_95_P102477	40716	CV016040	0.000935323	down
A_95_P102502	35550	CV016051,CV019711,CV017756	3.76e-05	down
A_95_P102582	3252	CV016092,CV021447	0.0438997	down
A_95_P102657	620	CV016128	0.00231525	down
A_95_P102682	10423	CV016140	0.00551315	down
A_95_P102827	16282	CV016224	0.0216807	down
A_95_P102857	43525	EB431631,CV016233	0.00990074	down
A_95_P102877	1452	DV160110,CV016245	0.0470237	down
A_95_P102947	24431	CV016274,DV998948	0.00543755	down
A_95_P103152	22248	CV016364	0.00567481	down
A_95_P103172	34390	FG636567,CV016382	6.04e-19	down
A_95_P103297	27895	CV016450	6.92e-06	down
A_95_P103332	2282	FG637235,CV016461	6.92e-06	down
A_95_P103337	11251	CV016463	6.04e-19	down
A_95_P103372	2431	EB680307,CV016478	0.000104167	down
A_95_P103462	15713	DV158664,CV016507	0.0285232	down
A_95_P103527	28486	CV016550	2.73e-05	down
A_95_P103567	7827	CV016580	0.0194404	down
A_95_P103652	44588	EH664439,CV016625,EB680804	0.00148806	down
A_95_P103672	29019	CV016636	9.98e-05	down
A_95_P103717	22018	CV016659	0.023242	down
A_95_P103872	25800	CV016725,EB432250,EB680563	1.81e-05	down
A_95_P103937	15758	CV016764	0.0044709	down
A_95_P104072	39365	CV016830	6.92e-06	down
A_95_P104207	41656	FG140491,CV016889	0.000233553	down
A_95_P104367	12474	CV016972	0.0108035	down
A_95_P104382	44400	CV016979	0.0372867	down
A_95_P104392	6330	DV999016,CV016983	0.000111801	down
A_95_P104462	39185	EB431820,CV017027	0.0010665	down
A_95_P104477	12015	CV017036	0.000831004	down
A_95_P104577	38264	FG641318,CV017078	0.00236012	down
A_95_P104622	18717	FG645200,CV017104,DW003831	0.023242	down
A_95_P104802	15891	CV017179,CV017756	0.000104167	down
A_95_P104892	18231	CV017209	0.0210672	down
A_95_P104927	496	CV017226	0.00060573	down
A_95_P104977	42489	CV017248	0.00874193	down
A_95_P105042	39556	DV160993,CV017275	5.35e-05	down
A_95_P105077	21460	CV017287	0.00449242	down
A_95_P105092	38234	EB441017,CV017292	0.0299805	down
A_95_P105257	32464	DV999315	0.00239797	down
A_95_P105332	39962	CV017417	6.04e-19	down
A_95_P105492	33701	CV017482,CV016580	0.000495702	down
A_95_P105557	27835	CV017513	0.00179386	down
A_95_P105597	14025	CV017533	0.000649007	down
A_95_P105662	37589	FS406685,CV017559	6.04e-19	down
A_95_P105687	6710	CV017565	6.05e-05	down
A_95_P105692	24223	CV017571	0.0388755	down
A_95_P105757	40310	CV018172,CV017599,CV017961	6.04e-19	down
A_95_P105802	40910	CV017623	1.81e-05	down
A_95_P105847	30637	CV017644	0.0398941	down
A_95_P105872	14397	CV017650	0.0278566	down
A_95_P105927	42930	CV017694	0.0464549	down
A_95_P106102	25339	CV017756	5.35e-05	down
A_95_P106157	17375	GR222185	0.0478824	down
A_95_P106207	39615	CV017801	6.92e-06	down
A_95_P106277	1002	CV017834	0.000173258	down
A_95_P106322	9321	CV017863	0.000166344	down
A_95_P106352	15092	CV017871	0.00920213	down
A_95_P106362	10275	CV017874	0.008	down
A_95_P106537	39550	CV017942	0.0436926	down
A_95_P106707	35272	CV018020	0.0310446	down
A_95_P106762	12097	CV018049	0.0274028	down
A_95_P106772	43591	CV018052	6.04e-19	down
A_95_P106832	26021	CV018079	0.0392117	down
A_95_P106837	29660	CV018081	0.0256457	down
A_95_P106962	28560	CV018146	0.000961776	down
A_95_P106982	30745	EB448024	0.0113348	down
A_95_P107002	9966	FG641470,CV018166	0.00104739	down
A_95_P107127	5257	CV018219	0.000615385	down
A_95_P107162	12232	CV018236	0.000960494	down
A_95_P107182	6403	EB448024,CV018249	0.021287	down
A_95_P107332	13930	CV018324	0.000192644	down
A_95_P107377	33861	CV018344	6.04e-19	down
A_95_P107432	16912	EB679796,CV018371,EB679772	0.000192644	down
A_95_P107472	23753	CV018391	6.04e-19	down
A_95_P107572	22024	DV999315,CV018449	0.000536932	down
A_95_P107577	40727	CV018452	0.000578147	down
A_95_P107642	22723	DW000251,CV018473	0.000589532	down
A_95_P107672	20169	CV018486	0.00208898	down
A_95_P107797	19485	CV018536	0.00533845	down
A_95_P107802	34962	CV018537	0.000222973	down
A_95_P107842	40825	CV018551,CV019724	0.000229617	down
A_95_P107847	5753	CV018552	6.44e-05	down
A_95_P107852	12789	CV018553,CV017684	0.000133874	down
A_95_P107922	8322	GR222185	0.000372578	down
A_95_P107957	44193	CV018610	2.73e-05	down
A_95_P108047	31458	CV018649	6.05e-05	down
A_95_P108107	28574	CV018672	0.000222973	down
A_95_P108127	25086	CV018684	6.04e-19	down
A_95_P108267	18696	CV018754	0.0175192	down
A_95_P108322	37750	CV018791	6.04e-19	down
A_95_P108502	45110	CV018863	6.92e-06	down
A_95_P108637	7307	CV018932	6.04e-19	down
A_95_P108672	30701	CV018947	6.92e-06	down
A_95_P108687	28335	FS406685,CV018954	6.04e-19	down
A_95_P108717	21602	CV018966	0.0393774	down
A_95_P108792	40713	CV019003	0.00247225	down
A_95_P108797	29828	CV019008,EB437972,CV020283	0.00441373	down
A_95_P108857	33765	CV019040	0.000935323	down
A_95_P108943	34538	CV019073	6.05e-05	down
A_95_P109027	1655	CV019115	6.04e-19	down
A_95_P109057	18682	CV019132	0.00216404	down
A_95_P109147	28093	CV019168	4.69e-05	down
A_95_P109157	28770	CV019171	0.00470185	down
A_95_P109222	3511	CV019197,BP530783	0.00222756	down
A_95_P109317	992	CV019241,EB438188,CV017297	0.0068241	down
A_95_P109352	32888	CV019256	0.0077648	down
A_95_P109482	31463	CV019333	0.00514286	down
A_95_P109532	10311	CV019353	0.0398897	down
A_95_P109582	20978	CV019372	6.04e-19	down
A_95_P109597	27520	CV019376	6.04e-19	down
A_95_P109607	41640	CV019380	0.00118236	down
A_95_P109682	33527	DV999884,CV019409,EB679956	0.000188948	down
A_95_P109722	8219	CV019427	0.00400183	down
A_95_P109812	44312	CV019451	1.81e-05	down
A_95_P109852	43410	CV019477	0.00292458	down
A_95_P109883	39916	AY220076,CV019493	0.000768831	down
A_95_P110007	26810	CV019550	6.04e-19	down
A_95_P110042	39572	CV019561	0.00446595	down
A_95_P110072	41083	EB681735,CV019572	0.000133874	down
A_95_P110137	38308	CV019598	0.0222124	down
A_95_P110142	20274	DV999009,CV019599	0.00482127	down
A_95_P110222	10979	EB431631,CV019629	0.0317464	down
A_95_P110442	34517	CV019731	7.93e-05	down
A_95_P110517	9247	CV019760	0.00872867	down
A_95_P110677	21327	CV019853,CV019200,CV016951	0.000820382	down
A_95_P110717	20718	CV019869	0.00116746	down
A_95_P110737	2917	FG632373,CV019874	0.00586478	down
A_95_P110772	33774	CV019890	0.00658669	down
A_95_P110952	11175	FG641444,CV019977,CV020396	0.0408496	down
A_95_P110957	4621	CV019980	0.00017636	down
A_95_P110977	14136	CV019992,EH617779	0.000104167	down
A_95_P111072	10146	CV020035	0.00606131	down
A_95_P111112	3770	CV020059	0.0129693	down
A_95_P111117	18445	CV020062	0.00596669	down
A_95_P111127	31438	CV020067	0.00710789	down
A_95_P111232	17962	CV020105	1.81e-05	down
A_95_P111392	29501	CV020186	0.00315769	down
A_95_P111497	1202	CV020234	6.92e-06	down
A_95_P111507	22587	CV020237	0.0481001	down
A_95_P111532	23841	FG197869,CV020247	6.04e-19	down
A_95_P111582	36728	EB677901,CV020259	0.0446607	down
A_95_P111617	43135	CV020277	0.0302156	down
A_95_P111667	26601	CV020311	6.05e-05	down
A_95_P111697	4925	CV020327	0.000204152	down
A_95_P111737	35911	CV020355	0.000167939	down
A_95_P111757	41080	CV020364	0.013879	down
A_95_P111772	3984	CV020368	0.0134983	down
A_95_P111837	26616	CV020396	0.0117094	down
A_95_P111982	33503	CV020460	0.00312825	down
A_95_P112002	13987	CV020471	6.04e-19	down
A_95_P112022	31966	EH618856,CV020484,CV021143	0.000265802	down
A_95_P112032	39646	CV020491	0.00076943	down
A_95_P112052	4903	CV020500	0.000176471	down
A_95_P112087	754	CV020513	0.000462209	down
A_95_P112187	37646	CV020565	0.00354392	down
A_95_P112377	43137	CV020646	0.0148881	down
A_95_P112402	7046	CV020659	6.44e-05	down
A_95_P112572	32652	CV020742	0.0434899	down
A_95_P112597	7295	CV020750	1.81e-05	down
A_95_P112642	17061	CV020770	6.04e-19	down
A_95_P112657	39390	CV020779	0.0329713	down
A_95_P112682	17011	CV020785	0.0448193	down
A_95_P112802	30476	CV020851	0.00938822	down
A_95_P112837	5749	CV020872	0.00225077	down
A_95_P112877	20937	CV020898	0.00947037	down
A_95_P112897	14941	CV020909	7.93e-05	down
A_95_P112907	30495	CV020921	0.0217272	down
A_95_P112957	23402	CV020937	0.00183388	down
A_95_P112977	23782	FG637235,CV020945	5.35e-05	down
A_95_P112987	28689	CV020950	0.00133642	down
A_95_P112992	12215	CV020953	0.00792633	down
A_95_P113022	3014	CV020972,CV018285,CV021818	6.04e-19	down
A_95_P113072	15336	CV020994	0.000970516	down
A_95_P113117	39052	CV021013	0.0274862	down
A_95_P113127	34547	AF223573,EB442583,EB439123	0.0196821	down
A_95_P113207	1635	DV998837,CV021050,CV017991	0.0377215	down
A_95_P113262	39370	DV999772,CV021081,BP531265	6.04e-19	down
A_95_P113362	32177	CV021120	0.000935323	down
A_95_P113407	18027	CV021136,CV020068,CV019499	6.92e-06	down
A_95_P113427	41875	CV021141	0.00569295	down
A_95_P113437	42112	CV021146	6.04e-19	down
A_95_P113472	4795	CV021158	0.00904043	down
A_95_P113572	18046	CV021202	0.00137788	down
A_95_P113577	15865	DW001361,CV021203,CV020603	0.0153535	down
A_95_P113582	9117	CV021207	6.04e-19	down
A_95_P113647	17657	CV021238	0.0243343	down
A_95_P113692	36396	CV021258	0.0166974	down
A_95_P113757	16838	CV021302	0.00458363	down
A_95_P113789	24734	EH621718,CV021318,EH621660	6.04e-19	down
A_95_P113793	35729	EB679796,CV021319,CV018371	6.04e-19	down
A_95_P113802	10296	CV021326	0.00211814	down
A_95_P113827	8618	CV021335	6.92e-06	down
A_95_P113857	23234	CV021349	0.00722793	down
A_95_P113907	17214	CV021364	0.00305048	down
A_95_P114052	10077	CV021418	0.0203593	down
A_95_P114122	828	CV021455,CV019168,CV020068	6.04e-19	down
A_95_P114172	20594	EB432747,CV021481	0.023242	down
A_95_P114202	17068	CV021493	5.35e-05	down
A_95_P114402	6699	CV021584	0.0046649	down
A_95_P114452	23586	DV999009,CV021608	0.00119336	down
A_95_P114482	29333	CV021620,CV020068,CV019499	6.92e-06	down
A_95_P114507	45162	CV021641	0.00737211	down
A_95_P114542	871	FG645346,CV021657	0.000222973	down
A_95_P114577	39614	CV021676	0.00161117	down
A_95_P114727	41162	CV021734	0.00202132	down
A_95_P114732	6556	CV021735,CV020411,CV019827	1.81e-05	down
A_95_P114822	38239	CV021770	0.0238841	down
A_95_P114907	11062	CV021811	6.04e-19	down
A_95_P115067	8302	DQ007343	6.04e-19	down
A_95_P115227	10941	DQ460200	0.000104167	down
A_95_P115327	19123	DR752076	0.000804627	down
A_95_P115402	38712	DV157585	0.00322636	down
A_95_P115427	6958	DV157630	0.000345038	down
A_95_P115612	32441	DV157917	0.0394697	down
A_95_P115752	26290	DV158080	0.00306099	down
A_95_P115772	42345	DV158104	6.04e-19	down
A_95_P115792	21517	DV999531,DV158148	0.000188948	down
A_95_P115797	7971	DV158153	0.00274008	down
A_95_P115932	15851	DV157934,DV158372	6.04e-19	down
A_95_P116152	10651	DV158731	0.0218916	down
A_95_P116607	29814	DV159363	0.00962182	down
A_95_P116627	5945	DV159390	5.35e-05	down
A_95_P116667	11630	DV159436	0.00710789	down
A_95_P116712	22240	FG142057,DV159506,CV020137	0.000638298	down
A_95_P116782	25456	AY220076,DV159593	0.0449005	down
A_95_P116807	35267	EB681743,DV159613	0.0455725	down
A_95_P116957	30791	DW000135,DV159732	0.00119336	down
A_95_P117227	36825	DV160060	0.0018626	down
A_95_P117317	30192	DV160212	6.04e-19	down
A_95_P117332	18467	DV160224	0.000176471	down
A_95_P117497	33076	D26509,DV160430	0.0197192	down
A_95_P117547	38749	DV160492	6.04e-19	down
A_95_P117587	34367	DV160534	0.00761874	down
A_95_P117602	10767	DV160541	0.00345951	down
A_95_P117722	22708	DV160673,CV021095	7.16e-05	down
A_95_P117777	24149	DV160733	6.04e-19	down
A_95_P117822	33917	DV160789	0.00962537	down
A_95_P117827	36538	DV160588,DV160803	5.35e-05	down
A_95_P117847	17256	DV160192,DV160823	0.0223417	down
A_95_P117862	36245	EB451549,DV160835	0.0478659	down
A_95_P118017	40792	DV161031	2.37e-05	down
A_95_P118097	31304	DV161107	0.020837	down
A_95_P118127	37215	DV161142	0.0388368	down
A_95_P118187	8898	DV161198	0.000820382	down
A_95_P118212	21379	DV161232	0.0294065	down
A_95_P118282	10942	DV161293	0.0177632	down
A_95_P118287	41716	AB095099,DV161299	0.000954151	down
A_95_P118292	8814	DV161311,BP135478	0.000188406	down
A_95_P118312	20844	DV161325	0.00577554	down
A_95_P118407	21786	DV161464	0.00446182	down
A_95_P118417	28705	DV161486	0.00449242	down
A_95_P118507	36389	DV161596	0.0317511	down
A_95_P118537	41643	DV161625	0.000615385	down
A_95_P118557	18404	DV161664	7.16e-05	down
A_95_P118562	9197	DV161665	0.0451044	down
A_95_P118622	33220	DV161695	6.92e-06	down
A_95_P118672	12529	DV161751	0.0323618	down
A_95_P118757	24346	DV161825	0.00444964	down
A_95_P118777	45149	DV161854	0.00169488	down
A_95_P118807	96	DV161869	0.0240493	down
A_95_P118817	33933	DV161889	0.0383068	down
A_95_P118822	18492	DV161898	6.04e-19	down
A_95_P118832	25270	DV161904	0.000560224	down
A_95_P118892	31169	DV161970	0.0336816	down
A_95_P118962	37028	EB680163,DV162030	0.000578147	down
A_95_P118977	40147	DV162046	0.0009225	down
A_95_P119067	36217	DV162147	0.000358974	down
A_95_P119117	21410	DV162192	0.0323618	down
A_95_P119172	2122	DV162247	0.0220184	down
A_95_P119532	13222	DV998833	0.000623656	down
A_95_P119572	24183	EB437067,DV998943	0.000794839	down
A_95_P119577	8768	DV998968	0.00171079	down
A_95_P119662	30730	DV999120	0.00699351	down
A_95_P119682	40217	DV999152	0.00904043	down
A_95_P119697	27566	FG195302,DV999185	0.0134799	down
A_95_P119702	28816	DV999198	0.0402822	down
A_95_P119742	38397	DV999248	1.81e-05	down
A_95_P119822	12111	DV999410	0.0164124	down
A_95_P119827	17748	DV999440	0.0136116	down
A_95_P119902	13756	DV999535	2.73e-05	down
A_95_P119987	10957	DV999622	4.69e-05	down
A_95_P120032	38956	DV999704	0.0116789	down
A_95_P120107	5588	DV999845	0.0151769	down
A_95_P120127	11099	DV999861	0.00223125	down
A_95_P120162	24279	DV999907	6.04e-19	down
A_95_P120187	40743	DV999946	1.81e-05	down
A_95_P120222	25866	DW000002	0.000229617	down
A_95_P120257	5179	DW000041	0.00633884	down
A_95_P120267	8005	DV999590,DW000048	2.73e-05	down
A_95_P120272	31989	DW000050	0.0128275	down
A_95_P120282	44380	DW000059	0.000649007	down
A_95_P120307	17775	FG641259,DW000096	4.69e-05	down
A_95_P120452	45185	DW000232,DW000369	0.0173042	down
A_95_P120617	29556	DW000578	0.00122026	down
A_95_P120652	33974	DW000611	6.92e-06	down
A_95_P120707	11589	DW000671	0.0005554	down
A_95_P120712	28657	EB425509,DW000681	0.00801871	down
A_95_P120742	6123	DW000702	0.0218534	down
A_95_P120797	33414	FG145025,DW000765	0.000600823	down
A_95_P120852	35750	DW000820	0.0170275	down
A_95_P120887	25372	FG168384,DW000852	0.0188492	down
A_95_P120982	12580	DW000954	0.000935323	down
A_95_P121002	15657	DW000972	0.000290735	down
A_95_P121007	32976	DW000974	6.04e-19	down
A_95_P121027	6188	EB680105,DW000995	0.000103448	down
A_95_P121087	11834	X66145,DW001091	0.000617251	down
A_95_P121102	23889	DW001096,BP134216	5.15e-05	down
A_95_P121122	22324	DW001123	0.0432759	down
A_95_P121152	31999	DW001139	0.000204152	down
A_95_P121167	17770	DW001168	0.0193427	down
A_95_P121182	34859	DW001197	0.0183755	down
A_95_P121187	32737	DW001202	2.73e-05	down
A_95_P121192	2603	DW001203	6.04e-19	down
A_95_P121212	5557	AB000623,DW001231	0.00148806	down
A_95_P121302	15103	DW001308	0.000167939	down
A_95_P121332	30504	DW001341,EH618564	0.00201921	down
A_95_P121477	11063	DW001549	0.00566611	down
A_95_P121592	8010	DW001682	0.02101	down
A_95_P121727	5659	DW001828	0.019178	down
A_95_P121742	17860	DW001833	0.001521	down
A_95_P122147	12889	DW002185	0.0191936	down
A_95_P122227	35669	DW002263	0.0494954	down
A_95_P122517	16505	DW002492	0.00090566	down
A_95_P122972	35503	DW002870	6.05e-05	down
A_95_P123017	5167	DW002916	0.0030888	down
A_95_P123633	25023	FG640817,DW003498	6.92e-06	down
A_95_P123637	19096	DW003499	0.0358165	down
A_95_P123677	38338	DW003542	0.00119953	down
A_95_P124057	11904	DW003905	6.04e-19	down
A_95_P124157	37204	DW003998	0.00928279	down
A_95_P124527	19794	DW004336	0.0323618	down
A_95_P124602	1608	DV162646,DW004388	0.00947037	down
A_95_P124842	41889	AM824464,DW004639,EB437498	0.00990525	down
A_95_P124917	13708	DW004709	6.04e-19	down
A_95_P125182	37731	DW004972	0.0400086	down
A_95_P125327	18150	DW005121	0.0322041	down
A_95_P125477	18019	EB102893	6.04e-19	down
A_95_P125507	38806	EB102904	6.04e-19	down
A_95_P125522	6663	EB102909	6.04e-19	down
A_95_P125787	6440	EB424886	0.0483367	down
A_95_P125872	5189	EB424994	0.000589532	down
A_95_P125902	29008	EB680522,EB425040	0.00962182	down
A_95_P126362	15807	EB425705	0.0202123	down
A_95_P126372	42072	EB425717	0.0362425	down
A_95_P126377	8760	EB425720	2.73e-05	down
A_95_P126532	24720	EB425870	0.000279294	down
A_95_P126537	29278	EB425871	6.04e-19	down
A_95_P126552	36195	DV999727,EB425883	0.00119336	down
A_95_P126702	29977	FS435586,EB426033	0.0121724	down
A_95_P126802	4557	DW000177,EB426162,EB436495	0.0215306	down
A_95_P126807	4262	FG135014,EB450381,EB426163	0.0134569	down
A_95_P127162	43622	FG195316,EB426624	0.0344961	down
A_95_P127627	14090	EB427168	0.0015362	down
A_95_P127882	19032	EB427447	0.000357035	down
A_95_P128058	9005	FG136848,EB427611	0.00494382	down
A_95_P128072	13102	FG160326,EB427627	0.00400183	down
A_95_P128097	30607	FG162024,EB427639	0.0466128	down
A_95_P128237	5886	EB427758	0.0120371	down
A_95_P128282	24236	X62426,EB427806	0.000824427	down
A_95_P128397	18472	EB428100	0.00151136	down
A_95_P128417	10780	EB428107	0.0204263	down
A_95_P128817	11989	FG147629,EB428532	0.00201921	down
A_95_P128962	23076	EB428739	0.000351515	down
A_95_P129092	15004	EB428842	2.73e-05	down
A_95_P129282	26815	FG159197,EB428991	2.37e-05	down
A_95_P129297	15105	EB429007	4.27e-05	down
A_95_P129332	34874	EB429089	0.000429825	down
A_95_P129507	20483	EB429453	0.000188406	down
A_95_P129532	10540	EB429494	0.000977995	down
A_95_P129567	13078	EB429551	6.92e-06	down
A_95_P129652	19127	EB429611	0.00790902	down
A_95_P129692	24761	EB429656	0.0136257	down
A_95_P129812	26982	EB429759	6.04e-19	down
A_95_P129977	38274	EB429926	0.00443643	down
A_95_P130052	22884	EB430024	1.81e-05	down
A_95_P130087	40856	FG189499,EB430064	6.92e-06	down
A_95_P130207	30715	EB430247,EB441658	0.000119588	down
A_95_P130242	14751	EB430275	6.92e-06	down
A_95_P130312	27289	EB430338	0.00723077	down
A_95_P130357	43314	EB430384	6.04e-19	down
A_95_P130392	42071	EB430438	5.35e-05	down
A_95_P130442	9654	FG644758,EB430492	0.0011497	down
A_95_P130597	18200	EB430647	0.0357071	down
A_95_P130602	26300	EB430649	0.0122074	down
A_95_P130612	31775	EB430661	0.00265998	down
A_95_P130617	39023	EB430664	0.00204043	down
A_95_P130637	25101	EB430685	0.0168937	down
A_95_P130732	42325	EB430818	6.04e-19	down
A_95_P130782	26989	EB430884	6.04e-19	down
A_95_P130807	31388	EB430908	2.73e-05	down
A_95_P130942	18195	FG623870,EB431070	0.000326656	down
A_95_P130952	12121	EB431092	0.000615385	down
A_95_P131017	31584	EB431141	0.037706	down
A_95_P131032	26846	EB431159	6.05e-05	down
A_95_P131067	37190	EB431204	0.0326475	down
A_95_P131107	2236	EB431244	0.00109047	down
A_95_P131122	22137	EB431250	0.0430011	down
A_95_P131142	4563	EB431285,EB431134	0.00060573	down
A_95_P131167	40116	EB431296	0.00295601	down
A_95_P131262	41464	EB431415	0.00674062	down
A_95_P131292	7564	EB431446	0.0467891	down
A_95_P131642	25447	FG145380,EB431990	0.00945181	down
A_95_P131732	36007	EB432120	0.000440233	down
A_95_P131757	25076	EB432144,EB680739	0.00711665	down
A_95_P131867	37833	AM830045,EB432292	0.049257	down
A_95_P131922	32602	EB432339	0.0104566	down
A_95_P132077	27570	EB432510	6.04e-19	down
A_95_P132087	21382	EB432513	0.0356477	down
A_95_P132137	32725	EB432588	0.00771044	down
A_95_P132292	39563	FG194366,EB432750,EB680897	0.000209622	down
A_95_P132302	13783	EB432768	0.0275556	down
A_95_P132317	21175	EB432781	0.000204152	down
A_95_P132342	43628	EB432812,EB679704	0.017251	down
A_95_P132357	13727	EB432821	0.00289303	down
A_95_P132392	31129	DW005031,EB432864	0.0291076	down
A_95_P132422	30486	EB432877	0.00101707	down
A_95_P132617	12819	EB433170	1.81e-05	down
A_95_P132682	20673	EB433275	6.04e-19	down
A_95_P132807	29639	EB433550	0.00872867	down
A_95_P132857	26727	EB433648	0.0128797	down
A_95_P132867	42965	DW000412,EB433659	0.025006	down
A_95_P132962	14031	EB433862	0.021255	down
A_95_P133097	30115	EB434257	0.00493253	down
A_95_P133112	17391	EB434339	0.00710789	down
A_95_P133117	14758	EB434340	1.81e-05	down
A_95_P133152	24505	EB434387	0.0302279	down
A_95_P133162	18711	EB434425	0.00186942	down
A_95_P133202	35383	EB434505	0.000399408	down
A_95_P133332	12329	EB438567,EB434756	0.000192644	down
A_95_P133337	1412	EB434774	6.04e-19	down
A_95_P133347	29185	FS387362,EB434789	6.04e-19	down
A_95_P133452	23157	EB434956	6.04e-19	down
A_95_P133472	25654	EB434981	0.000176471	down
A_95_P133492	3031	EB435058	0.0145096	down
A_95_P133562	13309	EB435108	6.04e-19	down
A_95_P133582	27871	EB435213	0.029252	down
A_95_P133642	13656	EB435267	0.00790902	down
A_95_P133657	35571	FG643472,EB435280	0.00962537	down
A_95_P133687	2771	U35111,EB435319	0.000173258	down
A_95_P133712	24516	EB435348,EB424800	6.92e-06	down
A_95_P133822	12848	EB435512	6.04e-19	down
A_95_P133867	14783	EB440118,EB435559	0.0242437	down
A_95_P133912	29432	EB435628	0.0447382	down
A_95_P133932	7430	EB435640	5.35e-05	down
A_95_P134047	8044	EB435831	6.92e-06	down
A_95_P134092	5370	EB435919	7.16e-05	down
A_95_P134157	43849	EB436084	0.0170275	down
A_95_P134192	42312	EB436193	0.000260586	down
A_95_P134247	38735	EB436368	0.0128775	down
A_95_P134277	40691	EB436466,EB435790	0.0464549	down
A_95_P134317	9814	EB436550	0.00872867	down
A_95_P134337	16856	EB435329,EB436576	2.73e-05	down
A_95_P134497	10631	FG135141,EB436910	0.000290735	down
A_95_P134512	11594	EB436929	0.0124877	down
A_95_P134527	13997	EB436974	0.00466785	down
A_95_P134537	41480	AB095098,EB436978	0.0282547	down
A_95_P134567	39887	EB437088	0.00820405	down
A_95_P134622	34238	EB437199	0.000191829	down
A_95_P134687	15922	EB437355	0.000192644	down
A_95_P134747	2655	EB437498	0.00466195	down
A_95_P134762	41209	FG633235,EB437527	0.00131402	down
A_95_P134767	275	EB437530	0.0370828	down
A_95_P134777	35466	EB437551	0.000176471	down
A_95_P134782	37621	EB437555	0.0139657	down
A_95_P134807	41771	FG642009,EB437603,EB432518	0.00660049	down
A_95_P134812	25233	EB437619	0.0302156	down
A_95_P134817	42475	EB437623	0.0102434	down
A_95_P134947	2599	EB437956	0.0297238	down
A_95_P135132	5703	FG135865,DV161220	0.0441119	down
A_95_P135347	39039	EB438738	0.0259929	down
A_95_P135447	10689	EB438903,EB439804	6.04e-19	down
A_95_P135527	36817	EB679888,EB439019	0.000229617	down
A_95_P135547	5811	FG156029,EB439042	0.0211413	down
A_95_P135752	30392	EB440056,EB439274	0.0114094	down
A_95_P135767	28842	EB439302	0.00601495	down
A_95_P135862	35707	EB439415	4.69e-05	down
A_95_P135897	19910	EB439593,EB439444	0.0359355	down
A_95_P135967	16125	EB439537	0.00708738	down
A_95_P135987	27192	DV999596,EB439551	0.0119113	down
A_95_P136247	19513	EB439898	9.13e-05	down
A_95_P136297	9579	EB439998	0.00405469	down
A_95_P136322	43070	EB440049	0.00258064	down
A_95_P136327	32791	EB440052	0.00708738	down
A_95_P136447	8385	FG143463,EB440206	0.0160305	down
A_95_P136542	26658	EB440321	0.0174863	down
A_95_P136612	13904	FG134239,EB440370	0.01807	down
A_95_P136692	30274	EB440460	0.000104167	down
A_95_P136747	9583	EB440498	7.93e-05	down
A_95_P136792	12584	EB440524	1.81e-05	down
A_95_P136867	37249	EB440575	0.0168192	down
A_95_P137077	2657	EB429767,EB440806	0.000578147	down
A_95_P137082	12294	EB440813	0.000160784	down
A_95_P137112	22794	X82831,EB440846	1.81e-05	down
A_95_P137127	41077	EB440863	0.00033945	down
A_95_P137167	14883	EB440886	6.92e-06	down
A_95_P137177	7702	EB440893	0.00272112	down
A_95_P137182	27651	DW001329,EB440894	0.0152702	down
A_95_P137267	41068	FG160817,EB440982	0.000874842	down
A_95_P137272	33103	EB440986	0.000188406	down
A_95_P137302	24023	EB441025	0.000176471	down
A_95_P137402	13454	EB428336,EB441147	0.00710789	down
A_95_P137432	39873	EB441171	0.00725979	down
A_95_P137477	42092	EB441208	0.033367	down
A_95_P137517	14486	EB441245	2.37e-05	down
A_95_P137537	16722	EB441256	0.0100562	down
A_95_P137562	37168	FG144128,EB441286	6.04e-19	down
A_95_P137737	1353	EB441501	0.00335606	down
A_95_P137802	9864	EB441576	0.00945181	down
A_95_P137832	32859	FG135922,EB441593	6.92e-06	down
A_95_P137977	24626	EB441692	0.0436926	down
A_95_P138072	24035	EB441781	0.0060166	down
A_95_P138112	3756	EB428335,EB441855	0.00148571	down
A_95_P138172	15095	DW000287,EB441925	0.00021843	down
A_95_P138197	39944	FG136486,EB441946	0.00637655	down
A_95_P138212	21883	FG135892,EB441957,DV161869	0.025006	down
A_95_P138227	38804	FG167397,EB441968	0.0267765	down
A_95_P138292	40893	EB442028	6.04e-19	down
A_95_P138527	22598	EB442279	6.05e-05	down
A_95_P138547	14864	EB442291	6.05e-05	down
A_95_P138652	38901	EB442386	0.0294137	down
A_95_P138707	3088	EB442425	0.0151461	down
A_95_P138712	8521	FG193881,EB442429	0.0382383	down
A_95_P138802	43367	EB438454,EB680189	1.81e-05	down
A_95_P138807	12830	EB440641,EB442543	0.0449005	down
A_95_P138867	28133	EB442598	6.04e-19	down
A_95_P138892	41258	EB442615	0.0149634	down
A_95_P138912	11771	EB442625	0.00446595	down
A_95_P138927	19065	EB442637	0.00398899	down
A_95_P139552	14947	FG156212,EB443356	0.000380386	down
A_95_P139687	42319	EB443547	0.010714	down
A_95_P139912	23164	EB443826	0.0470237	down
A_95_P139997	39010	EB443943	0.0219237	down
A_95_P140012	16303	EB443957	0.00963934	down
A_95_P140057	38254	EB444021	4.27e-05	down
A_95_P140152	2844	EB444098	0.0172492	down
A_95_P140327	27592	EB444281	0.0072544	down
A_95_P140427	43463	EB444336	6.92e-06	down
A_95_P140482	24125	EB444372	0.000104167	down
A_95_P140577	26419	EB444465	0.0148133	down
A_95_P140702	2284	EB444563,DV159647	0.000954151	down
A_95_P141122	18346	EB444915	6.86e-05	down
A_95_P141497	40874	EB445198	6.92e-06	down
A_95_P141942	22054	EB445545	0.0474255	down
A_95_P142027	36390	EB445600	6.04e-19	down
A_95_P142222	3685	EB445748	6.04e-19	down
A_95_P142462	9388	EB445913	0.00444964	down
A_95_P142912	39388	EB446307	0.000151697	down
A_95_P143072	8437	X60057,EB446432	0.000638298	down
A_95_P143412	4905	FG175871,EB446721	2.73e-05	down
A_95_P143642	23804	AM807318,EB446876	6.04e-19	down
A_95_P143742	44824	EB446946	0.0400777	down
A_95_P143827	27176	EB447011	0.00167001	down
A_95_P143967	6825	EB447169	0.0122805	down
A_95_P143982	7989	EB447179	0.00731898	down
A_95_P144072	23790	EB447233	0.000582873	down
A_95_P144572	5485	FG164439,EB448022	0.0438256	down
A_95_P144617	651	EB448078	6.05e-05	down
A_95_P144622	23689	EB448085	0.00306963	down
A_95_P144672	29187	EB448174,CV018784	0.0454555	down
A_95_P144822	37451	EB448349	0.000424597	down
A_95_P144907	7577	EB448449	0.000578147	down
A_95_P144917	39358	EB448475	0.00157175	down
A_95_P145022	20709	EB448561	0.00225077	down
A_95_P145097	17631	DW000636,EB448636	0.0239083	down
A_95_P145157	19058	EB448713	0.00305048	down
A_95_P145172	4888	EB448736	6.04e-19	down
A_95_P145447	43397	EB449196	0.0419455	down
A_95_P145467	14281	EB449181,EB449233	0.000167939	down
A_95_P145512	39455	DV160165,EB449262	0.00216404	down
A_95_P145517	9968	EB449267	0.00306099	down
A_95_P145542	17213	FG133694,EB449282	0.00917414	down
A_95_P145562	6425	EB449296	0.0141838	down
A_95_P145602	7099	EB449366,EB436429	0.00172475	down
A_95_P145632	39014	EB449401	6.04e-19	down
A_95_P145712	33568	FG145527,EB449460	0.0450513	down
A_95_P145807	3180	EU342421,EB449550	6.04e-19	down
A_95_P145847	9544	EB449609	0.0057653	down
A_95_P145877	16808	EB449639	6.04e-19	down
A_95_P146007	7063	DW000151,EB449828	0.0121724	down
A_95_P146072	35228	EB449936,DV160060	0.00259819	down
A_95_P146087	1470	EB449953	0.00962182	down
A_95_P146402	6430	EB450438	6.92e-06	down
A_95_P146452	28585	FG157506,EB450508	1.81e-05	down
A_95_P146512	40551	EB450569	0.00838324	down
A_95_P146522	21978	EB450582	0.000326656	down
A_95_P146607	30585	EB450687	0.00360112	down
A_95_P146707	23577	EB450817	0.000176471	down
A_95_P146887	11041	EB451050	6.04e-19	down
A_95_P146977	18635	EB451201	0.0122074	down
A_95_P147002	35778	EB451245	0.0410612	down
A_95_P147107	42581	EB451351	7.16e-05	down
A_95_P147292	20484	EB451626	6.92e-06	down
A_95_P147318	1133	EB451668	0.0115224	down
A_95_P147447	32977	EB451880	0.0044632	down
A_95_P147747	38288	EB643433	0.00297366	down
A_95_P147872	28589	EB643479	5.35e-05	down
A_95_P148022	44411	EB677168	0.00439783	down
A_95_P148192	40209	EB677428	0.00153341	down
A_95_P148277	39179	EB677528	0.0173281	down
A_95_P148547	18411	EB677899	0.0111113	down
A_95_P148587	32355	EB677948	0.00883346	down
A_95_P148612	20663	FG645419,EB677977	6.92e-06	down
A_95_P148662	33777	EB678069	6.04e-19	down
A_95_P148692	41537	EB678140	0.0029452	down
A_95_P148737	24313	EB678197	0.000233553	down
A_95_P148782	7096	EB678289,EB434505	1.81e-05	down
A_95_P148847	13286	EB450360,EB678377	0.00208068	down
A_95_P148932	13961	EB678513	0.000188948	down
A_95_P148977	32086	EB678601	0.00223309	down
A_95_P149077	18378	EB678729	0.00124	down
A_95_P149092	27350	EB678740	0.00558376	down
A_95_P149287	10580	EB679117	0.004766	down
A_95_P149437	20259	EB679282	0.0357058	down
A_95_P149567	39269	EB679467	0.000370149	down
A_95_P149757	27695	EB679704	0.00263719	down
A_95_P149797	36938	EB679772,CV021152	6.04e-19	down
A_95_P149807	2739	EB679785	0.0117791	down
A_95_P149817	17608	EB679790	0.000173258	down
A_95_P149897	18636	EB679885	8.71e-05	down
A_95_P149907	36580	EB679913	0.024101	down
A_95_P149947	20837	EB679956,EB434425	0.00444964	down
A_95_P149952	38522	EB679967	6.04e-19	down
A_95_P150012	953	EB680064	0.000104167	down
A_95_P150062	27390	FS417910,FG140187,EB680131	6.04e-19	down
A_95_P150092	5417	EB680158	0.000638298	down
A_95_P150097	35950	FG638959,EB680161	0.00154831	down
A_95_P150207	10825	AY660024,EB680274	1.81e-05	down
A_95_P150277	31475	EB680370	0.0150818	down
A_95_P150362	14201	EB680456	0.000600823	down
A_95_P150417	18114	FG139605,EB680498	1.81e-05	down
A_95_P150437	28159	EB680512	0.00799062	down
A_95_P150452	10183	EB433813,EB680541	0.0201215	down
A_95_P150457	37662	EB680544	0.0474221	down
A_95_P150527	37268	DW000396,EB680612	6.04e-19	down
A_95_P150532	19335	EH615299,EB680613	0.00126954	down
A_95_P150537	16134	EB680616	0.0201556	down
A_95_P150632	9759	EB680765	0.00105327	down
A_95_P150647	14246	EB680776	0.00398714	down
A_95_P150742	35342	EB680872	6.92e-06	down
A_95_P150762	1643	AM746200,EB680890	6.04e-19	down
A_95_P150797	16248	EB424613,EB680919	0.00184061	down
A_95_P150802	16235	EB681230,EB680926	0.0343499	down
A_95_P150807	16961	EB680929	0.000351515	down
A_95_P150832	8324	EB680951,DV999129	2.37e-05	down
A_95_P150967	2876	EB681141,EB430793	6.92e-06	down
A_95_P151112	9685	EB681343	0.0324334	down
A_95_P151117	24945	EB681735,EB681347	2.73e-05	down
A_95_P151127	22775	FG163118,EB681351	0.000839037	down
A_95_P151142	14273	EB681357	0.00201921	down
A_95_P151177	37327	EB681410	0.000543909	down
A_95_P151202	15598	EB681442	0.00247071	down
A_95_P151337	40451	EB449148,EB681546	0.00033945	down
A_95_P151372	18196	EB681581	7.59e-05	down
A_95_P151427	10816	FG160075,EB681629	0.00773281	down
A_95_P151462	5317	DW000925,EB681668	0.000111801	down
A_95_P151532	11596	EB681735,EB681347	0.00015507	down
A_95_P151582	33979	DV160789,EB681813	0.00477233	down
A_95_P151647	20330	EB681897	0.00511321	down
A_95_P151812	24588	EB683915,EB682047	0.00021843	down
A_95_P151872	44448	FG155337,EB682123	0.00467665	down
A_95_P151997	40788	EB682263	0.000158103	down
A_95_P152012	18954	EB682276	0.000263415	down
A_95_P152117	32523	EB682422	0.000910916	down
A_95_P152122	17247	EB682425	0.0153217	down
A_95_P152202	27451	FG635303,EB682525	0.0411286	down
A_95_P152292	20108	EB682633	0.000141129	down
A_95_P152342	22819	EB682679,BP131281	2.73e-05	down
A_95_P152352	5330	EB682688,DV161677	0.0278636	down
A_95_P152402	42277	EB682732	0.00102314	down
A_95_P152412	7910	EB682754	0.000360902	down
A_95_P152477	24769	AJ319873,EB682792	0.0108584	down
A_95_P152497	25728	EB682827	6.92e-06	down
A_95_P152517	30167	EB682841	0.00047482	down
A_95_P152902	5391	EB683232	0.000123203	down
A_95_P153012	34971	EB683315,EB434536	6.04e-19	down
A_95_P153122	19715	EB683444	0.00193326	down
A_95_P153397	29959	EB683684	0.0457569	down
A_95_P153937	29004	EB684091	0.00458489	down
A_95_P154032	12732	EB684201	0.013868	down
A_95_P154047	43736	EB684209	0.0473562	down
A_95_P154237	32620	EF094559	6.04e-19	down
A_95_P154402	11857	EG649579,CV019408	0.000131148	down
A_95_P154617	5695	EG649672	0.00154002	down
A_95_P154742	2553	EG649742	6.04e-19	down
A_95_P154927	9436	EG649823	0.00401461	down
A_95_P155092	44661	EG649893	6.04e-19	down
A_95_P155147	25032	EG649922	0.00471881	down
A_95_P155152	42212	FG139568,EG649925	0.00179075	down
A_95_P155172	30573	EG649931	0.0192324	down
A_95_P155272	2243	FG638324,EG649991	0.000623656	down
A_95_P155452	23168	EG650078	6.92e-06	down
A_95_P155607	20177	EG650165	0.0223064	down
A_95_P156247	26101	FG641444,EH613611	0.0471483	down
A_95_P156402	33950	EH613852	0.00031761	down
A_95_P156407	23306	BP533705,EH613869,EH613852	0.0170275	down
A_95_P156577	11829	EH614296	0.00147368	down
A_95_P156767	9960	FG160166,EH614786	0.000164384	down
A_95_P156882	16398	EH614953	0.00323356	down
A_95_P157212	35599	EH615241	0.00272962	down
A_95_P157342	16859	EH615389	0.000104167	down
A_95_P157387	3355	FS413885,FG627493,EH615441	0.000326656	down
A_95_P157437	18288	EH615497	0.0208914	down
A_95_P157562	4062	EH615609	6.05e-05	down
A_95_P157567	39593	EH615620	0.039195	down
A_95_P157702	31126	EH615743	0.00362197	down
A_95_P157852	39827	EH615886,EH615887	0.0241982	down
A_95_P157927	35576	EH615971	0.0005554	down
A_95_P157957	8149	DV999617,EH616019	6.04e-19	down
A_95_P157967	28970	FG641387,EH616023	0.000236066	down
A_95_P158017	38367	EH616072	0.0216922	down
A_95_P158252	29743	EH616283	0.000312796	down
A_95_P158302	2738	EH616314,DV162147	0.0109015	down
A_95_P158342	14153	FG176379,EH616329	0.00187391	down
A_95_P158422	13169	EH616387	0.0243046	down
A_95_P158702	40889	EH616578	0.000279294	down
A_95_P158762	5343	EH616617	0.00206589	down
A_95_P158912	12345	FG643060,EH616788	0.000229617	down
A_95_P158952	30475	EH616837	6.92e-06	down
A_95_P158967	34153	EH616864,EH617465	0.000536932	down
A_95_P158982	2643	EH616875	0.00798435	down
A_95_P159107	23419	EH617061	0.0203852	down
A_95_P159282	39217	EH617317	0.0254532	down
A_95_P159407	9529	EH617596,EH617653	0.00413261	down
A_95_P159447	12417	EH617653	0.00436956	down
A_95_P159532	32094	EH617779	7.93e-05	down
A_95_P159967	39574	EH618564	0.0203593	down
A_95_P160112	28581	EH618758	0.00459627	down
A_95_P160162	10020	EH618805	0.046967	down
A_95_P160632	33147	EH619299	0.0372959	down
A_95_P160672	31665	EH619345	0.000797941	down
A_95_P160772	22644	EH619483	0.00134642	down
A_95_P160797	15574	EH619498,EB435435,EB432707	0.00317241	down
A_95_P160832	39186	EH623698,EH619522,EH623704	0.00622994	down
A_95_P160957	8330	EH619640	0.00336424	down
A_95_P161092	22813	EH619822	0.00369344	down
A_95_P161202	44162	EH619955	0.0120542	down
A_95_P161487	43596	EH620215	0.0293056	down
A_95_P162012	27601	EH620738	0.0319966	down
A_95_P162252	12602	EH621161	0.000566248	down
A_95_P162557	27342	EH621488	6.92e-06	down
A_95_P162782	4451	EH621767	0.000810742	down
A_95_P162822	25449	EH621820	0.00746497	down
A_95_P163217	30554	EH622211	0.00033945	down
A_95_P163262	37751	EH622349,EH622268,EB428717	0.00223444	down
A_95_P163392	23549	EH622433	0.00171333	down
A_95_P163472	42444	EH622521	0.00209504	down
A_95_P164057	31218	EH623176	0.01807	down
A_95_P164397	22181	EH623635	5.15e-05	down
A_95_P164447	18041	EH623692	6.04e-19	down
A_95_P164602	4036	EH623847	0.000183486	down
A_95_P164947	21804	DV161952,EH624426	0.00537245	down
A_95_P164957	26260	EH624429	2.73e-05	down
A_95_P167941	24293	EH664311	0.0467554	down
A_95_P168486	11328	EH664439,EB680804	0.0225428	down
A_95_P169076	11454	EH664587	0.000160784	down
A_95_P174387	36714	EH665827	1.81e-05	down
A_95_P176337	34412	X62427,X55354	0.000911139	down
A_95_P176752	38028	DV160993	0.000638298	down
A_95_P176762	13929	DV160476	6.04e-19	down
A_95_P176887	3781	AB009881	0.000160784	down
A_95_P176937	22052	Z14980	0.00578243	down
A_95_P177072	12739	EB678616	0.0131488	down
A_95_P177327	15013	BP533692	0.023953	down
A_95_P177342	6015	CK720589	0.00017636	down
A_95_P177742	31450	DV158398	0.0306533	down
A_95_P178152	15656	EB680480	0.00180942	down
A_95_P178442	30008	EB439666	6.04e-19	down
A_95_P178467	3690	EB679141,DV158465	0.0400086	down
A_95_P179347	15848	DV998829	0.000697248	down
A_95_P179542	39028	DV998840	0.000267311	down
A_95_P180082	13597	DV157481	0.0170275	down
A_95_P181197	43414	DV158153	0.0376705	down
A_95_P181252	35705	EB429556	0.0188693	down
A_95_P181452	39947	FG637553	0.000794839	down
A_95_P181682	37526	DW000065	0.0153995	down
A_95_P181702	18687	CV018784	0.00761965	down
A_95_P182162	34491	DW004086	0.00563851	down
A_95_P182257	39468	EB429909	0.0326618	down
A_95_P182322	34965	EB434956	5.35e-05	down
A_95_P182867	22660	EB679716	0.000322481	down
A_95_P182897	21817	EB679790	0.000615385	down
A_95_P183107	18575	DV157502	0.00947037	down
A_95_P183752	13200	EB679468	0.000206897	down
A_95_P184552	15006	EB451590,EH617061	5.15e-05	down
A_95_P184817	12719	DV162582	0.00096798	down
A_95_P184912	35806	AF014053	0.00372694	down
A_95_P184917	19768	AF014053	0.000167939	down
A_95_P184922	15677	AF014053	0.0150818	down
A_95_P185032	474	DV999884	0.0203842	down
A_95_P185152	16570	EB680105	0.000267311	down
A_95_P185782	5913	EB431659	0.0163894	down
A_95_P185917	27938	EB429653	0.0310622	down
A_95_P185997	9385	AY660024	2.73e-05	down
A_95_P186207	17954	DV161481	6.04e-19	down
A_95_P186292	8021	EB451332	0.0323618	down
A_95_P186347	21128	AB074571	6.04e-19	down
A_95_P186507	29238	DV162646	0.0266945	down
A_95_P186862	40401	EB424630	6.92e-06	down
A_95_P186942	15265	EB431931	0.00500172	down
A_95_P186982	41164	FG638723	0.00606131	down
A_95_P187522	10134	DV159899	0.000206897	down
A_95_P187972	31861	EB679931	0.00307246	down
A_95_P188072	26035	DV999306	0.00126168	down
A_95_P188402	34036	EB450730,EB434815	0.00938171	down
A_95_P188572	10225	DV999990	0.00893262	down
A_95_P189337	7904	X82831	0.00179144	down
A_95_P190117	22688	DW000151,EB449828	0.04373	down
A_95_P190202	20069	DV999984,EB434340	0.00368675	down
A_95_P190207	5780	DV999984	1.81e-05	down
A_95_P190327	18554	Y11996,EH619345	0.00644316	down
A_95_P190647	28175	AJ496228	0.0119113	down
A_95_P190697	40259	EB680692	0.00535489	down
A_95_P190817	30959	DW002916	0.000708497	down
A_95_P190947	14420	EB431141	0.020256	down
A_95_P190962	41948	EB447227	0.00223444	down
A_95_P191042	11537	DV162514	0.049758	down
A_95_P191832	35160	AB050628	0.0043155	down
A_95_P191932	21787	EB450792,FG625976	0.0243509	down
A_95_P192147	20936	EF051141	6.92e-06	down
A_95_P192652	34838	EB429570	0.000158103	down
A_95_P193002	17993	DW000657	0.000265802	down
A_95_P193007	6607	DW000657	1.81e-05	down
A_95_P193802	31111	DV158519	0.0048049	down
A_95_P194402	18775	EB428529,DW001279	6.04e-19	down
A_95_P194947	11492	EB446333	0.00076943	down
A_95_P194952	40761	EB446333	0.000860759	down
A_95_P195022	6783	FS436591,CV019920	0.00131402	down
A_95_P195207	11661	X60059	0.00560609	down
A_95_P195847	28236	FG637321	0.0464307	down
A_95_P195907	24088	EB680817	0.0470237	down
A_95_P196062	44220	FG137301	0.00031761	down
A_95_P197342	40321	DV157504	0.0237158	down
A_95_P197852	10472	EB451878	0.0318774	down
A_95_P198152	14478	FG133388	6.92e-06	down
A_95_P198272	13240	DV999352	0.00746698	down
A_95_P198287	43476	DV161543	0.000437956	down
A_95_P198297	25033	EB435329,EB436576	5.35e-05	down
A_95_P198897	10356	FG628825	0.02076	down
A_95_P199157	32434	EH623238	0.00482127	down
A_95_P199437	781	BP531354	0.0329713	down
A_95_P200007	36802	FG155596	0.0416113	down
A_95_P200122	33771	DV161462	0.0222589	down
A_95_P200212	28769	Y10862	0.0102347	down
A_95_P200352	5562	EB680035	0.0096694	down
A_95_P200517	24146	EB434365	0.00369344	down
A_95_P201057	36205	EB427795	0.028142	down
A_95_P201472	7818	DW000412	0.0276861	down
A_95_P201912	18042	DV999263	0.0206004	down
A_95_P201929	31968	BP526356	0.0371956	down
A_95_P202177	9080	EB682761,EF094559	6.04e-19	down
A_95_P202317	25712	FG642455	0.0131488	down
A_95_P202872	16384	EB445968	0.000166344	down
A_95_P203527	34348	DW005228	6.92e-06	down
A_95_P204297	15907	EB680782	0.0136952	down
A_95_P204447	12521	BP526782	6.04e-19	down
A_95_P204567	19857	DV159964	0.0194793	down
A_95_P204687	24331	DV160259	0.0335031	down
A_95_P205022	27169	X81787	0.00567926	down
A_95_P205142	9843	EH615241	0.00348924	down
A_95_P205727	6122	EB678821	0.00231525	down
A_95_P205957	42421	EB428336	0.0033055	down
A_95_P206077	34045	EB678218	0.0450513	down
A_95_P207302	13956	EB432676	6.04e-19	down
A_95_P207567	11414	BP530590	0.00314726	down
A_95_P207632	23815	DV157967	0.00667486	down
A_95_P207712	23483	EB677626	0.0259406	down
A_95_P207722	43465	AB109762	6.04e-19	down
A_95_P207952	13214	X82833	6.04e-19	down
A_95_P208107	21303	EB443661	0.0438997	down
A_95_P208342	30837	FG185867	0.0312444	down
A_95_P208617	23453	DV157933	0.00065786	down
A_95_P208757	20874	EB438033	0.0130007	down
A_95_P209072	35297	EB681340	0.0130718	down
A_95_P209592	40413	FG644082	6.04e-19	down
A_95_P209857	17576	EB424838	0.0228122	down
A_95_P210082	37198	AY570725	0.000960396	down
A_95_P210152	10531	AY740529	0.0499563	down
A_95_P210537	25129	DV160236	0.0361176	down
A_95_P211567	12660	FG625141	0.0110611	down
A_95_P211652	39722	EB435434,DW004133	0.000541844	down
A_95_P212182	4964	EB444636	0.00357463	down
A_95_P212587	17605	BP529822	0.00547538	down
A_95_P212862	7032	DV158792	0.0168851	down
A_95_P212907	22451	FG635481	6.92e-06	down
A_95_P213052	28330	DV159396	0.0038453	down
A_95_P213197	19940	FG161520	0.0265873	down
A_95_P213897	37873	FG640780	6.04e-19	down
A_95_P214537	42867	AB023572	0.002091	down
A_95_P214552	11339	EB679739	0.00124912	down
A_95_P214587	3345	FG136377	0.00119336	down
A_95_P214662	40227	DV998978	5.35e-05	down
A_95_P215862	32962	FG136377	5.35e-05	down
A_95_P216087	31422	DV160412	0.0268837	down
A_95_P216132	35501	EH613785,EB448430	1.81e-05	down
A_95_P216297	6802	EB680805	6.05e-05	down
A_95_P216457	38612	EB450703	2.73e-05	down
A_95_P216652	20791	EB435837	0.0454555	down
A_95_P217072	19261	DV159029	0.0323618	down
A_95_P217307	14144	EB447663	0.00502406	down
A_95_P217542	9119	D26509,DV160430	0.00921033	down
A_95_P217682	22530	DV162696	0.00292458	down
A_95_P217727	12001	FS407656	0.00225077	down
A_95_P217937	20226	EH618845	0.0298275	down
A_95_P217997	38524	EB679873	0.00201921	down
A_95_P218077	40442	EB439797	0.0064188	down
A_95_P218137	32790	EB446214	0.00836646	down
A_95_P218152	26490	EB451519	0.0158563	down
A_95_P218807	38602	DV999787	0.000565035	down
A_95_P218887	7140	EB677936	0.0260486	down
A_95_P218997	25786	DV161152	0.0103965	down
A_95_P219017	24783	DW000936	6.05e-05	down
A_95_P219052	38989	EB680561	6.04e-19	down
A_95_P219072	33634	EB429767	0.000167939	down
A_95_P219252	9687	EB427850	3.76e-05	down
A_95_P219662	12432	EB447765	0.000204152	down
A_95_P219982	454	FS436978	0.000166344	down
A_95_P220562	30988	BP525818	0.0125288	down
A_95_P220627	39005	FG636569	6.92e-06	down
A_95_P220747	43794	EB437995	0.027564	down
A_95_P220797	28707	EB450438	0.0123579	down
A_95_P221532	33165	DW000265	0.00305048	down
A_95_P221632	21693	EB680415	0.00178587	down
A_95_P222002	9574	EB679780	7.16e-05	down
A_95_P222122	7854	EB437343	0.00323356	down
A_95_P222127	42739	EB429101	5.35e-05	down
A_95_P222212	3719	FG142360	0.0480449	down
A_95_P222372	24271	EB677671	0.00144954	down
A_95_P222482	23941	EB442791	6.04e-19	down
A_95_P222787	2689	EB440011	0.0115703	down
A_95_P222912	2820	EB679821	0.00269	down
A_95_P223212	27286	EB450080	0.020256	down
A_95_P223397	26126	EB451601	0.000463768	down
A_95_P223757	19451	EB683915	6.04e-19	down
A_95_P223837	38237	DW000221	0.0492151	down
A_95_P224387	4342	EB680120	0.00443643	down
A_95_P224547	33618	FG638441	0.00314451	down
A_95_P224592	29327	EB447783	0.018935	down
A_95_P224882	16590	DV999092	0.0359456	down
A_95_P225547	32742	DV161477	0.0199975	down
A_95_P225772	2776	FG135892	0.0362468	down
A_95_P225787	20143	DW000287	0.000166344	down
A_95_P225842	10317	EB440056	0.00234623	down
A_95_P225862	16783	EB431697	0.017737	down
A_95_P225947	2951	EB440983	6.04e-19	down
A_95_P225984	9802	EB681348	0.0362425	down
A_95_P226194	11405	EH614711	0.0190391	down
A_95_P226219	42484	DV998761	2.73e-05	down
A_95_P226269	25396	EB679888	0.000192644	down
A_95_P226359	24274	DV999856	0.0128479	down
A_95_P226399	8980	DW000589	6.92e-06	down
A_95_P226469	43874	EB680054	0.00962182	down
A_95_P226494	33736	EB680189	6.92e-06	down
A_95_P226539	18454	FG135141	0.000192644	down
A_95_P226784	33035	GR222189,DW000596	0.00697319	down
A_95_P226799	38837	EB426691	6.04e-19	down
A_95_P226864	5768	DW001145	6.04e-19	down
A_95_P226874	21569	EB433813	0.0122074	down
A_95_P226949	20715	EB449952	0.0478937	down
A_95_P226999	32225	DV162613	0.000232558	down
A_95_P227004	14456	EB678186	0.0338152	down
A_95_P227029	28979	DW000943	0.000267311	down
A_95_P227104	4786	EB450498	0.00338679	down
A_95_P227159	19171	FG156975	6.04e-19	down
A_95_P227254	9545	EB442909	0.0282304	down
A_95_P227334	39394	EB451548,EB429764	0.0151026	down
A_95_P227359	26801	DV998880,EB429611	0.00177017	down
A_95_P227549	20111	EB428109	0.00316619	down
A_95_P227614	26376	EB427793	3.76e-05	down
A_95_P227699	25885	EB680199	0.0148133	down
A_95_P227834	5825	DV161425	0.00154831	down
A_95_P227849	41702	EB426142	0.0438256	down
A_95_P227974	15081	DV999747,EB680479	0.00801871	down
A_95_P228409	42082	EB678357	0.0444792	down
A_95_P228544	39807	DV161761	8.33e-05	down
A_95_P228604	33097	DW000434	6.04e-19	down
A_95_P228654	7306	DW000153,EH622211	0.0005554	down
A_95_P228809	6767	EB449914	0.00558376	down
A_95_P228844	24488	DW001294	0.0183161	down
A_95_P228874	35187	DV161548	0.00348924	down
A_95_P228889	23261	DV161416	0.00761965	down
A_95_P229004	44340	EB681088	0.00189166	down
A_95_P229054	33355	DV160959	5.35e-05	down
A_95_P229144	10040	EB451549	0.0203593	down
A_95_P229214	4237	FG158067	0.0261267	down
A_95_P229394	31594	DV160455,BP530278	0.0356477	down
A_95_P229534	32282	DV160274	0.00893027	down
A_95_P229609	2724	DV160165,EB434785	0.0146104	down
A_95_P229729	6626	DV159880	0.0189859	down
A_95_P229874	18162	DV159590	0.000909548	down
A_95_P230039	41730	EB431932,EB429858	0.042683	down
A_95_P230534	16263	DV158163	0.0317853	down
A_95_P230759	39496	DV157775,EB434536	1.81e-05	down
A_95_P230774	40096	FG638049	0.0026973	down
A_95_P230844	100	DV157609	0.00567704	down
A_95_P230879	32419	DV157533,DW002433	6.92e-06	down
A_95_P231119	26340	EB441064	0.00502322	down
A_95_P231359	37389	EB426060,DW001123	0.0117459	down
A_95_P231739	34865	DV161448	0.0112023	down
A_95_P231989	32131	EB679447	0.00947037	down
A_95_P232874	26104	BP529822	0.00894415	down
A_95_P233804	35181	FG137954	0.000104167	down
A_95_P233874	42517	DV999224	0.000497143	down
A_95_P233899	36305	EB680031	6.92e-06	down
A_95_P233959	38668	DV999223	6.04e-19	down
A_95_P233979	43364	EB679796	0.000320872	down
A_95_P234189	24606	DV998837,CV021354	0.0382265	down
A_95_P234209	1518	FG639179	7.16e-05	down
A_95_P234224	33594	DV157668	0.0222918	down
A_95_P234314	45206	FG133538,EB679790	0.00060573	down
A_95_P234344	34282	EB450381	0.0285038	down
A_95_P234349	1854	FG174274	0.0163751	down
A_95_P234444	24533	FG641781	0.0212778	down
A_95_P234679	16120	AJ718154,FG162975	0.000806162	down
A_95_P234704	11035	DV159894,EB434659,CV018292	0.0448663	down
A_95_P234784	23685	DV999009	0.0448663	down
A_95_P235114	30448	EB451590	4.69e-05	down
A_95_P235124	31936	DV998904	6.04e-19	down
A_95_P235354	35325	EB681365	0.0372867	down
A_95_P235364	10929	EB426628	0.00872867	down
A_95_P236004	4582	FG637944	6.92e-06	down
A_95_P236384	28703	FG195872,EB451668	0.000229617	down
A_95_P236429	21243	AY123847	0.0230797	down
A_95_P236489	5274	FG194427	0.0059166	down
A_95_P237089	44471	EB444166	0.027901	down
A_95_P237244	27675	U08285	0.021028	down
A_95_P237544	22197	D79979	0.00721222	down
A_95_P237959	41407	AF098636	0.0447714	down
A_95_P238089	2573	AF131231	0.000188406	down
A_95_P238434	11096	AB056123	0.00850698	down
A_95_P238699	36827	Y10862	0.00907774	down
A_95_P239054	32155	AB102806,AB102805	0.0018337	down
A_95_P239420	16377	AY639145	0.000204152	down
A_95_P239539	44644	AY428737	0.00330104	down
A_95_P239544	37514	AY776171,D50737	0.00236585	down
A_95_P240014	37188	X83524	0.0183755	down
A_95_P241330	11092	FG644689	0.000796392	down
A_95_P241370	32568	AM821988	0.0470237	down
A_95_P241405	19168	FG638786	0.037706	down
A_95_P241545	13225	EB680265	0.0455328	down
A_95_P241764	33881	EB451165,EB435217,BP530040	0.00936006	down
A_95_P242267	37229	DQ448851	7.16e-05	down
A_95_P242602	3120	EB427401	1.81e-05	down
A_95_P243062	24508	EB680307	0.000312796	down
A_95_P243307	3670	DV999315	6.04e-19	down
A_95_P243652	26248	EB425489	0.000188948	down
A_95_P243727	6765	EB679771	0.00217209	down
A_95_P243737	31793	DW000949	0.000364723	down
A_95_P243827	32695	EB427307,BP131577	0.000679842	down
A_95_P244737	31711	EB678306	0.00369259	down
A_95_P244897	44861	FG167688	6.04e-19	down
A_95_P244957	18029	EB679726	0.0164571	down
A_95_P245002	42725	FG155487	0.0253476	down
A_95_P245097	22154	DW000396,EB680612	6.04e-19	down
A_95_P245132	41393	DV999032,EB430818	6.04e-19	down
A_95_P245202	37269	EB680087	0.000781371	down
A_95_P245207	7602	EB680011	0.01807	down
A_95_P245227	15734	EB680165,EH622807	6.86e-05	down
A_95_P245237	21166	DV161569	0.0164124	down
A_95_P245302	39492	DW001683	6.04e-19	down
A_95_P245527	17969	EB425696	0.00272112	down
A_95_P245692	28083	DV999727	0.00245142	down
A_95_P245707	32020	EB424630	6.92e-06	down
A_95_P245842	21189	FG132827	0.0232275	down
A_95_P245847	16795	DW000764	0.0384899	down
A_95_P245877	19075	EB440641	0.0235932	down
A_95_P246042	4177	DW000121	0.0195776	down
A_95_P246102	33696	DV999520	0.0159255	down
A_95_P246187	18865	DV159853	0.000233553	down
A_95_P246232	9506	EB451951	0.00120047	down
A_95_P246257	6152	EB441509,EB431159	0.00241945	down
A_95_P246302	22829	EB677787,DV162709	0.00232449	down
A_95_P246307	7486	DW000925,EB681668	6.92e-06	down
A_95_P246352	10058	EB678725	0.0457569	down
A_95_P246482	2182	DW000120,EB434588	0.0422839	down
A_95_P246567	16702	DV157934	6.04e-19	down
A_95_P246577	9886	DW000256	0.000510699	down
A_95_P246607	6701	DW000848	0.000229617	down
A_95_P246772	35184	DW001018	0.0122845	down
A_95_P246827	30703	FG133878	0.0423264	down
A_95_P246857	37106	Z48977	0.00710789	down
A_95_P247197	37607	EB680319	0.000325077	down
A_95_P247512	36114	EB450120	0.0451044	down
A_95_P247567	37255	DW000065	0.00152381	down
A_95_P247742	22645	EB441079,EH620645,EH620738	0.0328153	down
A_95_P247747	35905	DV159449	0.0113714	down
A_95_P247817	36031	X06134,EH666257	6.04e-19	down
A_95_P247832	7794	FG142227	0.00128754	down
A_95_P247862	35676	DV999990	0.0158467	down
A_95_P247927	45161	DV998737,EB442598	6.04e-19	down
A_95_P248237	8234	DV999351	0.00482127	down
A_95_P248367	11109	DW001278	0.0361364	down
A_95_P248457	8099	EB684243	0.0226268	down
A_95_P248737	8366	X64347	0.00219686	down
A_95_P249062	31306	EU342421	6.04e-19	down
A_95_P249097	24979	EB680851	6.04e-19	down
A_95_P249112	17301	EB450644	0.00330104	down
A_95_P249357	45209	AB074571	0.000104167	down
A_95_P249767	32975	AF014052	6.04e-19	down
A_95_P249887	6227	AB010878	0.0183755	down
A_95_P249937	33166	AB112080	0.00047482	down
A_95_P249962	25807	X62427	0.000188948	down
A_95_P250237	37699	DV159403	0.0274009	down
A_95_P250577	30908	AJ007789,DV160212	0.000233553	down
A_95_P250762	38077	DV158979	0.014751	down
A_95_P250877	6233	DV160326	0.00223444	down
A_95_P250982	25590	FG639154	0.000104167	down
A_95_P251002	31334	AB010877	0.0345237	down
A_95_P251277	42134	FG136377	0.04672	down
A_95_P251327	23353	AY324804	0.00119953	down
A_95_P251497	28096	EB681230	0.0286987	down
A_95_P251627	13741	AY567977,AB280788	0.0137603	down
A_95_P251697	38266	X92967	0.000176471	down
A_95_P251723	18273	X65974	0.000315457	down
A_95_P251832	17725	AY395738	0.0360666	down
A_95_P251939	27000	FG134527,AB041633	0.0143669	down
A_95_P251949	23910	X55354	6.04e-19	down
A_95_P252009	17994	X64348,X62427,CV019380	6.92e-06	down
A_95_P252669	39537	FG642455	0.0441497	down
A_95_P252899	34191	BP525788	0.00872867	down
A_95_P253074	34336	FG644082	6.04e-19	down
A_95_P253124	15501	FG635430	0.000111801	down
A_95_P253209	34625	EB425415	0.000977995	down
A_95_P253214	31683	FG182924	2.73e-05	down
A_95_P253379	17404	FG161776	0.0118295	down
A_95_P253749	34384	DV999137	0.0416522	down
A_95_P253799	9032	DV999942	7.16e-05	down
A_95_P254144	44075	EH622033,EB425705	0.0150838	down
A_95_P254394	36842	FG171627	8.71e-05	down
A_95_P254444	39091	AY206646	0.0014046	down
A_95_P254944	9851	EB449161	0.0121724	down
A_95_P255054	16792	EH615299	0.00201921	down
A_95_P255589	41032	FG164800	0.000351515	down
A_95_P256799	43236	EH622195	0.000642762	down
A_95_P257249	36090	EH623238	0.0271761	down
A_95_P257264	38177	FG190542	0.00508498	down
A_95_P258886	7224	EB437067	0.000615385	down
A_95_P258921	15057	X06134	6.04e-19	down
A_95_P258952	12978	EB429556	0.0122211	down
A_95_P259441	9274	EH617385	0.000377976	down
A_95_P259461	30793	EB450833	0.00782992	down
A_95_P259531	10893	EB680892	0.0190038	down
A_95_P260046	13871	EB677659	0.00241945	down
A_95_P260141	12760	AM848538	0.00467608	down
A_95_P260246	37413	AM841620	3.26e-05	down
A_95_P260481	31316	FG184736,EB680616	0.00962863	down
A_95_P260711	23153	EB427954	0.0164077	down
A_95_P261216	14687	FG182506	6.92e-06	down
A_95_P261436	7724	FG634343,BP132267	6.04e-19	down
A_95_P261981	30481	DW000651	0.00193319	down
A_95_P262146	21122	FG152482	0.00382857	down
A_95_P262231	36290	BP134953	0.00593833	down
A_95_P262321	6003	FG645395	0.00337677	down
A_95_P262396	12276	FG642787	0.0403165	down
A_95_P262551	40108	FG636797	1.81e-05	down
A_95_P262926	24678	AM816365	0.0111422	down
A_95_P263291	25623	FG644493,EB446307	0.00113462	down
A_95_P263586	33373	DV999865	0.00225077	down
A_95_P263626	633	EB679907	0.000730117	down
A_95_P263636	17126	DV160588	2.73e-05	down
A_95_P263746	13813	DW002576	0.00990074	down
A_95_P263811	10608	FG642017	0.0441497	down
A_95_P264166	25311	AB366152,AB366153,BP526496	0.0255324	down
A_95_P264496	36235	EB438652	6.04e-19	down
A_95_P264711	10920	FG152269	0.000204152	down
A_95_P264866	26943	AM802260	0.000445415	down
A_95_P265346	26279	FG640689	6.04e-19	down
A_95_P265876	18351	EH616818	0.000899244	down
A_95_P265956	11002	FG635615,BP532213	0.00218868	down
A_95_P266311	16815	FG645293	0.00651974	down
A_95_P266406	23596	FG634121,EB437674	0.000696452	down
A_95_P266796	40380	AM828280	0.000191829	down
A_95_P266866	20059	FG636593	0.000176471	down
A_95_P266961	38167	DV157581	0.0159562	down
A_95_P266976	7605	DV157648	0.000171429	down
A_95_P267036	41925	DV157938	2.73e-05	down
A_95_P267066	35624	DW000334	0.000578147	down
A_95_P267261	22482	DV159553,DW001202	2.73e-05	down
A_95_P267296	2782	DV159711	0.0124488	down
A_95_P267306	40337	DW000135	0.00439783	down
A_95_P267396	12998	DV159937	0.0113348	down
A_95_P267401	30973	DV159952	0.0058612	down
A_95_P267526	28138	FG145967	0.00347279	down
A_95_P267551	4339	DV160685	0.0340235	down
A_95_P267561	20821	DV161138	0.0242567	down
A_95_P267576	41145	DV160714	0.014751	down
A_95_P267636	29968	DV160982	0.0432759	down
A_95_P267651	535	EB680597	0.00481993	down
A_95_P267706	5014	DV161388	6.04e-19	down
A_95_P267746	6648	DV161523	0.00514286	down
A_95_P267781	19018	DV161819	0.000310618	down
A_95_P267806	1855	EB680163	6.05e-05	down
A_95_P267841	32206	DV162243	6.04e-19	down
A_95_P267966	38370	DV999067	6.04e-19	down
A_95_P267991	43966	DV999159	7.93e-05	down
A_95_P268076	9660	DV999490	5.35e-05	down
A_95_P268081	28806	DV999498	0.000188406	down
A_95_P268116	22020	DW000962,DV999570	0.0464549	down
A_95_P268196	7189	DV999962	6.04e-19	down
A_95_P268216	33721	FG641259,DW000096	0.000886364	down
A_95_P268306	44194	DW001336	0.0259917	down
A_95_P268321	4092	DW000989	0.00980238	down
A_95_P268336	25806	DW000709,EB679785	0.00522289	down
A_95_P268341	21000	DW000835	6.92e-06	down
A_95_P268361	4485	DW000933	0.00119953	down
A_95_P268381	44689	DW001009	0.0146104	down
A_95_P268436	8339	DW001553	0.00485491	down
A_95_P268576	6982	DW002211	0.000320872	down
A_95_P268591	34677	DW002997	0.000233553	down
A_95_P268796	15154	EB445968	0.000103448	down
A_95_P268851	21174	DW003245	0.00723077	down
A_95_P269101	15345	DW004055	0.0393055	down
A_95_P269306	17886	DW004888	0.009261	down
A_95_P269506	42054	EB424994	0.00179144	down
A_95_P269776	33687	EB426704	0.0329713	down
A_95_P269781	36073	EB426712	0.0066874	down
A_95_P269811	19530	EB433245	2.73e-05	down
A_95_P269946	17495	EB428076	0.0463499	down
A_95_P269961	3496	EB428345,EB684021	0.0327504	down
A_95_P270026	26512	EB429086	0.00124089	down
A_95_P270036	2833	EB429247	0.023242	down
A_95_P270076	19016	AM839969,EB429669	0.0137603	down
A_95_P270096	38383	FG635469	0.0221978	down
A_95_P270181	2091	EB430209	0.00586478	down
A_95_P270221	13138	EB438699	0.00317241	down
A_95_P270226	25019	DW001183	0.000247961	down
A_95_P270266	7406	EB430656	0.0106217	down
A_95_P270321	13879	AB289450,EB431024	0.010609	down
A_95_P270441	7536	EB432134	0.00033945	down
A_95_P270536	16156	EB679990	6.04e-19	down
A_95_P270546	26668	EB437193,EB441208	0.0191798	down
A_95_P270636	6193	FG639288	0.0382015	down
A_95_P270701	10148	EB434665	0.00945181	down
A_95_P271191	2304	EB440232	0.0302269	down
A_95_P271601	17344	EB448265	0.00413793	down
A_95_P271616	35910	EB444421	0.042683	down
A_95_P272041	15762	EB447032	0.00902827	down
A_95_P272466	37112	EB450354	0.00217209	down
A_95_P272696	2481	EB677203,EB682192	6.92e-06	down
A_95_P272821	33542	EB678607	0.00276877	down
A_95_P272911	34278	EB679855	6.92e-06	down
A_95_P273091	4765	EB681435	0.0410842	down
A_95_P273146	44379	EB681908	0.00400183	down
A_95_P273441	20525	FG142820	0.00297366	down
A_95_P273756	3692	EH620104	0.0311603	down
A_95_P275038	33733	DW001004	0.00363383	down
A_95_P275123	1995	AM823312	0.0012907	down
A_95_P276153	3115	FG193426	6.04e-19	down
A_95_P276353	23973	AM779996	0.00148806	down
A_95_P277058	32642	EB441263	0.0069122	down
A_95_P277173	25289	AM808541	0.000351515	down
A_95_P278308	35855	FG638668	0.00189166	down
A_95_P278333	22270	FG643137	0.000810742	down
A_95_P278548	35013	AM838805	0.000322481	down
A_95_P279883	43822	AM834497	0.0202285	down
A_95_P280108	4627	AM822878	0.000137652	down
A_95_P280288	30391	FG195840	0.000104167	down
A_95_P280733	35569	FG642775	0.0154039	down
A_95_P281483	14912	AM819175	0.00535489	down
A_95_P282273	3174	FG636206	0.000625503	down
A_95_P283088	31526	AM787408	6.92e-06	down
A_95_P283398	19797	AB279612	7.16e-05	down
A_95_P283578	5735	FG148386	6.92e-06	down
A_95_P283908	6942	FG198791	0.0005554	down
A_95_P283963	6889	FG139568	0.00601495	down
A_95_P283993	7287	FG137345	0.0382036	down
A_95_P284088	34543	EB679092	6.04e-19	down
A_95_P284743	31414	DW003998	0.0118151	down
A_95_P284993	14738	FG645074	0.000310618	down
A_95_P285363	2346	FS418967,BP135403	0.0302862	down
A_95_P285423	3517	DV159930	0.00222756	down
A_95_P285813	10698	DV162116	0.000706806	down
A_95_P285958	13643	FG135898	6.04e-19	down
A_95_P286113	14793	EB430522	0.00225077	down
A_95_P286233	40846	CV018106	0.0183755	down
A_95_P286283	21899	FG641422	0.000133874	down
A_95_P286638	29770	FG645346	0.0105158	down
A_95_P286943	10057	EB445643	0.0125288	down
A_95_P287498	39430	DV999464	0.00475263	down
A_95_P287668	32534	FG197505,BP529887	0.00317321	down
A_95_P288398	37687	EB447831	7.16e-05	down
A_95_P288943	15300	EB444972	6.04e-19	down
A_95_P288953	15938	DV999667	0.000715405	down
A_95_P289293	25323	DV158517	6.92e-06	down
A_95_P289338	16631	DV158718	0.0136701	down
A_95_P289483	4819	FG636569	6.04e-19	down
A_95_P289863	40731	DW000988	0.000493544	down
A_95_P289943	34500	DV161443	0.00514286	down
A_95_P289963	37122	DV161524	0.0466069	down
A_95_P290058	2585	DV161867	0.00274654	down
A_95_P290213	27625	EB441905	0.00148806	down
A_95_P290473	18240	DV999704	0.00899847	down
A_95_P290528	39832	DV999972	0.000615385	down
A_95_P290588	8596	DW000470	2.37e-05	down
A_95_P290598	32122	DW000484	0.0471483	down
A_95_P290663	28753	FG145025	0.00706969	down
A_95_P290763	33720	DW001140	0.0102347	down
A_95_P290768	39752	DW001157	0.00669444	down
A_95_P290773	26643	DW001160	0.000267311	down
A_95_P291264	27583	FG640817,DW003498	6.92e-06	down
A_95_P291583	19914	FG172556	0.00601495	down
A_95_P291753	31509	EB424775	6.04e-19	down
A_95_P291803	24803	EB424939	0.00275767	down
A_95_P291903	12850	EB425366	0.000482759	down
A_95_P292248	8601	EB427005	6.04e-19	down
A_95_P292823	14446	EB428650	0.0144624	down
A_95_P292923	7936	FG159197	0.000236066	down
A_95_P293043	43147	FG189499	6.04e-19	down
A_95_P293493	13381	FG643621	0.00669444	down
A_95_P293538	33479	FJ905102,EB435437	0.000422287	down
A_95_P293663	29841	EB451689	6.04e-19	down
A_95_P293683	34518	FG645494,EB437088	0.0155471	down
A_95_P293828	1602	EB679766	0.00153725	down
A_95_P293848	23304	EB438249	0.00110843	down
A_95_P294033	27779	FS407656	0.00334597	down
A_95_P294083	587	EB439461,FG641129	0.010714	down
A_95_P294208	14067	FG134239	0.0324124	down
A_95_P294223	31431	EB440406	0.00403467	down
A_95_P294273	21555	EB440682,DW000989	0.00564557	down
A_95_P294333	33145	FG134831	0.00472344	down
A_95_P294573	43534	FG135922	1.81e-05	down
A_95_P294653	33894	FG167397	0.04672	down
A_95_P294753	37946	EH621359	0.00761965	down
A_95_P294783	30286	EB442390	6.04e-19	down
A_95_P295048	8958	EB443947	0.0128805	down
A_95_P295688	14848	EB447606	6.44e-05	down
A_95_P296343	40595	EB451571	0.000188406	down
A_95_P296693	29308	EB678949	0.0151234	down
A_95_P296773	37836	FG148909	0.0158563	down
A_95_P296848	10899	FG140187	0.000977995	down
A_95_P297103	28432	FG133145	0.000310618	down
A_95_P297193	660	EB682036	0.000188406	down
A_95_P297213	12976	EB682149	1.81e-05	down
A_95_P297218	9335	EB682191	0.00790902	down
A_95_P298028	28980	FG641387	0.0227338	down
A_95_P298173	20256	FG137301	0.000202797	down
A_95_P298263	25457	FG638800	0.000810256	down
A_95_P299108	40754	FG635787	0.0134799	down
A_95_P299643	16169	FG639706	0.00497069	down
A_95_P299953	21631	FG642632	6.04e-19	down
A_95_P300028	17180	FG636944	0.0213561	down
A_95_P300353	36742	AM806067	0.000167939	down
A_95_P300863	1743	FG199699	6.04e-19	down
A_95_P301723	44577	FG625310	4.69e-05	down
A_95_P301758	17146	FG643145	0.00324453	down
A_95_P301783	39953	FG637602	0.0373315	down
A_95_P301963	35346	FG135555	0.0113348	down
A_95_P302208	20992	FG200633	0.00118138	down
A_95_P302413	20374	FG637459	6.04e-19	down
A_95_P302898	35371	FL577786	0.00114046	down
A_95_P303158	29189	FG200231	0.0276612	down
A_95_P303183	40120	FG643321	0.00664426	down
A_95_P304423	14086	FG645419	6.04e-19	down
A_95_P304458	14545	FG635717	0.0188867	down
A_95_P305198	43636	FG642867	0.000578147	down
A_95_P305298	38872	FG140174	0.0262599	down
A_95_P306523	27775	FG635501	0.00386937	down
A_95_P306528	25119	FG644069	0.0124237	down
A_95_P306553	30901	FG635567	0.0436926	down
A_95_P306628	7822	FG639080	0.043715	down
A_95_P306888	9679	FG636717	6.04e-19	down
A_95_P307363	13145	FG135482	6.44e-05	down
A_95_P307658	24063	FG639045	0.000245499	down
A_95_P307748	8447	FG639340	6.04e-19	down
A_95_P307753	31656	FG641732	0.00852786	down
A_95_P308443	35061	FG642475	0.00493253	down
A_95_P308648	37183	FG643148	0.0409512	down
A_95_P308768	29972	FG643564	0.026221	down
A_95_P309213	17985	FG144792	6.04e-19	down
A_95_P309243	10618	FG645375	6.92e-06	down
A_95_P309438	16928	FG137095	0.000104167	down
A_95_P310098	40175	FG135000	0.00801871	down
A_95_P310203	6317	FG135585	0.0259929	down
A_95_P310293	15806	FG172952	0.0419455	down
A_95_P310398	19238	FG136120	0.00179144	down
A_95_P310778	39513	FG139963	0.00798435	down
A_95_P310833	1794	FG166212	0.00727853	down
A_95_P311948	39842	FG149111	0.000176471	down
A_95_P312568	26017	FG162575	1.81e-05	down
A_95_P314858	7935	FG177164	0.0394697	down
A_95_P316183	24660	FG186184	6.04e-19	down
A_95_P000156	18303	CV018679	0.0026453	up
A_95_P000166	23743	EH618220	3.2e-19	up
A_95_P000241	18983	BP128887,CV016629	0.00203204	up
A_95_P000246	8573	EH623349	3.2e-19	up
A_95_P000258	5015	EB441762	0.000593886	up
A_95_P000331	33023	EB424659,EB450766	3.2e-19	up
A_95_P000356	13512	EH615584,CV020663	4.11e-05	up
A_95_P000361	14142	U07627,EB448074	3.2e-19	up
A_95_P000401	23683	AY220080,CV019537	3.2e-19	up
A_95_P000421	9559	FG167411,AF154644,CV019377	0.00600556	up
A_95_P000451	5385	EH622656	0.00137656	up
A_95_P000456	33559	FG157219,EH624477	0.000226601	up
A_95_P000476	25401	EB439640	3.2e-19	up
A_95_P000496	6183	D86730	0.0206159	up
A_95_P000546	43388	AJ299256,BP534546	0.0010276	up
A_95_P000551	5797	FG640862	0.000291139	up
A_95_P000586	44213	EH616662	0.000562225	up
A_95_P000591	12146	FG193869,EB682062	0.00572336	up
A_95_P000696	37584	FG639744,CV020638,EB450732	4.11e-05	up
A_95_P000796	10533	AB213651	0.00449213	up
A_95_P000846	20579	DV999474	0.0164815	up
A_95_P000936	58	EB425859,EB439522	0.0067179	up
A_95_P000971	34134	EH617048,BP131108	3.2e-19	up
A_95_P000996	6021	FS417684,EH623750	0.0291141	up
A_95_P001056	14797	FS425927,BP533010	0.00725867	up
A_95_P001136	30034	FG137226	0.00290772	up
A_95_P001156	19374	EB439278	0.00445957	up
A_95_P001276	30412	EH623494	3.2e-19	up
A_95_P001321	37502	FS386360	3.2e-19	up
A_95_P001331	5341	EB430511	3.2e-19	up
A_95_P001441	30942	FG636697	0.0108068	up
A_95_P001506	7717	BP530130	0.0358837	up
A_95_P001706	19063	EH618917	3.2e-19	up
A_95_P001721	15052	M20618	3.2e-19	up
A_95_P001731	25949	AF154638	0.020638	up
A_95_P001761	6231	U32644,AJ310477	3.2e-19	up
A_95_P001896	5742	AB176522,BP128870	3.2e-19	up
A_95_P001976	45178	DV159202,BP134085	3.2e-19	up
A_95_P002151	41117	EH620847,BP530381	6.58e-05	up
A_95_P002241	10392	DW004871,BP532854	0.0376089	up
A_95_P002356	26726	BQ843039	3.2e-19	up
A_95_P002426	41589	CV016353	0.000437781	up
A_95_P002471	37281	EH620447	0.000251208	up
A_95_P002476	25262	EB450385,CV016744,CV017606	0.0319651	up
A_95_P002506	17399	CV017033	0.000601719	up
A_95_P002542	24847	CV017432	0.0297618	up
A_95_P002561	23916	FS392071,CV017556	0.000659091	up
A_95_P002596	8043	CV017816,EH664131,CV017331,EH664784	0.0397701	up
A_95_P002606	29042	CV017842	0.00237261	up
[truncated: 1,700 more rows]

## Sheet: Arabidopsis
S1 Table. List of identified DEGs by meta-analysis of Arabidopsis thaliana dataset and their corresponding Gene_symbol, SPOT_ID and TAIR IDs.
ID	TAIR_ID	Gene.Symbol	P_value	DE
244912_AT	AT2G07783	ccb382	0.0349307	down
244928_S_AT	AT2G07716	oRFX	0.00193564	down
244951_S_AT	AT2G07723	ccb452	0.00190074	down
245041_AT	AT2G26530	AR781	0.00717913	down
245061_AT	AT2G39730	RCA	0.00471954	down
245094_AT	AT2G40840	DPE2	0.0309122	down
245117_AT	AT2G41560	ACA4	0.0158946	down
245119_AT	AT2G41640	AT2G41640	0.0252212	down
245127_AT	AT2G47600	ATMHX	0.0215738	down
245130_AT	AT2G45340	AT2G45340	0.00780579	down
245151_AT	AT2G47550	AT2G47550	0.00672043	down
245195_AT	AT1G67740	PSBY	0.0011453	down
245201_AT	AT1G67840	CSK	0.00525283	down
245209_AT	AT5G12340	AT5G12340	0.000531915	down
245213_AT	AT1G44575	NPQ4	7.37e-05	down
245215_AT	AT1G67830	ATFXG1	1.17e-18	down
245242_AT	AT1G44446	CH1	0.0181197	down
245247_AT	AT4G17230	SCL13	0.0114657	down
245250_AT	AT4G17490	ATERF6	0.00857655	down
245251_AT	AT4G17615	CBL1	0.0424015	down
245254_AT	AT4G14680	APS3	0.00928368	down
245262_AT	AT4G16563	AT4G16563	2.78e-05	down
245263_AT	AT4G17740	AT4G17740	0.0223621	down
245277_AT	AT4G15550	IAGLU	0.018905	down
245281_AT	AT4G15560	CLA1	0.0168717	down
245291_AT	AT4G16155	AT4G16155	0.000860606	down
245304_AT	AT4G15630	AT4G15630	0.0217563	down
245306_AT	AT4G14690	ELIP2	0.014091	down
245318_AT	AT4G16980	AT4G16980	0.0018539	down
245325_AT	AT4G14130	XTR7	1.17e-18	down
245346_AT	AT4G17090	CT-BMY	0.00212136	down
245347_AT	AT4G14890	AT4G14890	0.00221103	down
245354_AT	AT4G17600	LIL3:1	0.000723127	down
245357_AT	AT4G17560	AT4G17560	5.68e-05	down
245362_AT	AT4G17460	HAT1	0.0153646	down
245386_AT	AT4G14010	RALFL32	0.00475144	down
245388_AT	AT4G16410	AT4G16410	0.0294585	down
245392_AT	AT4G15680	AT4G15680	0.000185022	down
245399_AT	AT4G17340	TIP2;2	1.17e-18	down
245434_AT	AT4G17140	AT4G17140	0.0232127	down
245460_AT	AT4G16990	RLM3	0.000794872	down
245463_AT	AT4G17030	ATEXLB1	0.00118539	down
245482_AT	AT4G16180	AT4G16180	0.010578	down
245504_AT	AT4G15660	AT4G15660	0.000318367	down
245505_AT	AT4G15690	AT4G15690	0.00154737	down
245524_AT	AT4G15920	AT4G15920	0.047585	down
245597_AT	AT4G14190	AT4G14190	0.0233498	down
245602_AT	AT4G14270	AT4G14270	0.04142	down
245612_AT	AT4G14440	HCD1	2.78e-05	down
245613_AT	AT4G14455	ATBET12	0.000627178	down
245629_AT	AT1G56580	SVB	0.000162162	down
245668_AT	AT1G28330	DYL1	0.0336798	down
245677_AT	AT1G56660	AT1G56660	0.000651007	down
245701_AT	AT5G04140	GLU1	1.17e-18	down
245705_AT	AT5G04390	AT5G04390	0.0213908	down
245706_AT	AT5G04310	AT5G04310	0.00441487	down
245711_AT	AT5G04340	ZAT6	0.0235667	down
245724_AT	AT1G73390	AT1G73390	0.00441176	down
245734_AT	AT1G73480	AT1G73480	0.0117493	down
245736_AT	AT1G73330	ATDR4	1.17e-18	down
245745_AT	AT1G51110	AT1G51110	9e-05	down
245749_AT	AT1G51090	AT1G51090	1.17e-18	down
245755_AT	AT1G35210	AT1G35210	0.00320264	down
245757_AT	AT1G35140	PHI-1	1.17e-18	down
245765_AT	AT1G33600	AT1G33600	0.00408032	down
245768_AT	AT1G33590	AT1G33590	0.0139364	down
245776_AT	AT1G30260	AT1G30260	7.37e-05	down
245777_AT	AT1G73540	Atnudt21	1.17e-18	down
245790_AT	AT1G32200	ATS1	0.0148707	down
245809_AT	AT1G58440	XF1	0.0417971	down
245845_AT	AT1G26150	PERK10	0.000885542	down
245855_AT	AT5G13550	SULTR4;1	0.0331661	down
245881_AT	AT5G09460	AT5G09460 /// CPuORF41 /// CPuORF43	0.00932386	down
245884_AT	AT5G09300	AT5G09300	0.0450232	down
245906_AT	AT5G11070	AT5G11070	0.0362551	down
245928_S_AT	AT5G24770 /// AT5G24780	VSP1	1.17e-18	down
245930_AT	AT5G09240	AT5G09240	0.0302234	down
245947_AT	AT5G19530	ACL5	0.0128317	down
245980_AT	AT5G13140	AT5G13140	0.000531915	down
245981_AT	AT5G13100	AT5G13100	0.00312249	down
246004_AT	AT5G20630	GER3	1.17e-18	down
246011_AT	AT5G08330	AT5G08330	0.00131507	down
246019_AT	AT5G10690	AT5G10690	0.041113	down
246021_AT	AT5G21100	AT5G21100	0.0128312	down
246034_AT	AT5G08350	AT5G08350	0.00155905	down
246069_AT	AT5G20220	AT5G20220	0.0278837	down
246097_AT	AT5G20270	HHP1	0.000133971	down
246103_AT	AT5G28640	AN3	0.00196543	down
246108_AT	AT5G28630	AT5G28630	1.17e-18	down
246122_AT	AT5G20380	PHT4;5	0.0398402	down
246154_AT	AT5G19940	AT5G19940	0.0311736	down
246183_AT	AT5G20940	AT5G20940	0.0476095	down
246195_AT	AT4G36410	UBC17	0.00393915	down
246199_AT	AT4G36530	AT4G36530	0.00467829	down
246200_AT	AT4G37240	AT4G37240	0.0003861	down
246226_AT	AT4G37200	HCF164	0.0265984	down
246233_AT	AT4G36550	AT4G36550	0.00355876	down
246253_AT	AT4G37260	MYB73	0.001437	down
246268_AT	AT1G31800	CYP97A3	0.000155251	down
246275_AT	AT4G36540	BEE2	0.0404244	down
246289_AT	AT3G56880	AT3G56880	0.0262688	down
246308_AT	AT3G51820	G4	1.63e-05	down
246310_AT	AT3G51895	SULTR3;1	0.00408367	down
246339_AT	AT3G44890	RPL9	0.00795623	down
246340_S_AT	AT3G44860 /// AT3G44870	FAMT	0.00460819	down
246349_AT	AT1G51915	AT1G51915	2.78e-05	down
246371_AT	AT1G51940	AT1G51940	0.0147112	down
246418_AT	AT5G16960	AT5G16960	0.00224402	down
246449_AT	AT5G16810	AT5G16810	0.04554	down
246476_AT	AT5G16730	AT5G16730	0.0134463	down
246481_S_AT	AT5G15960 /// AT5G15970	KIN1	1.17e-18	down
246487_AT	AT5G16030	AT5G16030	1.17e-18	down
246490_AT	AT5G15948 /// AT5G15950	CPuORF10	0.000207792	down
246495_AT	AT5G16200	AT5G16200	0.00344304	down
246547_AT	AT5G14970	AT5G14970	0.00923492	down
246576_AT	AT1G31650	ROPGEF14	0.0305329	down
246584_AT	AT5G14730	AT5G14730	0.0362012	down
246596_AT	AT5G14740	CA2	1.17e-18	down
246601_AT	AT1G31710	AT1G31710	1.17e-18	down
246611_AT	AT5G35330	MBD02	0.0354887	down
246651_AT	AT5G35170	AT5G35170	5.68e-05	down
246654_S_AT	AT5G35210 /// AT5G35220	EGY1	0.0182973	down
246701_AT	AT5G28020	CYSD2	0.000155251	down
246736_AT	AT5G27560	AT5G27560	0.0108835	down
246829_AT	AT5G26570	ATGWD3	0.0230829	down
246888_AT	AT5G26270	AT5G26270	2.78e-05	down
246906_AT	AT5G25475	AT5G25475	0.0102915	down
246908_AT	AT5G25610	RD22	1.17e-18	down
246919_AT	AT5G25460	AT5G25460	4.85e-05	down
246925_AT	AT5G25180	CYP71B14	0.00346138	down
246998_AT	AT5G67370	AT5G67370	0.000858896	down
247025_AT	AT5G67030	ABA1	0.0018539	down
247037_AT	AT5G67070	RALFL34	0.000107843	down
247047_AT	AT5G66650	AT5G66650	9e-05	down
247069_AT	AT5G66920	sks17	0.00280092	down
247071_AT	AT5G66640	DAR3	0.00250237	down
247073_AT	AT5G66570	PSBO1	0.0202608	down
247095_AT	AT5G66400	RAB18	1.17e-18	down
247101_AT	AT5G66530	AT5G66530	0.00283371	down
247107_AT	AT5G66040	STR16	0.039058	down
247109_AT	AT5G65870	ATPSK5	0.00120891	down
247162_AT	AT5G65730	XTH6	1.17e-18	down
247186_AT	AT5G65470	AT5G65470	1.17e-18	down
247189_AT	AT5G65390	AGP7	0.00221103	down
247208_AT	AT5G64870	AT5G64870	0.0409555	down
247213_AT	AT5G64900	PROPEP1	0.0198589	down
247214_AT	AT5G64850	AT5G64850	0.000531915	down
247216_AT	AT5G64860	DPE1	0.000718954	down
247218_AT	AT5G65010	ASN2	1.63e-05	down
247222_AT	AT5G64840	ATGCN5	0.0361974	down
247232_AT	AT5G64940	ATH13	0.0170339	down
247240_AT	AT5G64660	CMPG2	0.00584191	down
247251_AT	AT5G64740	CESA6	0.0445743	down
247261_AT	AT5G64460	AT5G64460	0.00754452	down
247278_AT	AT5G64380	AT5G64380	0.0332799	down
247288_AT	AT5G64330	NPH3	0.0225895	down
247323_AT	AT5G64170	AT5G64170	0.0296144	down
247346_AT	AT5G63770	ATDGK2	0.0158946	down
247358_AT	AT5G63580	FLS2	0.000684385	down
247376_AT	AT5G63310	NDPK2	0.0238765	down
247380_AT	AT5G63380	AT5G63380	0.0378988	down
247431_AT	AT5G62520	SRO5	1.17e-18	down
247442_S_AT	AT5G62690 /// AT5G62700	TUB2	0.0481833	down
247443_AT	AT5G62720	AT5G62720	0.00158333	down
247450_AT	AT5G62350	AT5G62350	0.0003861	down
247452_AT	AT5G62430	CDF1	1.17e-18	down
247455_AT	AT5G62470	MYB96	1.17e-18	down
247470_AT	AT5G62220	GT18	0.0374234	down
247478_AT	AT5G62360	AT5G62360	1.17e-18	down
247508_AT	AT5G62000	ARF2	0.00131111	down
247524_AT	AT5G61440	ACHT5	0.0102146	down
247541_AT	AT5G61660	AT5G61660	0.000646259	down
247543_AT	AT5G61600	ERF104	0.000763754	down
247563_AT	AT5G61130	PDCB1	0.0230829	down
247610_AT	AT5G60630	AT5G60630	0.0294585	down
247625_AT	AT5G60200	TMO6	0.0308617	down
247651_AT	AT5G59870	HTA6	0.0457833	down
247693_AT	AT5G59730	ATEXO70H7	0.0232127	down
247694_AT	AT5G59750	AT5G59750	0.00388211	down
247706_AT	AT5G59480	AT5G59480	0.00599269	down
247708_AT	AT5G59550	AT5G59550	0.0136224	down
247709_AT	AT5G59250	AT5G59250	0.0352639	down
247734_AT	AT5G59400	AT5G59400	0.00923492	down
247754_AT	AT5G59080	AT5G59080	0.0180613	down
247775_AT	AT5G58690	PLC5	0.0178398	down
247789_AT	AT5G58680	AT5G58680	1.63e-05	down
247816_AT	AT5G58260	AT5G58260	0.00074026	down
247848_AT	AT5G58120	AT5G58120	0.00935849	down
247853_AT	AT5G58140	PHOT2	1.17e-18	down
247866_AT	AT5G57550	XTR3	0.00264186	down
247882_AT	AT5G57785	AT5G57785	0.0323217	down
247884_AT	AT5G57800	CER3	0.00913099	down
247886_AT	AT5G57850	AT5G57850	0.0189838	down
247889_AT	AT5G57930	APO2	0.00584191	down
247891_AT	AT5G57960	AT5G57960	0.00783701	down
247899_AT	AT5G57345	AT5G57345	0.034085	down
247903_AT	AT5G57340	AT5G57340	0.00283636	down
247910_AT	AT5G57410	AT5G57410	0.0389931	down
247925_AT	AT5G57560	TCH4	0.0315541	down
247933_AT	AT5G56980	AT5G56980	0.000859756	down
247936_AT	AT5G57030	LUT2	0.0265068	down
247943_AT	AT5G57170	AT5G57170	0.0258048	down
247944_AT	AT5G57100	AT5G57100	0.0105115	down
247946_AT	AT5G57180	CIA2	0.026032	down
247979_AT	AT5G56750	NDL1	0.0419905	down
247980_AT	AT5G56860	GNC	0.00190074	down
248028_AT	AT5G55620	AT5G55620	0.0051434	down
248042_AT	AT5G55960	AT5G55960	0.0287872	down
248074_AT	AT5G55730	FLA1	0.00750257	down
248091_AT	AT5G55120	VTC5	0.00535206	down
248094_AT	AT5G55220	AT5G55220	0.0116065	down
248140_AT	AT5G54980	AT5G54980	0.00563636	down
248151_AT	AT5G54270	LHCB3	5.68e-05	down
248153_AT	AT5G54250	ATCNGC4	0.00355876	down
248160_AT	AT5G54470	AT5G54470	0.000155251	down
248179_AT	AT5G54380	THE1	0.00147594	down
248186_AT	AT5G53880	AT5G53880	0.0186138	down
248190_AT	AT5G54130	AT5G54130	0.000858896	down
248226_AT	AT5G53750	AT5G53750	0.0265379	down
248242_AT	AT5G53580	AT5G53580	2.78e-05	down
248287_AT	AT5G52970	AT5G52970	0.0114439	down
248311_AT	AT5G52570	BETA-OHASE 2	0.0132493	down
248329_AT	AT5G52780	AT5G52780	0.0198589	down
248333_AT	AT5G52390	AT5G52390	0.00372951	down
248337_AT	AT5G52310	LTI78	1.17e-18	down
248377_AT	AT5G51720	AT5G51720	1.17e-18	down
248392_AT	AT5G52050	AT5G52050	2.78e-05	down
248393_AT	AT5G52060	ATBAG1	0.00681139	down
248400_AT	AT5G52020	AT5G52020	1.17e-18	down
248402_AT	AT5G52100	cRR1	0.0018794	down
248404_AT	AT5G51460	ATTPPA	0.000241379	down
248448_AT	AT5G51190	AT5G51190	2.78e-05	down
248449_AT	AT5G51110	AT5G51110	0.0360653	down
248454_AT	AT5G51350	AT5G51350	0.04554	down
248491_AT	AT5G51010	AT5G51010	0.000794872	down
248537_AT	AT5G50100	AT5G50100	0.00871197	down
248566_S_AT	AT5G49730 /// AT5G49740	ATFRO7	0.0140992	down
248607_AT	AT5G49480	ATCP1	0.0135568	down
248611_AT	AT5G49520	WRKY48	0.00525283	down
248619_AT	AT5G49630	AAP6	4.85e-05	down
248624_AT	AT5G48790	AT5G48790	0.00520762	down
248625_AT	AT5G48880	PKT2	0.00525095	down
248681_AT	AT5G48900	AT5G48900	0.0234115	down
248683_AT	AT5G48490	AT5G48490	1.17e-18	down
248703_AT	AT5G48430	AT5G48430	0.00871197	down
248764_AT	AT5G47640	NF-YB2	0.00344304	down
248775_AT	AT5G47850	CCR4	1.17e-18	down
248793_AT	AT5G47240	Atnudt8	0.0058789	down
248798_AT	AT5G47190	AT5G47190	0.044374	down
248799_AT	AT5G47230	ERF5	0.0380753	down
248801_AT	AT5G47370	HAT2	0.0248005	down
248814_AT	AT5G46910	AT5G46910	0.00248931	down
248828_AT	AT5G47110	AT5G47110	0.00463813	down
248854_AT	AT5G46580	AT5G46580	0.0302811	down
248888_AT	AT5G46240	KAT1	0.0114844	down
248904_AT	AT5G46295	AT5G46295	0.0231053	down
248906_AT	AT5G46420	AT5G46420	0.0080199	down
248910_AT	AT5G45820	CIPK20	1.63e-05	down
248920_AT	AT5G45930	CHLI2	0.00382449	down
248921_AT	AT5G45950	AT5G45950	1.17e-18	down
248959_AT	AT5G45630	AT5G45630	0.00339056	down
248961_AT	AT5G45650	AT5G45650	0.00720486	down
248962_AT	AT5G45680	FKBP13	0.00890354	down
248964_AT	AT5G45340	CYP707A3	1.17e-18	down
248968_AT	AT5G45280	AT5G45280	0.00263869	down
248969_AT	AT5G45310	AT5G45310	0.00082243	down
249002_AT	AT5G44520	AT5G44520	0.0189338	down
249007_AT	AT5G44650	CEST	0.014121	down
249011_AT	AT5G44670	AT5G44670	0.00324454	down
249035_AT	AT5G44190	GLK2	0.0011662	down
249037_AT	AT5G44130	FLA13	1.17e-18	down
249052_AT	AT5G44420	PDF1.2	1.17e-18	down
249073_AT	AT5G44020	AT5G44020	0.0158946	down
249093_AT	AT5G43880	AT5G43880	0.0180613	down
249115_AT	AT5G43810	ZLL	0.00654676	down
249120_AT	AT5G43750	NDH18	4.85e-05	down
249123_AT	AT5G43760	KCS20	0.0132504	down
249193_AT	AT5G42480	ARC6	0.0481509	down
249197_AT	AT5G42380	CML37	0.00352282	down
249208_AT	AT5G42650	AOS	0.00399596	down
249230_AT	AT5G42070	AT5G42070	0.000155251	down
249234_AT	AT5G42200	AT5G42200	0.0103771	down
249247_AT	AT5G42310	AT5G42310	0.000805112	down
249264_S_AT	AT5G41740 /// AT5G41750	AT5G41740 /// AT5G41750	0.0263727	down
249339_AT	AT5G41100	AT5G41100	0.0158464	down
249354_AT	AT5G40480	EMB3012	0.00403629	down
249355_AT	AT5G40500	AT5G40500	0.0212716	down
249361_AT	AT5G40540	AT5G40540	0.00636066	down
249384_AT	AT5G39890	AT5G39890	0.0322182	down
249411_AT	AT5G40390	SIP1	0.0149946	down
249415_AT	AT5G39660	CDF2	0.0184576	down
249421_AT	AT5G39830	DEG8	0.0423173	down
249469_AT	AT5G39320	AT5G39320	0.000864048	down
249472_AT	AT5G39210	CRR7	0.0105115	down
249493_AT	AT5G39080	AT5G39080	0.00131507	down
249510_AT	AT5G38510	AT5G38510	0.00263869	down
249524_AT	AT5G38520	AT5G38520	1.17e-18	down
249583_AT	AT5G37770	TCH2	0.000935294	down
249610_AT	AT5G37360	AT5G37360	0.0434496	down
249658_S_AT	AT5G36700 /// AT5G36790	PGLP1	0.00167358	down
249677_AT	AT5G35970	AT5G35970	0.00101156	down
249693_AT	AT5G35750	AHK2	0.00309375	down
249694_AT	AT5G35790	G6PD1	0.0374562	down
249765_AT	AT5G24030	SLAH3	0.001	down
249769_AT	AT5G24120	SIGE	0.000155251	down
249774_AT	AT5G24150	SQP1	0.000185022	down
249775_AT	AT5G24160	SQE6	0.0222187	down
249783_AT	AT5G24270	SOS3	0.000636986	down
249797_AT	AT5G23750	AT5G23750	0.0420455	down
249810_AT	AT5G23920	AT5G23920	0.0309797	down
249817_AT	AT5G23820	AT5G23820	0.000648649	down
249818_AT	AT5G23860	TUB8	0.0371759	down
249866_AT	AT5G23010	MAM1	2.78e-05	down
249869_AT	AT5G23050	AAE17	0.023209	down
249872_AT	AT5G23130	AT5G23130	0.0480309	down
249876_AT	AT5G23060	CAS	0.000860606	down
249894_AT	AT5G22580	AT5G22580	7.37e-05	down
249895_AT	AT5G22500	FAR1	0.00173265	down
249900_AT	AT5G22640	emb1211	0.00797655	down
249903_AT	AT5G22690	AT5G22690	0.00154617	down
249910_AT	AT5G22630	ADT5	0.0152275	down
249927_AT	AT5G19220	APL1	0.00280092	down
249928_AT	AT5G22250	AT5G22250	0.00158333	down
250007_AT	AT5G18670	BMY3	0.00413889	down
250073_AT	AT5G17170	ENH1	0.00398381	down
250075_AT	AT5G17670	AT5G17670	0.0375522	down
250098_AT	AT5G17350	AT5G17350	5.68e-05	down
250099_AT	AT5G17300	RVE1	1.17e-18	down
250109_AT	AT5G15230	GASA4	2.78e-05	down
250110_AT	AT5G15350	ENODL17	0.0162602	down
250111_AT	AT5G16290	VAT1	0.0262688	down
250146_AT	AT5G14660	PDF1B	0.0300109	down
250149_AT	AT5G14700	AT5G14700	1.17e-18	down
250153_AT	AT5G15130	WRKY72	0.000810127	down
250189_AT	AT5G14410	AT5G14410	0.0100686	down
250199_AT	AT5G14180	MPL1	0.00408367	down
250207_AT	AT5G13930	TT4	0.044689	down
250243_AT	AT5G13630	GUN5	0.000133971	down
250246_AT	AT5G13700	ATPAO1	0.00132787	down
250255_AT	AT5G13730	SIG4	0.0179769	down
250256_AT	AT5G13650	AT5G13650	0.0424015	down
250257_AT	AT5G13770	AT5G13770	0.00268822	down
250268_S_AT	AT5G12950 /// AT5G12960	AT5G12950 /// AT5G12960	0.00408367	down
250292_AT	AT5G13220	JAZ10	4.85e-05	down
250305_AT	AT5G12150	AT5G12150	0.00807273	down
250317_AT	AT5G12250	TUB6	0.0398166	down
250337_AT	AT5G11790	NDL2	0.0183346	down
250366_AT	AT5G11420	AT5G11420	1.17e-18	down
250429_AT	AT5G10470	KAC1	0.00082243	down
250437_AT	AT5G10430	AGP4	0.00134239	down
250475_AT	AT5G10180	SULTR2;1	0.0168784	down
250490_AT	AT5G09760	AT5G09760	0.0416395	down
250498_AT	AT5G09660	PMDH2	0.0143726	down
250505_AT	AT5G09870	CESA5	0.030739	down
250517_AT	AT5G08260	scpl35	0.0264892	down
250529_AT	AT5G08610	AT5G08610	0.0284009	down
250531_AT	AT5G08650	AT5G08650	0.0314638	down
250563_AT	AT5G08050	AT5G08050	0.000932153	down
250613_AT	AT5G07240	IQD24	0.0254069	down
250648_AT	AT5G06760	LEA4-5	0.0396895	down
250663_AT	AT5G07110	PRA1.B6	0.037438	down
250665_AT	AT5G06980	AT5G06980	0.0366667	down
250668_AT	AT5G07020	AT5G07020	0.00346138	down
250690_AT	AT5G06530	AT5G06530	4.85e-05	down
250695_AT	AT5G06740	AT5G06740	0.0025808	down
250733_AT	AT5G06290	2-Cys PRX B	0.0213633	down
250764_AT	AT5G05960	AT5G05960	0.000254237	down
250781_AT	AT5G05410	DREB2A	0.017542	down
250790_AT	AT5G05640	AT5G05640	0.0281784	down
250812_AT	AT5G04900	NOL	0.0223952	down
250856_AT	AT5G04810	AT5G04810	0.0156218	down
250860_AT	AT5G04770	CAT6	0.000341463	down
250892_AT	AT5G03760	ATCSLA09	0.00533208	down
250936_AT	AT5G03120	AT5G03120	0.0151147	down
250960_AT	AT5G02940	AT5G02940	0.000392308	down
250970_AT	AT5G02770	AT5G02770	0.0396598	down
250972_AT	AT5G02840	LCL1	0.0345466	down
250981_AT	AT5G03140	AT5G03140	0.0113724	down
251031_AT	AT5G02120	OHP	2.78e-05	down
251036_AT	AT5G02160	AT5G02160	0.0381563	down
251059_AT	AT5G01810	CIPK15	0.00266357	down
251122_AT	AT5G01020	AT5G01020	0.0400739	down
251124_S_AT	AT5G01040 /// AT5G01050	LAC8	1.17e-18	down
251154_AT	AT3G63110	ATIPT3	0.0273834	down
251155_AT	AT3G63160	AT3G63160	1.17e-18	down
251157_AT	AT3G63140	CSP41A	1.17e-18	down
251192_AT	AT3G62720	XT1	0.00131507	down
251193_AT	AT3G62910	APG3	0.0238765	down
251196_AT	AT3G62950	AT3G62950	0.00798328	down
251197_AT	AT3G62960	AT3G62960	1.17e-18	down
251218_AT	AT3G62410	CP12-2	0.0185101	down
251221_AT	AT3G62550	AT3G62550	1.17e-18	down
251227_AT	AT3G62700	ATMRP10	0.000280992	down
251243_AT	AT3G61870	AT3G61870	0.0329203	down
251281_AT	AT3G61640	AGP20	0.0121579	down
251305_AT	AT3G62030	ROC4	0.0470576	down
251309_AT	AT3G61220	AT3G61220	5.68e-05	down
251317_AT	AT3G61490	AT3G61490	0.00889855	down
251353_AT	AT3G61080	AT3G61080	0.000648649	down
251395_AT	AT2G45470	FLA8	1.17e-18	down
251438_S_AT	AT3G59930 /// AT5G33355	AT3G59930 /// AT5G33355	0.000107843	down
251461_AT	AT3G59780	AT3G59780	0.04554	down
251494_AT	AT3G59350	AT3G59350	0.032745	down
251507_AT	AT3G59080	AT3G59080	0.0264739	down
251516_S_AT	AT3G59310 /// AT3G59320	AT3G59310 /// AT3G59320	0.0287872	down
251519_AT	AT3G59400	GUN4	1.17e-18	down
251524_AT	AT3G58980 /// AT3G58990	IPMI1	0.0158329	down
251636_AT	AT3G57530	CPK32	0.0419581	down
251641_AT	AT3G57470	AT3G57470	0.0165381	down
251642_AT	AT3G57520	AtSIP2	0.000402985	down
251658_AT	AT3G57020	AT3G57020	7.37e-05	down
251664_AT	AT3G56940	CRD1	0.0122711	down
251665_AT	AT3G57040	ARR9	0.00204902	down
251676_AT	AT3G57320	AT3G57320	0.0220602	down
251727_AT	AT3G56290	AT3G56290	9e-05	down
251735_AT	AT3G56090	ATFER3	0.00813816	down
251745_AT	AT3G55980	SZF1	2.78e-05	down
251759_AT	AT3G55630	ATDFD	0.0293575	down
251762_AT	AT3G55800	SBPASE	2.78e-05	down
251770_AT	AT3G55970	JRG21	0.00517176	down
251774_AT	AT3G55840	AT3G55840	0.000575439	down
251784_AT	AT3G55330	PPL1	0.00337069	down
251788_AT	AT3G55420	AT3G55420	0.00346138	down
251814_AT	AT3G54890	LHCA1	0.0192894	down
251820_AT	AT3G55040	GSTL2	0.0354887	down
251827_AT	AT3G55120	TT5	0.0496511	down
251869_AT	AT3G54500	AT3G54500	0.00252706	down
251879_AT	AT3G54200	AT3G54200	0.0157291	down
251885_AT	AT3G54050	HCEF1	0.00140162	down
251899_AT	AT3G54400	AT3G54400	2.78e-05	down
251925_AT	AT3G54000	AT3G54000	0.0372249	down
251929_AT	AT3G53920	SIGC	0.00100292	down
251946_AT	AT3G53540	AT3G53540	0.00188	down
251950_AT	AT3G53600	AT3G53600	0.000179372	down
251952_AT	AT3G53650	AT3G53650	0.00252706	down
251962_AT	AT3G53420	PIP2A	0.0139335	down
251984_AT	AT3G53260	PAL2	0.0120235	down
251993_AT	AT3G52960	AT3G52960	0.0362551	down
251996_AT	AT3G52840	BGAL2	0.00277701	down
252011_AT	AT3G52720	ACA1	0.00829508	down
252014_AT	AT3G52870	AT3G52870	0.0259174	down
252023_AT	AT3G52920	AT3G52920	0.00783729	down
252045_AT	AT3G52450	PUB22	0.00466796	down
252084_AT	AT3G51970	AtSAT1	0.00210219	down
252092_AT	AT3G51420	SSL4	0.000185022	down
252102_AT	AT3G50970	LTI30	1.17e-18	down
252114_AT	AT3G51450	AT3G51450	0.0331661	down
252116_AT	AT3G51510	AT3G51510	0.000445255	down
252130_AT	AT3G50820	PSBO2	0.00358522	down
252132_AT	AT3G50790	AT3G50790	0.0156218	down
252168_AT	AT3G50440	MES10	0.0378272	down
252181_AT	AT3G50685	AT3G50685	0.000922619	down
252193_AT	AT3G50060	MYB77	1.17e-18	down
252199_AT	AT3G50270	AT3G50270	0.0357546	down
252255_AT	AT3G49220	AT3G49220	0.00312444	down
252265_AT	AT3G49620	DIN11	1.17e-18	down
252272_AT	AT3G49670	BAM2	0.0245029	down
252280_AT	AT3G49260	iqd21	0.000718954	down
252318_AT	AT3G48730	GSA2	0.0394711	down
252353_AT	AT3G48200	AT3G48200	0.0172088	down
252363_AT	AT3G48460	AT3G48460	0.0103498	down
252366_AT	AT3G48420	AT3G48420	1.17e-18	down
252367_AT	AT3G48360	BT2	0.00413889	down
252368_AT	AT3G48520	CYP94B3	4.85e-05	down
252377_AT	AT3G47960	AT3G47960	0.0012067	down
252391_AT	AT3G47860	CHL	0.00923492	down
252411_AT	AT3G47430	PEX11B	0.000125604	down
252412_AT	AT3G47295	AT3G47295	0.000715232	down
252437_AT	AT3G47380	AT3G47380	0.013358	down
252441_AT	AT3G46780	PTAC16	2.78e-05	down
252463_AT	AT3G47070	AT3G47070	0.000318367	down
252468_AT	AT3G46970	PHS2	0.00134239	down
252474_AT	AT3G46620	AT3G46620	0.00408367	down
252557_AT	AT3G45960	ATEXLA3	1.17e-18	down
252563_AT	AT3G45970	ATEXLA1	0.00341328	down
252589_S_AT	AT3G45650 /// AT3G45660	NAXT1	0.00268822	down
252612_AT	AT3G45160	AT3G45160	9.95e-05	down
252624_AT	AT3G44735	PSK1	0.0152275	down
252679_AT	AT3G44260	AT3G44260	0.00346138	down
252711_AT	AT3G43720	AT3G43720	0.00344304	down
252739_AT	AT3G43250	AT3G43250	1.17e-18	down
252746_AT	AT3G43190	SUS4	5.68e-05	down
252852_AT	AT4G39900	AT4G39900	0.036381	down
252863_AT	AT4G39800	MIPS1	0.000851852	down
252886_AT	AT4G39350	CESA2	0.00896154	down
252915_AT	AT4G38810	AT4G38810	0.00638909	down
252929_AT	AT4G38970	FBA2	0.000850932	down
252943_AT	AT4G39330	CAD9	1.17e-18	down
252948_AT	AT4G38600	KAK	4.85e-05	down
252950_AT	AT4G38690	AT4G38690	0.00082243	down
252971_AT	AT4G38770	PRP4	1.17e-18	down
252975_S_AT	AT4G38430	ROPGEF1	0.0152796	down
252983_AT	AT4G37980	ELI3-1	0.000806349	down
252984_AT	AT4G37990	ELI3-2	0.0355774	down
252989_AT	AT4G38420	sks9	1.17e-18	down
252997_AT	AT4G38400	ATEXLA2	0.000162162	down
253009_AT	AT4G37930	SHM1	4.85e-05	down
253018_AT	AT4G38000	DOF4.7	0.00252706	down
253040_AT	AT4G37800	XTH7	0.000402985	down
253042_AT	AT4G37550	AT4G37550	0.0055316	down
253044_AT	AT4G37290	AT4G37290	0.0104608	down
253048_AT	AT4G37560	AT4G37560	0.0055316	down
253062_AT	AT4G37590	NPY5	0.0394711	down
253066_AT	AT4G37770	ACS8	0.0374562	down
253090_AT	AT4G36360	BGAL3	0.0396243	down
253096_AT	AT4G37330	CYP81D4	0.0423189	down
253104_AT	AT4G36010	AT4G36010	0.000247863	down
253140_AT	AT4G35480	RHA3B	0.0332799	down
253165_AT	AT4G35320	AT4G35320	0.000806349	down
253174_AT	AT4G35090	CAT2	0.000350598	down
253195_AT	AT4G35420	DRL1	0.0265984	down
253197_AT	AT4G35250	AT4G35250	0.000793548	down
253208_AT	AT4G34830	MRL1	0.00168041	down
253209_AT	AT4G34830	MRL1	9e-05	down
253259_AT	AT4G34410	RRTF1	1.17e-18	down
253281_AT	AT4G34138	UGT73B1	0.0101464	down
253292_AT	AT4G33985	AT4G33985	0.0305329	down
253305_AT	AT4G33666	AT4G33666	0.000142857	down
253326_AT	AT4G33440	AT4G33440	0.0117944	down
253331_AT	AT4G33490	AT4G33490	0.0206675	down
253332_AT	AT4G33420	AT4G33420	0.0419581	down
253337_AT	AT4G33470	HdA14	0.00640721	down
253372_AT	AT4G33220	PME44	0.0259931	down
253387_AT	AT4G33010	AtGLDP1	4.85e-05	down
253394_AT	AT4G32770	VTE1	0.000125604	down
253405_AT	AT4G32800	AT4G32800	1.17e-18	down
253408_AT	AT4G32950	AT4G32950	0.0125312	down
253412_AT	AT4G33000	CBL10	0.00741924	down
253421_AT	AT4G32340	AT4G32340	0.000542254	down
253485_AT	AT4G31800	WRKY18	0.0362551	down
253493_AT	AT4G31820	ENP	0.0327038	down
253495_AT	AT4G31850	PGR3	0.0203755	down
253522_AT	AT4G31290	AT4G31290	1.17e-18	down
253547_AT	AT4G30950	FAD6	0.0115037	down
253571_AT	AT4G31000	AT4G31000	0.000288066	down
253581_AT	AT4G30660	AT4G30660	0.00140323	down
253608_AT	AT4G30290	XTH19	7.37e-05	down
253619_AT	AT4G30460	AT4G30460	0.0205392	down
253627_AT	AT4G30650	AT4G30650	0.000636986	down
253628_AT	AT4G30280	XTH18	5.68e-05	down
253629_AT	AT4G30450	AT4G30450	0.00675357	down
253631_AT	AT4G30440	GAE1	0.00184224	down
253638_AT	AT4G30470	AT4G30470	0.0180613	down
253643_AT	AT4G29780	AT4G29780	2.78e-05	down
253660_AT	AT4G30140	CDEF1	0.0362551	down
253686_AT	AT4G29750	AT4G29750	0.0245958	down
253692_AT	AT4G29720	ATPAO5	0.0401845	down
253697_AT	AT4G29700	AT4G29700	0.00131507	down
253738_AT	AT4G28750	PSAE-1	0.0394711	down
253754_AT	AT4G29020	AT4G29020	1.17e-18	down
253790_AT	AT4G28660	PSB28	0.000402985	down
253799_AT	AT4G28140	AT4G28140	0.000254237	down
253828_AT	AT4G27970	SLAH2	0.0377694	down
253830_AT	AT4G27652	AT4G27652	0.000155251	down
253832_AT	AT4G27654	AT4G27654	1.17e-18	down
253849_AT	AT4G28080	AT4G28080	4.85e-05	down
253859_AT	AT4G27657	AT4G27657	1.17e-18	down
253860_AT	AT4G27700	AT4G27700	0.00681915	down
253871_AT	AT4G27440	PORB	0.0289011	down
253875_AT	AT4G27520	ENODL2	0.000925816	down
253876_AT	AT4G27430	CIP7	0.0139335	down
253915_AT	AT4G27280	AT4G27280	0.00115341	down
253919_AT	AT4G27350	AT4G27350	0.038537	down
253922_AT	AT4G26850	VTC2	0.000267782	down
253925_AT	AT4G26690	SHV3	0.0225895	down
253971_AT	AT4G26530	AT4G26530	1.17e-18	down
254011_AT	AT4G26370	AT4G26370	0.0108298	down
254013_AT	AT4G26050	PIRL8	0.0332534	down
254034_AT	AT4G25960	PGP2	0.00374233	down
254041_AT	AT4G25830	AT4G25830	0.00709408	down
254042_AT	AT4G25810	XTR6	0.00219277	down
254062_AT	AT4G25380	SAP10	0.0244246	down
254074_AT	AT4G25490	CBF1	1.17e-18	down
254075_AT	AT4G25470	CBF2	1.17e-18	down
254105_AT	AT4G25080	CHLM	0.00277701	down
254110_AT	AT4G25260	AT4G25260	0.026137	down
254120_AT	AT4G24570	DIC2	7.37e-05	down
254158_AT	AT4G24380	AT4G24380	0.0201753	down
254163_S_AT	AT4G24340 /// AT4G24350	AT4G24340 /// AT4G24350	0.000267782	down
254187_AT	AT4G23890	AT4G23890	0.0481995	down
254225_AT	AT4G23670	AT4G23670	1.17e-18	down
254226_AT	AT4G23690	AT4G23690	1.17e-18	down
254232_AT	AT4G23600	CORI3	2.78e-05	down
254298_AT	AT4G22890	PGR5-LIKE A	0.00101156	down
254305_AT	AT4G22200	AKT2/3	2.78e-05	down
254321_AT	AT4G22590 /// AT4G22592	CPuORF27	0.0287872	down
254327_AT	AT4G22490	AT4G22490	0.0338216	down
254333_AT	AT4G22753	SMO1-3	0.0104338	down
254343_AT	AT4G21990	2024-04-03	0.0186951	down
254384_AT	AT4G21870	AT4G21870	0.00082243	down
254408_AT	AT4G21390	B120	0.0423785	down
254496_AT	AT4G20070	ATAAH	0.0356578	down
254508_AT	AT4G20170	AT4G20170	0.00336501	down
254553_AT	AT4G19530	AT4G19530	0.0102453	down
254562_AT	AT4G19230	CYP707A1	0.0022619	down
254564_AT	AT4G19170	NCED4	1.17e-18	down
254609_AT	AT4G18970	AT4G18970	0.0120673	down
254642_AT	AT4G18810	AT4G18810	0.000542254	down
254665_AT	AT4G18340	AT4G18340	0.0133343	down
254667_AT	AT4G18280	AT4G18280	0.0186951	down
254687_AT	AT4G13770 /// AT5G65110	CYP83A1	0.0018539	down
254726_AT	AT4G13660	PRR2	0.00422178	down
254727_AT	AT4G13670	PTAC5	0.0357546	down
254737_AT	AT4G13840	AT4G13840	0.0326604	down
254746_AT	AT4G12980	AT4G12980	0.00101156	down
254785_AT	AT4G12730	FLA2	1.17e-18	down
254789_AT	AT4G12880	ENODL19	0.0179743	down
254794_AT	AT4G12970	STOMAGEN	0.000280992	down
254835_S_AT	AT4G12310 /// AT4G12320	CYP706A5	7.37e-05	down
254926_AT	AT4G11280	ACS6	0.0125594	down
255046_AT	AT4G09650	ATPD	0.00324454	down
255064_AT	AT4G08950	EXO	0.046674	down
255078_AT	AT4G09010	APX4	0.0151147	down
255104_AT	AT4G08685	SAH7	0.00700524	down
255248_AT	AT4G05180	PSBQ-2	0.0302275	down
255250_AT	AT4G05100	AtMYB74	0.0151147	down
255298_AT	AT4G04840	ATMSRB6	0.0400739	down
255302_AT	AT4G04830	ATMSRB5	0.0374562	down
255331_AT	AT4G04330	AT4G04330	2.78e-05	down
255332_AT	AT4G04340	AT4G04340	0.0331141	down
255433_AT	AT4G03210	XTH9	0.011503	down
255450_AT	AT4G02850	AT4G02850	0.000432234	down
255484_AT	AT4G02540	AT4G02540	0.0206691	down
255502_AT	AT4G02410	AT4G02410	0.0368873	down
255549_AT	AT4G01950	GPAT3	1.17e-18	down
255567_AT	AT4G01150	AT4G01150	0.013486	down
255645_AT	AT4G00880	AT4G00880	0.002839	down
255674_AT	AT4G00430	PIP1;4	0.00344304	down
255690_AT	AT4G00360	CYP86A2	1.17e-18	down
255719_AT	AT1G32080	AT1G32080	7.37e-05	down
255720_AT	AT1G32060	PRK	0.0114003	down
255732_AT	AT1G25450 /// AT3G15520	KCS5	0.00872581	down
255764_AT	AT1G16720	HCF173	0.0497826	down
255779_AT	AT1G18650	PDCB3	0.0206675	down
255786_AT	AT1G19670	ATCLH1	0.00357613	down
255788_AT	AT2G33310	IAA13	0.0480309	down
255795_AT	AT2G33380	RD20	0.000906907	down
255818_AT	AT2G33570	AT2G33570	0.0094326	down
255822_AT	AT2G40610	ATEXPA8	4.85e-05	down
255844_AT	AT2G33580	AT2G33580	0.0286637	down
255860_AT	AT5G34940	AtGUS3	0.0393556	down
255884_AT	AT1G20310	AT1G20310	0.00178005	down
255889_AT	AT1G17840	WBC11	0.00733679	down
255900_AT	AT1G17830 /// AT3G20300	AT1G17830	0.0374562	down
255937_AT	AT1G12610	DDF1	1.17e-18	down
255997_S_AT	AT1G29910 /// AT1G29920 /// AT1G29930	CAB3	0.0419905	down
256009_AT	AT1G19210	AT1G19210	1.17e-18	down
256015_AT	AT1G19150	LHCA6	1.17e-18	down
256021_AT	AT1G58270	ZW9	1.17e-18	down
256044_AT	AT1G07160	AT1G07160	4.85e-05	down
256076_AT	AT1G18060	AT1G18060	0.0068531	down
256093_AT	AT1G20823	AT1G20823	1.17e-18	down
256159_AT	AT1G30135	JAZ8	0.000107843	down
256237_AT	AT3G12610	DRT100	0.024537	down
256275_AT	AT3G12110	ACT11	0.0413243	down
256304_AT	AT1G69523	AT1G69523	0.0287872	down
256324_AT	AT1G66760	AT1G66760	0.000718954	down
256356_S_AT	AT1G66500 /// AT5G43620	AT1G66500 /// AT5G43620	0.00196552	down
256417_S_AT	AT3G11170 /// AT5G05580	FAD7	0.0158946	down
256442_AT	AT3G10930	AT3G10930	0.0230829	down
256454_AT	AT1G75280	AT1G75280	0.0361974	down
256514_AT	AT1G66130	AT1G66130	0.00686572	down
256525_AT	AT1G66180	AT1G66180	0.035093	down
256526_AT	AT1G66090	AT1G66090	0.0208927	down
256527_AT	AT1G66100	AT1G66100	1.17e-18	down
256542_AT	AT1G42550	PMI1	0.0124221	down
256577_AT	AT3G28220	AT3G28220	0.000432234	down
256589_AT	AT3G28740	CYP81D1	1.17e-18	down
256601_S_AT	AT3G28290 /// AT3G28300	AT14A	1.17e-18	down
256627_AT	AT3G19970	AT3G19970	0.0216546	down
256633_AT	AT3G28340	GATL10	0.0132953	down
256746_AT	AT3G29320	AT3G29320	0.0419924	down
256763_AT	AT3G16860	COBL8	0.0354727	down
256772_AT	AT3G13750	BGAL1	0.0418394	down
256781_AT	AT3G13650	AT3G13650	0.00447656	down
256796_AT	AT3G22210	AT3G22210	0.00847463	down
256848_AT	AT3G27960	AT3G27960	0.00697193	down
256894_AT	AT3G21870	CYCP2;1	0.0433738	down
256918_S_AT	AT3G18960 /// AT4G01580	AT3G18960 /// AT4G01580	0.0332317	down
256940_AT	AT3G30720	QQS	0.0363013	down
256968_AT	AT3G21070	NADK1	0.00344304	down
256983_AT	AT3G13470	AT3G13470	0.0424015	down
257008_AT	AT3G14210	ESM1	9e-05	down
257021_AT	AT3G19710	BCAT4	0.000155251	down
257071_AT	AT3G28180	ATCSLC04	0.00422925	down
257076_AT	AT3G19680	AT3G19680	0.00856118	down
257168_AT	AT3G24430	HCF101	0.00189526	down
257173_AT	AT3G23810	SAHH2	0.000350598	down
257203_AT	AT3G23730	XTH16	0.0238551	down
257206_AT	AT3G16530	AT3G16530	0.0419465	down
257236_AT	AT3G15095	AT3G15095	0.0499336	down
257253_AT	AT3G24190	AT3G24190	0.0219133	down
257338_S_AT	AT2G07711 /// ATMG00060	NAD5C	0.0132493	down
257365_X_AT	AT2G26020	PDF1.2b	1.17e-18	down
257485_AT	AT1G63580	AT1G63580	0.0307204	down
257510_AT	AT1G55360	AT1G55360	0.0117944	down
257644_AT	AT3G25780	AOC3	0.0108376	down
257666_AT	AT3G20270	AT3G20270	0.00472201	down
257697_AT	AT3G12700	AT3G12700	0.0298324	down
257722_AT	AT3G18490	AT3G18490	0.0425519	down
257723_AT	AT3G18500	AT3G18500	0.0287872	down
257748_AT	AT3G18710	PUB29	1.17e-18	down
257759_AT	AT3G23070	CFM3A	0.00675936	down
257793_AT	AT3G26960	AT3G26960	5.68e-05	down
257798_AT	AT3G15950	NAI2	4.85e-05	down
257801_AT	AT3G18750	WNK6	0.0183346	down
257840_AT	AT3G25250	AGC2-1	0.0180765	down
257895_AT	AT3G16950	LPD1	0.00599269	down
257918_AT	AT3G23230	AT3G23230	0.0113724	down
257925_AT	AT3G23170	AT3G23170	0.0311197	down
257938_AT	AT3G19820	DWF1	7.37e-05	down
257974_AT	AT3G20820	AT3G20820	0.0417971	down
257999_AT	AT3G27540	AT3G27540	0.000636678	down
258003_AT	AT3G29030	EXPA5	0.0063913	down
258033_AT	AT3G21250	MRP6	0.0106412	down
258038_AT	AT3G21260	AT3G21260	5.68e-05	down
258054_AT	AT3G16240	DELTA-TIP	0.000348178	down
258055_AT	AT3G16250	NDF4	0.000967742	down
258087_AT	AT3G26060	ATPRX Q	0.000402985	down
258139_AT	AT3G24520	HSFC1	9e-05	down
258151_AT	AT3G18080	BGLU44	0.00965571	down
258156_AT	AT3G18050	AT3G18050	0.00181122	down
258181_AT	AT3G21670	AT3G21670	1.17e-18	down
258182_AT	AT3G21500	DXPS1	0.00336501	down
258196_AT	AT3G13980	AT3G13980	0.0424015	down
258239_AT	AT3G27690	LHCB2.3	1.63e-05	down
258250_AT	AT3G15850	FAD5	0.000350598	down
258257_AT	AT3G26770	AT3G26770	0.039058	down
258263_AT	AT3G15780	AT3G15780	0.0272315	down
258264_AT	AT3G15790	MBD11	0.0134463	down
258293_AT	AT3G23430	PHO1	2.78e-05	down
258333_AT	AT3G16000	MFP1	0.0374234	down
258338_AT	AT3G16150	AT3G16150	0.0481833	down
258383_AT	AT3G15440	AT3G15440	0.00324946	down
258419_AT	AT3G16670	AT3G16670	1.17e-18	down
258498_AT	AT3G02480	AT3G02480	0.00216465	down
258525_AT	AT3G06810	IBR3	0.00351767	down
258589_AT	AT3G04290	LTL1	0.000162162	down
258606_AT	AT3G02840	AT3G02840	0.00131507	down
258607_AT	AT3G02730	TRXF1	0.001488	down
258641_AT	AT3G08030	AT3G08030	0.0080199	down
258736_AT	AT3G05900	AT3G05900	0.002	down
258746_AT	AT3G05950	AT3G05950	0.00529567	down
258764_AT	AT3G10720	AT3G10720	1.17e-18	down
258804_AT	AT3G04760	AT3G04760	0.0144569	down
258897_AT	AT3G05730	AT3G05730	1.17e-18	down
258930_AT	AT3G10040	AT3G10040	0.0179743	down
258956_AT	AT3G01440	PQL1	0.0326421	down
258971_AT	AT3G01990	ACR6	0.0325301	down
258977_S_AT	AT3G02020 /// AT5G14060	AK3	0.0487215	down
258993_AT	AT3G08940	LHCB4.2	0.00829508	down
259009_AT	AT3G09260	PYK10	1.17e-18	down
259072_AT	AT3G11700	FLA18	0.00940345	down
259106_AT	AT3G05490	RALFL22	0.0263727	down
259149_AT	AT3G10340	PAL4	4.85e-05	down
259161_AT	AT3G01500	CA1	0.000422222	down
259231_AT	AT3G11410	PP2CA	0.0493892	down
259286_AT	AT3G11480	BSMT1	0.000185022	down
259308_AT	AT3G05180	AT3G05180	0.000357143	down
259325_AT	AT3G05320	AT3G05320	0.00668582	down
259327_AT	AT3G16460	AT3G16460	0.000432234	down
259373_AT	AT1G69160	AT1G69160	0.00309214	down
259375_AT	AT3G16370	AT3G16370	1.17e-18	down
259380_AT	AT3G16340	PDR1	0.0416395	down
259381_S_AT	AT3G16390 /// AT3G16400 /// AT3G16410	NSP1	0.013486	down
259384_AT	AT3G16450	AT3G16450	1.17e-18	down
259391_S_AT	AT1G06350 /// AT1G06360	AT1G06350 /// AT1G06360	0.0104338	down
259430_AT	AT1G01610	GPAT4	0.0383597	down
259466_AT	AT1G19050	ARR7	0.0311599	down
259473_AT	AT1G19025	AT1G19025	0.00508812	down
259516_AT	AT1G20450	ERD10	0.0080199	down
259541_AT	AT1G20650	AT1G20650	0.0141401	down
259592_AT	AT1G27950	LTPG1	0.000859756	down
259625_AT	AT1G42970	GAPB	1.17e-18	down
259629_AT	AT1G56510	WRR4	0.0294585	down
259633_AT	AT1G56500	AT1G56500	0.00167442	down
259660_AT	AT1G55260	AT1G55260	0.000932153	down
259664_AT	AT1G55330	AGP21	4.85e-05	down
259681_AT	AT1G77760	NIA1	0.0133986	down
259707_AT	AT1G77490	TAPX	0.0080199	down
259729_AT	AT1G77640	AT1G77640	1.17e-18	down
259786_AT	AT1G29660	AT1G29660	1.17e-18	down
259788_AT	AT1G29670	AT1G29670	0.0145512	down
259791_AT	AT1G29700	AT1G29700	0.00923492	down
259793_AT	AT1G64380	AT1G64380	0.000402985	down
259802_AT	AT1G72260	THI2.1	0.0287872	down
259839_AT	AT1G52190	AT1G52190	0.00048	down
259842_AT	AT1G73600 /// AT1G73602	CPuORF32	0.000125604	down
259879_AT	AT1G76650	CML38	0.0300695	down
259892_AT	AT1G72610	GER1	0.000675585	down
259896_AT	AT1G71500	AT1G71500	0.0351476	down
259915_AT	AT1G72790	AT1G72790	0.0115496	down
260014_AT	AT1G68010	HPR	0.00440079	down
260135_AT	AT1G66400	CML23	0.0489846	down
260166_AT	AT1G79840	GL2	1.17e-18	down
260221_AT	AT1G74670	AT1G74670	0.000651007	down
260227_AT	AT1G74450	AT1G74450	0.000505415	down
260237_AT	AT1G74430	MYB95	0.00700524	down
260248_AT	AT1G74310	ATHSP101	0.0115496	down
260399_AT	AT1G72520	AT1G72520	0.0011662	down
260412_AT	AT1G69830	AMY3	0.0414341	down
260432_AT	AT1G68150	WRKY9	0.0018797	down
260434_AT	AT1G68330	AT1G68330	0.0122711	down
260481_AT	AT1G10960	ATFD1	0.00344304	down
260490_AT	AT1G51500	CER5	0.0232127	down
260547_AT	AT2G43550	AT2G43550	7.37e-05	down
260549_AT	AT2G43535	AT2G43535	0.00153968	down
260623_AT	AT1G08090	ATNRT2:1	1.17e-18	down
260685_AT	AT1G17650	GLYR2	0.0493303	down
260686_AT	AT1G17620	AT1G17620	0.00322198	down
260704_AT	AT1G32470	AT1G32470	0.00339056	down
260744_AT	AT1G15010	AT1G15010	0.0434496	down
260831_AT	AT1G06830	AT1G06830	0.04554	down
260856_AT	AT1G21910	AT1G21910	0.000267782	down
260877_AT	AT1G21500	AT1G21500	0.00672272	down
260968_AT	AT1G12250	AT1G12250	0.0200915	down
261033_AT	AT1G17380	JAZ5	0.00101724	down
261037_AT	AT1G17420	LOX3	0.000192982	down
261054_AT	AT1G01320	AT1G01320	0.00322807	down
261078_AT	AT1G07320	RPL4	0.0420455	down
261118_AT	AT1G75460	AT1G75460	7.37e-05	down
261133_AT	AT1G19715	AT1G19715	0.0326421	down
261150_AT	AT1G19640	JMT	0.0420908	down
261197_AT	AT1G12900	GAPA-2	0.0190672	down
261206_AT	AT1G12800	AT1G12800	0.0108545	down
261218_AT	AT1G20020	FNR2	0.000247863	down
261221_AT	AT1G19960	AT1G19960	0.0324989	down
261224_AT	AT1G20160	ATSBT5.2	0.04554	down
261230_AT	AT1G20010	TUB5	0.00813816	down
261266_AT	AT1G26770	ATEXPA10	0.0136844	down
261315_AT	AT1G53170	ERF8	0.0387081	down
261327_AT	AT1G44830	AT1G44830	0.00694552	down
261363_AT	AT1G41830	SKS6	0.00101724	down
261405_AT	AT1G18740	AT1G18740	0.0132493	down
261407_AT	AT1G18810	AT1G18810	0.0494059	down
261420_AT	AT1G07720	KCS3	4.85e-05	down
261422_AT	AT1G18730	NDF6	0.000531915	down
261425_AT	AT1G18880	AT1G18880	0.044374	down
261459_AT	AT1G21100	AT1G21100	0.00786149	down
261470_AT	AT1G28370	ERF11	0.0224067	down
261474_AT	AT1G14540	AT1G14540	0.0363754	down
261475_AT	AT1G14550	AT1G14550	0.00120448	down
261488_AT	AT1G14345	AT1G14345	1.17e-18	down
261536_AT	AT1G01790	KEA1	0.0104074	down
261569_AT	AT1G01060	LHY	0.00537196	down
261570_AT	AT1G01120	KCS1	1.17e-18	down
261575_AT	AT1G01130	AT1G01130	0.0117673	down
261608_AT	AT1G49650	AT1G49650	0.0281784	down
261663_AT	AT1G18330 /// AT3G10113	EPR1	0.0109728	down
261712_AT	AT1G32780	AT1G32780	0.0402347	down
261713_AT	AT1G32640	MYC2	0.00807273	down
261772_AT	AT1G76240	AT1G76240	0.0451537	down
261788_AT	AT1G15980	NDF1	5.68e-05	down
261793_AT	AT1G16080	AT1G16080	0.0232127	down
261825_AT	AT1G11545	XTH8	0.0498223	down
261826_AT	AT1G11580	PMEPCRA	0.0213114	down
261892_AT	AT1G80840	WRKY40	0.018905	down
261931_AT	AT1G22430	AT1G22430	0.00185279	down
261958_AT	AT1G64500	AT1G64500	0.00158333	down
261981_AT	AT1G33811	AT1G33811	0.00797315	down
261984_AT	AT1G33760	AT1G33760	1.17e-18	down
262151_AT	AT1G52510	AT1G52510	0.0151147	down
262164_AT	AT1G78070	AT1G78070	1.17e-18	down
262172_AT	AT1G74970	RPS9	0.0245958	down
262175_AT	AT1G74880	NDH-O	0.00158442	down
262207_AT	AT1G74850	PTAC2	0.0289011	down
262211_AT	AT1G74930	ORA47	1.17e-18	down
262226_AT	AT1G53885 /// AT1G53903	AT1G53885 /// AT1G53903	0.00324946	down
262288_AT	AT1G70760	CRR23	0.000718954	down
262304_AT	AT1G70890	MLP43	0.00355876	down
262309_AT	AT1G70820	AT1G70820	1.17e-18	down
262312_AT	AT1G70830	MLP28	0.000402985	down
262325_AT	AT1G64160	AT1G64160	1.17e-18	down
262354_AT	AT1G64200	VHA-E3	0.0133343	down
262360_AT	AT1G73080 /// AT1G73090	PEPR1	0.0143457	down
262376_AT	AT1G72970	HTH	0.0138111	down
262382_AT	AT1G72920	AT1G72920	0.0106677	down
262383_AT	AT1G72940	AT1G72940	0.0229917	down
262388_AT	AT1G49320	USPL1	1.17e-18	down
262397_AT	AT1G49380	AT1G49380	0.0145383	down
262446_AT	AT1G49310	AT1G49310	0.0425519	down
262448_AT	AT1G49450	AT1G49450	0.00813816	down
262473_AT	AT1G50250	FTSH1	0.0354887	down
262483_AT	AT1G17220	FUG1	0.0172088	down
262526_AT	AT1G17050	SPS2	0.0117493	down
262539_AT	AT1G17200	AT1G17200	0.00760684	down
262582_AT	AT1G15410	AT1G15410	0.0252589	down
262609_AT	AT1G13930	AT1G13930	0.0003861	down
262612_AT	AT1G14150	PQL2	0.000155251	down
262619_AT	AT1G06550	AT1G06550	0.0413809	down
262637_AT	AT1G06640	AT1G06640	0.0265892	down
262643_AT	AT1G62770	AT1G62770	1.17e-18	down
262649_AT	AT1G14040	AT1G14040	0.00784095	down
262682_AT	AT1G75900	AT1G75900	0.0293326	down
262693_AT	AT1G62780	AT1G62780	0.023209	down
262717_S_AT	AT1G16400 /// AT1G16410	CYP79F2	0.0425519	down
262728_AT	AT1G75820	CLV1	0.0311599	down
262756_AT	AT1G16370	2024-10-06	0.000155251	down
262784_AT	AT1G10760	SEX1	0.0295921	down
262813_AT	AT1G11670	AT1G11670	1.17e-18	down
262878_AT	AT1G64770	NDF2	0.00351767	down
262879_AT	AT1G64860	SIGA	0.0359591	down
262912_AT	AT1G59740	AT1G59740	9e-05	down
262970_AT	AT1G75690	AT1G75690	0.000922619	down
263034_AT	AT1G24020	MLP423	0.00210219	down
263133_AT	AT1G78450	AT1G78450	0.026112	down
263142_AT	AT1G65230	AT1G65230	4.85e-05	down
263150_AT	AT1G54050	AT1G54050	0.00344304	down
263182_AT	AT1G05575	AT1G05575	0.0128317	down
263184_AT	AT1G05560	UGT75B1	0.00565989	down
263252_AT	AT2G31380	STH	0.00872375	down
263320_AT	AT2G47180	AtGolS1	0.0161289	down
263410_AT	AT2G04039	AT2G04039	0.000851852	down
263421_AT	AT2G17230	EXL5	0.0125262	down
263431_AT	AT2G22170	AT2G22170	0.000636986	down
263433_AT	AT2G22240	MIPS2	0.0216546	down
263473_AT	AT2G31750	UGT74D1	0.0493832	down
263495_AT	AT2G42530	COR15B	1.17e-18	down
263497_AT	AT2G42540	COR15A	1.17e-18	down
263513_AT	AT2G12400	AT2G12400	0.0126012	down
263628_AT	AT2G04780	FLA7	0.0156702	down
263676_AT	AT1G09340	CRB	0.000280992	down
263709_AT	AT1G09310	AT1G09310	1.17e-18	down
263739_AT	AT2G21320	AT2G21320	0.0294585	down
263761_AT	AT2G21330	FBA1	0.00178005	down
263796_AT	AT2G24540	AFR	0.0215636	down
263800_AT	AT2G24600	AT2G24600	0.0137214	down
263846_AT	AT2G36990	SIGF	0.0202365	down
263867_AT	AT2G36830	GAMMA-TIP	0.000402985	down
263909_AT	AT2G36490	DML1	0.00681915	down
263935_AT	AT2G35930	PUB23	0.00733679	down
263972_AT	AT2G42760	AT2G42760	0.0419905	down
263979_AT	AT2G42840	PDF1	0.00294118	down
264007_AT	AT2G21140	ATPRP2	0.0201998	down
264065_AT	AT2G27900	AT2G27900	0.0447013	down
264078_AT	AT2G28470	BGAL8	0.0230829	down
264100_AT	AT1G78970	LUP1	0.00693122	down
264124_AT	AT1G79360	ATOCT2	0.00210219	down
264146_AT	AT1G02205	CER1	6.78e-05	down
264147_AT	AT1G02205	CER1	0.00640433	down
264153_AT	AT1G65390	ATPP2-A5	1.17e-18	down
264157_AT	AT1G65310	XTH17	0.0363576	down
264185_AT	AT1G54780	TLP18.3	0.0112579	down
264195_AT	AT1G22690	AT1G22690	0.0079563	down
264213_AT	AT1G65390	ATPP2-A5	1.17e-18	down
264217_AT	AT1G60190	AT1G60190	7.37e-05	down
264289_AT	AT1G61890	AT1G61890	0.00319205	down
264315_AT	AT1G70370	PG2	7.37e-05	down
264342_AT	AT1G12080	AT1G12080	0.0002	down
264343_AT	AT1G11850	AT1G11850	0.0179949	down
264346_AT	AT1G12010	AT1G12010	0.0136932	down
264371_AT	AT1G12090	ELP	1.17e-18	down
264389_AT	AT1G11960	AT1G11960	0.00795623	down
264394_AT	AT1G11860	AT1G11860	0.008992	down
264435_AT	AT1G10360	ATGSTU18	0.0265984	down
264436_AT	AT1G10370	ERD9	0.0151147	down
264442_AT	AT1G27480	AT1G27480	0.00623723	down
264525_AT	AT1G10060	ATBCAT-1	0.0080199	down
264529_AT	AT1G30820	AT1G30820	0.0486498	down
264597_AT	AT1G04620	AT1G04620	0.0198589	down
264617_AT	AT2G17660	AT2G17660	0.000684385	down
264636_AT	AT1G65490	AT1G65490	0.00148936	down
264659_AT	AT1G09930	ATOPT2	0.0002	down
264661_AT	AT1G09950	RAS1	0.0003861	down
264672_AT	AT1G09750	AT1G09750	1.17e-18	down
264697_AT	AT1G70210	CYCD1;1	0.04554	down
264704_AT	AT1G70090	LGT8	0.00935849	down
264718_AT	AT1G70130	AT1G70130	0.0025808	down
264758_AT	AT1G61340	AT1G61340	0.00153968	down
264787_AT	AT2G17840	ERD7	0.0236819	down
264839_AT	AT1G03630	POR C	0.00107163	down
264862_AT	AT1G24330	AT1G24330	0.00309214	down
264930_AT	AT1G60800	NIK3	0.0308617	down
264931_AT	AT1G60590	AT1G60590	0.0278837	down
264954_AT	AT1G77060	AT1G77060	0.028076	down
264959_AT	AT1G77090	AT1G77090	0.013486	down
264978_AT	AT1G27120	AT1G27120	0.0476095	down
264987_AT	AT1G27030	AT1G27030	0.0003861	down
265073_AT	AT1G55480	ZKT	0.00483846	down
265076_AT	AT1G55490	CPN60B	0.0315541	down
265111_AT	AT1G62510	AT1G62510	0.0056679	down
265117_AT	AT1G62500	AT1G62500	0.0180613	down
265182_AT	AT1G23740	AT1G23740	9e-05	down
265315_AT	AT2G20190	CLASP	0.0374234	down
265327_AT	AT2G18210	AT2G18210	4.85e-05	down
265345_AT	AT2G22680	AT2G22680	0.000636678	down
265377_AT	AT2G05790	AT2G05790	0.0179743	down
265400_AT	AT2G10940	AT2G10940	1.17e-18	down
265443_AT	AT2G20750	ATEXPB1	0.0170691	down
265444_S_AT	AT2G37170 /// AT2G37180	RD28	0.00324946	down
265475_AT	AT2G15620	NIR1	0.00110286	down
265482_AT	AT2G15780	AT2G15780	0.00432347	down
265501_AT	AT2G15490	UGT73B4	0.0203292	down
265530_AT	AT2G06050	OPR3	0.0138111	down
265536_AT	AT2G15880	AT2G15880	0.0011662	down
265561_S_AT	AT1G47480 /// AT2G05440 /// AT2G05510	AT2G05510 /// GRP9	4.85e-05	down
265569_AT	AT2G05620	PGR5	0.00309375	down
265573_AT	AT2G28200	AT2G28200	0.0325949	down
265587_AT	AT2G19980	AT2G19980	0.0381267	down
265588_AT	AT2G19970	AT2G19970	0.000615385	down
265618_AT	AT2G25460	AT2G25460	0.00640433	down
265632_AT	AT2G14290	AT2G14290	9e-05	down
265643_AT	AT2G27390 /// AT2G27395	AT2G27390	0.0114439	down
265659_AT	AT2G25440	AtRLP20	0.0240396	down
265699_AT	AT2G03550	AT2G03550	0.0053806	down
265732_AT	AT2G01300	AT2G01300	4.85e-05	down
265797_AT	AT2G35710	AT2G35710	0.0113724	down
265817_AT	AT2G18050	HIS1-3	0.000510791	down
265841_AT	AT2G35710	AT2G35710	0.0003861	down
265918_AT	AT2G15090	KCS8	1.17e-18	down
265998_AT	AT2G24270	ALDH11A3	0.0132771	down
266010_AT	AT2G37430	AT2G37430	2.78e-05	down
266022_AT	AT2G05920	AT2G05920	0.0317116	down
266215_AT	AT2G06850	EXGT-A1	0.00140162	down
266246_AT	AT2G27690	CYP94C1	9e-05	down
266269_AT	AT2G29480	ATGSTU2	0.0302811	down
266277_AT	AT2G29310	AT2G29310	0.0139475	down
266279_AT	AT2G29290	AT2G29290	0.00406841	down
266294_AT	AT2G29500	AT2G29500	0.00694552	down
266322_AT	AT2G46690	AT2G46690	0.0155668	down
266330_AT	AT2G01530	MLP329	0.0003861	down
266403_AT	AT2G38600	AT2G38600	1.17e-18	down
266421_AT	AT2G38540	LP1	0.000922619	down
266447_AT	AT2G43290	MSS3	0.04156	down
266455_AT	AT2G22760	AT2G22760	1.17e-18	down
266460_AT	AT2G47930	AGP26	0.0125847	down
266477_AT	AT2G31085	CLE6	0.0307204	down
266486_AT	AT2G47950	AT2G47950	0.0174352	down
266509_AT	AT2G47940	DEGP2	0.0423242	down
266545_AT	AT2G35290	AT2G35290	0.00741924	down
266570_AT	AT2G24090	AT2G24090	0.0464931	down
266588_AT	AT2G14890	AGP9	0.0153638	down
266636_AT	AT2G35370	GDCH	0.00346138	down
266658_AT	AT2G25735	AT2G25735	0.00932386	down
266670_AT	AT2G29740	UGT71C2	0.0479417	down
266672_AT	AT2G29650	PHT4;1	0.00437008	down
266673_AT	AT2G29630	THIC	0.0400739	down
266719_AT	AT2G46830	CCA1	1.17e-18	down
266732_AT	AT2G03240	AT2G03240	0.00859837	down
266749_AT	AT2G47060	AT2G47060	0.0242465	down
266821_AT	AT2G44840	ERF13	1.17e-18	down
266832_AT	AT2G30040	MAPKKK14	0.00525283	down
266834_S_AT	AT2G05050 /// AT2G30020 /// AT3G27140 /// AT4G08260	AT2G30020 /// AT3G27140 /// AT4G08260	0.00225298	down
266841_AT	AT2G26150	ATHSFA2	0.0223241	down
266865_AT	AT2G29980	FAD3	0.00896154	down
266899_AT	AT2G34620	AT2G34620	0.0171875	down
266901_AT	AT2G34600	JAZ7	1.17e-18	down
266963_AT	AT2G39450	MTP11	0.0486214	down
266979_AT	AT2G39470	PPL2	0.00768942	down
266988_AT	AT2G39310	JAL22	1.17e-18	down
266990_AT	AT2G39190	ATATH8	0.0049213	down
267040_AT	AT2G34300	AT2G34300	0.00781973	down
267147_AT	AT2G38240	AT2G38240	0.0361974	down
267260_AT	AT2G23130	AGP17	0.0156218	down
267262_AT	AT2G22990	SNG1	0.00733679	down
267265_AT	AT2G22980	SCPL13	0.000492754	down
267376_AT	AT2G26330	ER	0.0185422	down
267411_AT	AT2G34930	AT2G34930	5.68e-05	down
267459_AT	AT2G33850	AT2G33850	0.000402985	down
267516_AT	AT2G30520	RPT2	0.00306546	down
267590_AT	AT2G39700	ATEXPA4	0.0230167	down
267623_AT	AT2G39650	AT2G39650	0.0423173	down
267635_AT	AT2G42220	AT2G42220	0.00935849	down
245035_AT	AT2G26400	ATARD3	9.92e-19	up
245038_AT	AT2G26560	PLA2A	0.0373639	up
245052_AT	AT2G26440	AT2G26440	0.00718535	up
245076_AT	AT2G23170	GH3.3	0.000172414	up
245082_AT	AT2G23270	AT2G23270	9.92e-19	up
245136_AT	AT2G45210	AT2G45210	0.00264324	up
245148_AT	AT2G45220	AT2G45220	0.00955728	up
245175_AT	AT2G47470	UNE5	0.00736188	up
245181_AT	AT5G12420	AT5G12420	0.0469987	up
245197_AT	AT1G67800	AT1G67800	0.0080935	up
245265_AT	AT4G14400	ACD6	0.000441281	up
245293_AT	AT4G16660	AT4G16660	0.000610738	up
245329_AT	AT4G14365	XBAT34	0.00129052	up
245385_AT	AT4G14020	AT4G14020	0.0293994	up
245401_AT	AT4G17670	AT4G17670	9.92e-19	up
245567_AT	AT4G14630	GLP9	9.92e-19	up
245688_AT	AT1G28290	AGP31	0.0186789	up
245737_AT	AT1G44160	AT1G44160	0.00301312	up
245738_AT	AT1G44130	AT1G44130	9.92e-19	up
245840_AT	AT1G58420	AT1G58420	0.00288594	up
245951_AT	AT5G19550	ASP2	0.00622819	up
245956_S_AT	AT5G28540 /// AT5G42020	BIP2	0.000599327	up
245976_AT	AT5G13080	WRKY75	9.92e-19	up
245989_S_AT	AT5G20620	UBQ4	0.0334909	up
246012_AT	AT5G10650	AT5G10650	0.0469288	up
246055_AT	AT5G08380	AtAGAL1	0.0299474	up
246071_AT	AT5G20150	SPX1	0.000144796	up
246072_AT	AT5G20240	PI	0.00747992	up
246133_AT	AT5G20960	AAO1	0.0134585	up
246143_AT	AT5G19980	GONST4	0.0116966	up
246189_AT	AT5G20910	AT5G20910	0.0151459	up
246197_AT	AT4G37010	CEN2	0.000365672	up
246216_AT	AT4G36380	ROT3	0.0232859	up
246228_AT	AT4G36430	AT4G36430	1.35e-05	up
246251_AT	AT4G37220	AT4G37220	0.000365672	up
246272_AT	AT4G37150	MES9	0.0154112	up
246293_AT	AT3G56710	SIB1	0.0153787	up
246302_AT	AT3G51860	CAX3	9.92e-19	up
246305_AT	AT3G51890	AT3G51890	0.00550345	up
246366_AT	AT1G51850	AT1G51850	0.0160552	up
246368_AT	AT1G51890	AT1G51890	0.00196532	up
246370_AT	AT1G51920	AT1G51920	2.68e-05	up
246373_AT	AT1G51860	AT1G51860	9.92e-19	up
246389_AT	AT1G77380	AAP3	0.00221229	up
246405_AT	AT1G57630	AT1G57630	9.92e-19	up
246464_AT	AT5G16980	AT5G16980	0.00744915	up
246524_AT	AT5G15860	ATPCME	0.0489413	up
246550_AT	AT5G14920	AT5G14920	0.00367839	up
246600_AT	AT5G14930	SAG101	0.0275189	up
246682_AT	AT5G33290	XGD1	0.029785	up
246749_AT	AT5G27830	AT5G27830	0.00926378	up
246755_AT	AT5G27920	AT5G27920	0.0166336	up
246850_AT	AT5G26860	LON1	0.0364033	up
246855_AT	AT5G26280	AT5G26280	0.00119136	up
246912_AT	AT5G25820	AT5G25820	0.00489044	up
246917_AT	AT5G25280	AT5G25280	4.37e-05	up
246927_S_AT	AT5G25250 /// AT5G25260	AT5G25250 /// AT5G25260	0.000305344	up
246935_AT	AT5G25350	EBF2	0.000233333	up
246943_AT	AT5G25440	AT5G25440	0.0254985	up
246944_AT	AT5G25450	AT5G25450	0.00888668	up
246988_AT	AT5G67340	AT5G67340	4.37e-05	up
246993_AT	AT5G67450	AZF1	0.00211299	up
246996_AT	AT5G67420	LBD37	0.00993449	up
247005_AT	AT5G67520	APK4	0.00243956	up
247009_AT	AT5G67600	AT5G67600	0.000172414	up
247105_AT	AT5G66630	DAR5	0.0151444	up
247199_AT	AT5G65210	TGA1	0.0080935	up
247205_AT	AT5G64890	PROPEP2	4.37e-05	up
247212_AT	AT5G65040	AT5G65040	0.0109376	up
247215_AT	AT5G64905	PROPEP3	0.000233333	up
247264_AT	AT5G64530	XND1	0.0225865	up
247276_AT	AT5G64390	HEN4	0.0313543	up
247293_AT	AT5G64510	AT5G64510	9.92e-19	up
247324_AT	AT5G64190	AT5G64190	0.0035869	up
247326_AT	AT5G64110	AT5G64110	0.000965517	up
247333_AT	AT5G63600	FLS5	0.0467746	up
247403_AT	AT5G62740	HIR1	0.0371309	up
247407_AT	AT5G62900	AT5G62900	0.008628	up
247435_AT	AT5G62480	ATGSTU9	9.92e-19	up
247487_AT	AT5G62150	AT5G62150	0.00850602	up
247494_AT	AT5G61790	CNX1	0.0111375	up
247540_AT	AT5G61590	AT5G61590	0.00609932	up
247553_AT	AT5G60910	AGL8	0.00301312	up
247575_AT	AT5G61030	GR-RBP3	0.0336466	up
247594_AT	AT5G60800	AT5G60800	0.00052921	up
247602_AT	AT5G60900	RLK1	9.92e-19	up
247604_AT	AT5G60950	COBL5	9.92e-19	up
247618_AT	AT5G60280	AT5G60280	9.92e-19	up
247629_AT	AT5G60410	SIZ1	0.00315625	up
247696_AT	AT5G59780	MYB59	0.00196542	up
247717_AT	AT5G59320	LTP3	9.92e-19	up
247718_AT	AT5G59310	LTP4	9.92e-19	up
247723_AT	AT5G59220	HAI1	0.000671096	up
247740_AT	AT5G58940	CRCK1	0.000268775	up
247800_AT	AT5G58570	AT5G58570	0.00756723	up
247831_AT	AT5G58540	AT5G58540	0.00195362	up
247949_AT	AT5G57220	CYP81F2	0.0498835	up
247954_AT	AT5G56870	BGAL4	0.00796701	up
247965_AT	AT5G56540	AGP14	0.000144796	up
248037_AT	AT5G55930	OPT1	0.00950781	up
248040_AT	AT5G55970	AT5G55970	0.0109167	up
248062_AT	AT5G55450	AT5G55450	9.92e-19	up
248092_AT	AT5G55170	SUMO3	0.000561644	up
248132_AT	AT5G54840	SGP1	0.0293798	up
248134_AT	AT5G54860	AT5G54860	0.0034481	up
248169_AT	AT5G54610	ANK	0.000172414	up
248192_AT	AT5G54140	ILL3	0.0208306	up
248227_AT	AT5G53820	AT5G53820	9.92e-19	up
248236_AT	AT5G53870	ENODL1	0.0293994	up
248276_AT	AT5G53550	YSL3	0.0348017	up
248298_AT	AT5G53110	AT5G53110	0.000172414	up
248322_AT	AT5G52760	AT5G52760	9.92e-19	up
248327_AT	AT5G52750	AT5G52750	0.0105905	up
248330_AT	AT5G52810	AT5G52810	0.000127451	up
248332_AT	AT5G52640	ATHSP90.1	4.37e-05	up
248347_AT	AT5G52250	AT5G52250	0.00477359	up
248502_AT	AT5G50450	AT5G50450	0.0004	up
248563_AT	AT5G49690	AT5G49690	0.00415648	up
248564_AT	AT5G49700	AT5G49700	9.92e-19	up
248700_AT	AT5G48400	ATGLR1.2	0.000864516	up
248889_AT	AT5G46230	AT5G46230	9.92e-19	up
248932_AT	AT5G46050	PTR3	8.51e-05	up
248951_AT	AT5G45550	AT5G45550	0.0232871	up
248971_AT	AT5G45000	AT5G45000	0.000332075	up
248980_AT	AT5G45090	AtPP2-A7	0.0222697	up
249001_AT	AT5G44990	AT5G44990	9.92e-19	up
249021_AT	AT5G44820	AT5G44820	0.00863473	up
249025_AT	AT5G44720	AT5G44720	0.0286158	up
249096_AT	AT5G43910	AT5G43910	0.000130841	up
249125_AT	AT5G43450	AT5G43450	0.00955728	up
249152_S_AT	AT5G43350 /// AT5G43370	APT1	0.00204545	up
249188_AT	AT5G42830	AT5G42830	9.92e-19	up
249221_AT	AT5G42440	AT5G42440	0.0467746	up
249237_AT	AT5G42050	AT5G42050	0.0342247	up
249337_AT	AT5G41080	AT5G41080	0.00320103	up
249346_AT	AT5G40780	LTH1	0.0303808	up
249364_AT	AT5G40590	AT5G40590	9.92e-19	up
249377_AT	AT5G40690	AT5G40690	4.37e-05	up
249397_AT	AT5G40230	AT5G40230	0.0116966	up
249417_AT	AT5G39670	AT5G39670	0.000268775	up
249467_AT	AT5G39610	ATNAC6	0.00196552	up
249477_S_AT	AT5G38930 /// AT5G38940	AT5G38930 /// AT5G38940	9.92e-19	up
249481_AT	AT5G38900	AT5G38900	9.92e-19	up
249494_AT	AT5G39050	AT5G39050	4.37e-05	up
249552_S_AT	AT5G38240 /// AT5G38250	AT5G38240 /// AT5G38250	0.00221229	up
249581_AT	AT5G37600	GSR 1	4.37e-05	up
249625_AT	AT5G37480	AT5G37480	0.000844156	up
249638_AT	AT5G36880	ACS	0.0336639	up
249741_AT	AT5G24470	APRR5	0.00130091	up
249750_AT	AT5G24570	AT5G24570	0.0277134	up
249752_AT	AT5G24660	LSU2	0.0371309	up
249754_AT	AT5G24530	DMR6	0.00444604	up
249777_AT	AT5G24210	AT5G24210	0.000127451	up
249780_AT	AT5G24240	AT5G24240	0.000468966	up
249806_AT	AT5G23850	AT5G23850	0.0191159	up
249816_AT	AT5G23880	CPSF100	0.00623608	up
249889_AT	AT5G22540	AT5G22540	0.00609932	up
249896_AT	AT5G22530	AT5G22530	9.92e-19	up
249942_AT	AT1G42970 /// AT5G22300	GAPB	0.000450704	up
249944_AT	AT5G22290	AnAc089	0.0267527	up
249955_AT	AT5G18840	AT5G18840	0.00158084	up
249983_AT	AT5G18470	AT5G18470	0.000441281	up
250014_AT	AT5G17990	TRP1	0.0261407	up
250024_AT	AT5G18270	ANAC087	0.0466084	up
250062_AT	AT5G17760	AT5G17760	9.92e-19	up
250090_AT	AT5G17330	GAD	9.92e-19	up
250094_AT	AT5G17380	AT5G17380	0.00637528	up
250152_AT	AT5G15120	AT5G15120	9.92e-19	up
250182_AT	AT5G14470	AT5G14470	0.0149435	up
250267_AT	AT5G12930	AT5G12930	4.37e-05	up
250286_AT	AT5G13320	PBS3	9.92e-19	up
250300_AT	AT5G11890	AT5G11890	0.0133454	up
250302_AT	AT5G11920	AtcwINV6	9.92e-19	up
250323_AT	AT5G12880	AT5G12880	0.0278496	up
250351_AT	AT5G12030	AT-HSP17.6A	9.92e-19	up
250415_AT	AT5G11210	GLR2.5	4.37e-05	up
250435_AT	AT5G10380	RING1	0.00161424	up
250445_AT	AT5G10760	AT5G10760	9.92e-19	up
250476_AT	AT5G10140	FLC	0.0301137	up
250483_AT	AT5G10300	MES5	0.0323554	up
250575_AT	AT5G08240	AT5G08240	0.000252033	up
250577_AT	AT5G07910	AT5G07910	0.0493579	up
250625_AT	AT5G07340	AT5G07340	0.00105296	up
250633_AT	AT5G07460	PMSR2	4.37e-05	up
250646_AT	AT5G06720	PA2	0.00163314	up
250649_AT	AT5G06690	WCRKC1	0.00594545	up
250680_AT	AT5G06570	AT5G06570	0.00318863	up
250755_AT	AT5G05750	AT5G05750	0.00276676	up
250775_AT	AT5G05460	AT5G05460	0.040424	up
250796_AT	AT5G05300	AT5G05300	0.000904459	up
250930_AT	AT5G03160	ATP58IPK	0.0213355	up
250935_AT	AT5G03240	UBQ3	0.0311719	up
250937_AT	AT5G03230	AT5G03230	0.00798768	up
250942_AT	AT5G03350	AT5G03350	9.92e-19	up
250983_AT	AT5G02780	GSTL1	9.92e-19	up
250994_AT	AT5G02490	AT5G02490	0.000239669	up
251019_AT	AT5G02420	AT5G02420	0.0138929	up
251039_AT	AT5G02020	AT5G02020	0.000144796	up
251041_AT	AT5G02310	PRT6	0.000130841	up
251096_AT	AT5G01550	LECRKA4.2	0.0232687	up
251106_AT	AT5G01500	TAAC	0.0233994	up
251169_AT	AT3G63210	MARD1	0.0499874	up
251176_AT	AT3G63380	AT3G63380	0.0027754	up
251182_AT	AT3G62600	ATERDJ3B	0.000468966	up
251205_AT	AT3G63080	ATGPX5	0.00134139	up
251293_AT	AT3G61930	AT3G61930	9.92e-19	up
251310_AT	AT3G61150	HDG1	0.0476021	up
251321_AT	AT3G61460	BRH1	0.008628	up
251355_AT	AT3G61100	AT3G61100	0.0359179	up
251370_AT	AT3G60450	AT3G60450	4.37e-05	up
251400_AT	AT3G60420	AT3G60420	9.92e-19	up
251422_AT	AT3G60540	AT3G60540	9.92e-19	up
251443_AT	AT3G59940	AT3G59940	0.00740598	up
251475_AT	AT3G59660	AT3G59660	0.0106464	up
251625_AT	AT3G57260	BGL2	9.92e-19	up
251635_AT	AT3G57510	ADPG1	1.35e-05	up
251652_AT	AT3G57380	AT3G57380	0.0294897	up
251672_AT	AT3G57230	AGL16	0.0194851	up
251705_AT	AT3G56400	WRKY70	6.45e-05	up
251743_AT	AT3G55890	AT3G55890	0.0241835	up
251746_AT	AT3G56060	AT3G56060	0.0371309	up
251832_AT	AT3G55150	ATEXO70H1	0.00613901	up
251840_AT	AT3G54960	ATPDIL1-3	0.000594595	up
251847_AT	AT3G54640	TSA1	0.000589831	up
251895_AT	AT3G54420	ATEP3	0.00161424	up
251918_AT	AT3G54040	AT3G54040	0.000168889	up
251922_AT	AT3G54030	AT3G54030	0.0190813	up
251928_AT	AT3G53980	AT3G53980	0.000566553	up
251942_AT	AT3G53480	PDR9	0.0128367	up
251970_AT	AT3G53150	UGT73D1	9.92e-19	up
251975_AT	AT3G53230	AT3G53230	0.00122462	up
252000_AT	AT3G52710	AT3G52710	0.046638	up
252012_AT	AT3G52730	AT3G52730	0.030705	up
252060_AT	AT3G52430	PAD4	4.37e-05	up
252068_AT	AT3G51440	AT3G51440	0.00889286	up
252094_AT	AT3G51260	PAD1	0.01497	up
252098_AT	AT3G51330	AT3G51330	0.000446809	up
252133_AT	AT3G50900	AT3G50900	0.026617	up
252136_AT	AT3G50770	CML41	0.0266058	up
252155_AT	AT3G50920	AT3G50920	0.0338941	up
252170_AT	AT3G26560 /// AT3G50480	HR4	0.00136747	up
252186_AT	AT3G50810	AT3G50808 /// AT3G50810	0.0121	up
252250_AT	AT3G49790	AT3G49790	0.0281018	up
252320_AT	AT3G48580	XTH11	0.0298355	up
252334_AT	AT3G48850	PHT3;2	9.92e-19	up
252345_AT	AT3G48640	AT3G48640	9.92e-19	up
252346_AT	AT3G48650		0.00760168	up
252364_AT	AT3G48450	AT3G48450	9.92e-19	up
252373_AT	AT3G48090	EDS1	0.00174041	up
252383_AT	AT3G47780	ATH6	4.37e-05	up
252403_AT	AT3G48080	AT3G48080	9.92e-19	up
252417_AT	AT3G47480	AT3G47480	9.92e-19	up
252421_AT	AT3G47540	AT3G47540	0.000291188	up
252429_AT	AT3G47500	CDF3	0.0260306	up
252464_AT	AT3G47160	AT3G47160	0.000123077	up
252475_S_AT	AT3G46640 /// AT5G59570	PCL1	0.00732903	up
252484_AT	AT3G46690	AT3G46690	0.00815385	up
252487_AT	AT3G46660	UGT76E12	0.023242	up
252511_AT	AT3G46280	AT3G46280	0.0435079	up
252515_AT	AT3G46230	HSP17.4	9.92e-19	up
252539_AT	AT3G45730	AT3G45730	0.00926233	up
252549_AT	AT3G45860	CRK4	9.92e-19	up
252568_AT	AT3G45410	AT3G45410	0.0371309	up
252572_AT	AT3G45290	MLO3	0.0186233	up
252587_AT	AT3G45620	AT3G45620	0.0358	up
252604_AT	AT3G45060	NRT2.6	9.92e-19	up
252625_AT	AT3G44750	HDA3	0.000468966	up
252825_AT	AT4G39890	AtRABH1c	0.0278501	up
252827_AT	AT4G39950	CYP79B2	9.92e-19	up
252859_AT	AT4G39780	AT4G39780	0.000721311	up
252862_AT	AT4G39830	AT4G39830	9.92e-19	up
252879_AT	AT4G39390	NST-K1	0.00628889	up
252882_AT	AT4G39675	AT4G39675	9.92e-19	up
252888_AT	AT4G39210	APL3	0.0030705	up
252921_AT	AT4G39030	EDS5	4.37e-05	up
252924_AT	AT4G39070	AT4G39070	0.0004	up
252977_AT	AT4G38560	AT4G38560	9.92e-19	up
252981_AT	AT4G38260	AT4G38260	0.0229233	up
253012_AT	AT4G37900	AT4G37900	9.92e-19	up
253046_AT	AT4G37370	CYP81D8	9.92e-19	up
253050_AT	AT4G37450	AGP18	0.0413748	up
253101_AT	AT4G37430	CYP91A2	0.0135351	up
253113_AT	AT4G35985	AT4G35985	9.92e-19	up
253181_AT	AT4G35180	LHT7	9.92e-19	up
253193_AT	AT4G35380	AT4G35380	0.00756211	up
253274_AT	AT4G34200	EDA9	0.0341056	up
253298_AT	AT4G33560	AT4G33560	9.92e-19	up
253322_AT	AT4G33980	AT4G33980	0.0168265	up
253334_AT	AT4G33360	FLDH	0.0153322	up
253343_AT	AT4G33540	AT4G33540	0.00993474	up
253373_AT	AT4G33150	AT4G33150	0.0304354	up
253401_AT	AT4G32870	AT4G32870	0.00209065	up
253416_AT	AT4G33070	AT4G33070	9.92e-19	up
253431_AT	AT4G32440	AT4G32440	0.0476021	up
253505_AT	AT4G31970	CYP82C2	9.92e-19	up
253632_AT	AT4G30430	TET9	0.00422276	up
253636_AT	AT4G30500	AT4G30500	0.020118	up
253687_AT	AT4G29520	AT4G29520	9.92e-19	up
253776_AT	AT4G28390	AAC3	0.0481462	up
253779_AT	AT4G28490	HAE	0.024677	up
253796_AT	AT4G28460	AT4G28460	0.00194186	up
253806_AT	AT4G28270	RMA2	0.0292095	up
253812_AT	AT4G28240	AT4G28240	0.00108978	up
253829_AT	AT4G28040	AT4G28040	0.0334169	up
253963_AT	AT4G26470	AT4G26470	0.0166038	up
253987_AT	AT4G26270	PFK3	0.0064044	up
253992_AT	AT4G26060	AT4G26060	0.031398	up
253993_AT	AT4G26070	MEK1	0.0439422	up
254001_AT	AT4G26260	MIOX4	9.92e-19	up
254014_AT	AT4G26120	AT4G26120	0.00476777	up
254080_AT	AT4G25630	FIB2	0.0251371	up
254093_AT	AT4G25110	AtMC2	0.000272374	up
254098_AT	AT4G25100	FSD1	9.92e-19	up
254166_AT	AT4G24190	SHD	0.00609932	up
254189_AT	AT4G24000	CSLG2	0.000256	up
254190_AT	AT4G23885	AT4G23885	9.92e-19	up
254197_AT	AT4G24040	TRE1	0.0307787	up
254210_AT	AT4G23450	AT4G23450	0.0336895	up
254215_AT	AT4G23700	ATCHX17	0.00704575	up
254229_AT	AT4G23610	AT4G23610	0.000130841	up
254234_AT	AT4G23680	AT4G23680	9.92e-19	up
254242_AT	AT4G23200	CRK12	0.00247541	up
254255_AT	AT4G23220	CRK14	0.00318863	up
254258_AT	AT4G23410	TET5	0.0257696	up
254265_S_AT	AT4G23140 /// AT4G23160	CRK6	9.92e-19	up
254266_AT	AT4G23130	CRK5	0.000127451	up
254271_AT	AT4G23150	CRK7	9.92e-19	up
254292_AT	AT4G23030	AT4G23030	0.000162162	up
254318_AT	AT4G22530	AT4G22530	4.37e-05	up
254346_AT	AT4G21980	APG8A	0.0278501	up
254385_S_AT	AT4G21830 /// AT4G21840	ATMSRB7	4.37e-05	up
254387_AT	AT4G21850	ATMSRB9	9.92e-19	up
254409_AT	AT4G21400	CRK28	0.0259448	up
254416_AT	AT4G21380	ARK3	0.00387593	up
254453_AT	AT4G21120	AAT1	9.92e-19	up
254490_AT	AT4G20320	AT4G20320	0.00525754	up
254500_AT	AT4G20110	VSR7	0.000127451	up
254524_AT	AT4G20000	AT4G20000	9.92e-19	up
254543_AT	AT4G19810	AT4G19810	0.00926523	up
254571_AT	AT4G19370	AT4G19370	4.37e-05	up
254597_AT	AT4G18980	AtS40-3	0.0027062	up
254630_AT	AT4G18360	AT4G18360	0.046638	up
254660_AT	AT4G18250	AT4G18250	1.35e-05	up
254673_AT	AT4G18430	AtRABA1e	0.0237757	up
254684_AT	AT4G13850	GR-RBP2	0.039254	up
254741_S_AT	AT4G13900 /// AT4G13920	AtRLP49	0.000220339	up
254805_AT	AT4G12480	pEARLI 1	0.0413687	up
254819_AT	AT4G12500	AT4G12500	0.0118284	up
254831_AT	AT4G12600	AT4G12600	0.0469987	up
254833_S_AT	AT4G12280 /// AT4G12290	AT4G12280 /// AT4G12290	0.00129878	up
254869_AT	AT4G11890	AT4G11890	0.000441281	up
254894_AT	AT4G11840	PLDGAMMA3	0.0100612	up
254905_AT	AT4G11170	AT4G11170	0.00274731	up
254922_AT	AT4G11370	RHA1A	0.00236011	up
254952_AT	AT4G10955 /// AT4G10960	UGE5	0.0156	up
254975_AT	AT4G10500	AT4G10500	9.92e-19	up
255110_AT	AT4G08770	AT4G08770	9.92e-19	up
255111_AT	AT4G08780	AT4G08780	9.92e-19	up
255127_AT	AT4G08300	AT4G08300	0.0136272	up
255284_AT	AT4G04610	2024-04-01	0.000291188	up
255319_AT	AT4G04220	AtRLP46	0.000127451	up
255340_AT	AT4G04490	CRK36	9.92e-19	up
255341_AT	AT4G04500	CRK37	9.92e-19	up
255381_AT	AT4G03510	RMA1	6.45e-05	up
255406_AT	AT4G03450	AT4G03450	0.000272374	up
255430_AT	AT4G03320	tic20-IV	0.0140498	up
255475_AT	AT4G02480	AT4G02480	0.0128388	up
255508_AT	AT4G02220	AT4G02220	0.0359181	up
255524_AT	AT4G02330	ATPMEPCRB	0.00949412	up
255575_AT	AT4G01430	AT4G01430	0.0117009	up
255616_AT	AT4G01290	AT4G01290	0.00235556	up
255630_AT	AT4G00700	AT4G00700	4.37e-05	up
255742_AT	AT1G25560	TEM1	0.00194169	up
255773_AT	AT1G18590	SOT17	0.00241873	up
255794_AT	AT2G33480	ANAC041	0.0124649	up
255807_AT	AT4G10270	AT4G10270	4.37e-05	up
255827_AT	AT2G40600	AT2G40600	0.0167043	up
255941_AT	AT1G20350	ATTIM17-1	0.00993474	up
255999_AT	AT1G29860	WRKY71	0.0495843	up
256024_AT	AT1G58340	ZF14	0.000127451	up
256062_AT	AT1G07090	LSH6	0.00290476	up
256216_AT	AT1G56340 /// AT3G04750	CRT1	0.0231898	up
256245_AT	AT3G12580	HSP70	0.00486449	up
256252_AT	AT3G11340	AT3G11340	0.000123077	up
256256_AT	AT3G11230	AT3G11230	0.0413889	up
256300_AT	AT1G69490	NAP	0.000144796	up
256319_AT	AT1G35910	AT1G35910	0.00246575	up
256337_AT	AT1G72060	AT1G72060	0.000395604	up
256340_AT	AT1G72070	AT1G72070	0.0170305	up
256366_AT	AT1G66880	AT1G66880	0.00707127	up
256376_S_AT	AT1G66690 /// AT1G66700	PXMT1	9.92e-19	up
256431_S_AT	AT3G11010 /// AT5G27060	AtRLP34	0.00122699	up
256451_S_AT	AT1G75170 /// AT5G04780	AT1G75170	0.000585034	up
256499_AT	AT1G36640	AT1G36640	0.00341688	up
256543_AT	AT1G42480	AT1G42480	0.0214304	up
256569_AT	AT3G19550	AT3G19550	9.92e-19	up
256576_AT	AT3G28210	PMZ	0.000172414	up
256596_AT	AT3G28540	AT3G28540	0.000168889	up
256597_AT	AT3G28500	AT3G28500	0.000903846	up
256647_AT	AT3G13610	AT3G13610	9.92e-19	up
256664_AT	AT3G12040	AT3G12040	0.013176	up
256766_AT	AT3G22231	PCC1	1.35e-05	up
256789_AT	AT3G13672	AT3G13672	0.00815385	up
256803_AT	AT3G20960	CYP705A33	0.0125	up
256839_AT	AT3G22930	CML11	0.000256	up
256883_AT	AT3G26440	AT3G26440	0.0109108	up
256911_AT	AT3G24090	AT3G24090	0.0491029	up
256933_AT	AT3G22600	AT3G22600	9.92e-19	up
256937_AT	AT3G22620	AT3G22620	0.000454545	up
256969_AT	AT3G21080	AT3G21080	0.00805317	up
256981_AT	AT3G13380	BRL3	0.00486449	up
257100_AT	AT3G25010	AtRLP41	9.92e-19	up
257101_AT	AT3G25020	AtRLP42	4.37e-05	up
257185_AT	AT3G13100	ATMRP7	9.92e-19	up
257271_AT	AT3G28007	AT3G28007	0.00953606	up
257277_AT	AT3G14470	AT3G14470	0.0034481	up
257280_AT	AT3G14440	NCED3	0.034768	up
257373_AT	AT2G43140	AT2G43140	9.92e-19	up
257375_AT	AT2G38640	AT2G38640	0.020118	up
257382_AT	AT2G40750	WRKY54	9.92e-19	up
257432_AT	AT2G21850	AT2G21850	9.92e-19	up
257466_AT	AT1G62840	AT1G62840	0.00685965	up
257479_AT	AT1G16150	WAKL4	0.0160173	up
257540_AT	AT3G21520	DMP1	9.92e-19	up
257615_AT	AT3G26510	AT3G26510	1.35e-05	up
257624_AT	AT3G26220	CYP71B3	0.0313543	up
257625_AT	AT3G26230	CYP71B24	0.0213355	up
257670_AT	AT3G20340	AT3G20340	0.000130841	up
257690_AT	AT3G12830	AT3G12830	0.0337378	up
257774_AT	AT3G29250	AT3G29250	9.92e-19	up
257844_AT	AT3G28480	AT3G28480	0.00741277	up
257950_AT	AT3G21780	UGT71B6	0.00528704	up
258002_AT	AT3G28930	AIG2	0.000958991	up
258005_AT	AT3G19390	AT3G19390	0.000732026	up
258037_AT	AT3G21230	4CL5	0.0176168	up
258110_AT	AT3G14610	CYP72A7	0.032226	up
258117_AT	AT3G14700	AT3G14700	0.0131812	up
258125_S_AT	AT3G23510 /// AT3G23530	AT3G23510 /// AT3G23530	0.00174118	up
258133_AT	AT3G24500	MBF1C	0.00486385	up
258158_AT	AT3G17790	PAP17	0.000454545	up
258203_AT	AT3G13950	AT3G13950	9.92e-19	up
258259_S_AT	AT3G26820 /// AT3G26840	AT3G26820 /// AT3G26840	0.0306107	up
258277_AT	AT3G26830	PAD3	9.92e-19	up
258322_AT	AT3G22740	HMT3	7.49e-05	up
258327_AT	AT3G22640	PAP85	0.000127451	up
258362_AT	AT3G14280	AT3G14280	0.00417961	up
258392_AT	AT3G15400	ATA20	0.00415648	up
258487_AT	AT3G02550	LBD41	0.00640088	up
258586_S_AT	AT3G04320 /// AT3G04330	AT3G04320 /// AT3G04330	0.00250407	up
258675_AT	AT3G08770	LTP6	0.00303665	up
258856_AT	AT3G02040	SRG3	9.92e-19	up
258887_AT	AT3G05630	PLDP2	0.00330769	up
258890_AT	AT3G05690	NF-YA2	1.35e-05	up
258894_AT	AT3G05650	AtRLP32	0.0289256	up
258941_AT	AT3G09940	MDHAR	9.92e-19	up
258942_AT	AT3G09960	AT3G09960	0.000123077	up
258947_AT	AT3G01830	AT3G01830	0.030705	up
258982_AT	AT3G08870	AT3G08870	0.0232859	up
258984_AT	AT3G08970	ATERDJ3A	0.000441281	up
259033_AT	AT3G09405 /// AT3G09410	AT3G09405	0.00188304	up
259040_AT	AT3G09270	ATGSTU8	9.92e-19	up
259120_AT	AT3G02240	RGF7	0.00212921	up
259124_AT	AT3G02310	2024-09-02	0.034768	up
259134_AT	AT3G05390	AT3G05390	0.0286289	up
259143_AT	AT3G10190	AT3G10190	4.37e-05	up
259150_AT	AT3G10320	AT3G10320	0.0316051	up
259173_AT	AT3G03640	BGLU25	0.000239669	up
259244_AT	AT3G07650	COL9	0.0053164	up
259251_AT	AT3G07600	AT3G07600	9.92e-19	up
259297_AT	AT3G05360	AtRLP30	0.0234451	up
259320_AT	AT3G01080	WRKY58	0.00592711	up
259385_AT	AT1G13470	AT1G13470	9.92e-19	up
259410_AT	AT1G13340	AT1G13340	0.000615385	up
259417_AT	AT1G02340	HFR1	0.0069476	up
259441_AT	AT1G02300	AT1G02300	0.0410386	up
259442_AT	AT1G02310	MAN1	0.0118994	up
259443_AT	AT1G02360	AT1G02360	0.0139643	up
259447_S_AT	AT1G02430 /// AT1G02440	ATARFD1A	9.92e-19	up
259489_AT	AT1G15790	AT1G15790	0.000965517	up
259502_AT	AT1G15670	AT1G15670	4.37e-05	up
259507_AT	AT1G43910	AT1G43910	9.92e-19	up
259520_AT	AT1G12320	AT1G12320	0.011117	up
259534_AT	AT1G12290	AT1G12290	0.00288594	up
259550_AT	AT1G35230	AGP5	9.92e-19	up
259553_X_AT	AT1G21310	ATEXT3	9.92e-19	up
259560_AT	AT1G21270	WAK2	0.00707127	up
259561_AT	AT1G21250	WAK1	9.92e-19	up
259596_AT	AT1G28130	GH3.17	0.0034481	up
259655_AT	AT1G55210	AT1G55210	0.00300264	up
259671_AT	AT1G52290	AT1G52290	0.002	up
259757_AT	AT1G77510	ATPDIL1-2	9.92e-19	up
259766_AT	AT1G64360	AT1G64360	9.92e-19	up
259805_AT	AT1G47890	AtRLP7	0.0215419	up
259850_AT	AT1G72240	AT1G72240	0.0215491	up
259852_AT	AT1G72280	AERO1	0.0167496	up
259911_AT	AT1G72680	CAD1	0.018107	up
259925_AT	AT1G75040	PR5	9.92e-19	up
259975_AT	AT1G76470	AT1G76470	0.0215419	up
259982_AT	AT1G76410	ATL8	0.0278163	up
260005_AT	AT1G67920	AT1G67920	0.0366585	up
260015_AT	AT1G67980	CCOAMT	0.00691466	up
260040_AT	AT1G68765	IDA	0.0119555	up
260046_AT	AT1G73805	AT1G73805	0.0160484	up
260066_AT	AT1G73610	AT1G73610	0.00027907	up
260068_AT	AT1G73805	AT1G73805	0.0174349	up
260083_AT	AT1G63220	AT1G63220	0.0130985	up
260116_AT	AT1G33960	AIG1	9.92e-19	up
260163_AT	AT1G79900	BAC2	0.00707127	up
260179_AT	AT1G70690	HWI1	0.000345865	up
260225_AT	AT1G74590	GSTU10	0.000123077	up
260394_AT	AT1G74080	MYB122	4.37e-05	up
260396_AT	AT1G69720	Ho3	0.0249321	up
260403_AT	AT1G69810	WRKY36	0.0467247	up
260405_AT	AT1G69930	ATGSTU11	0.00106211	up
260475_AT	AT1G11080	scpl31	0.00816566	up
260492_AT	AT2G41850	PGAZAT	9.92e-19	up
260522_X_AT	AT2G41730	AT2G41730	0.000272374	up
260556_AT	AT2G43620	AT2G43620	0.0354458	up
260560_AT	AT2G43590	AT2G43590	0.00921739	up
260568_AT	AT2G43570	CHI	9.92e-19	up
260608_AT	AT2G43870	AT2G43870	0.0316965	up
260648_AT	AT1G08050	AT1G08050	4.37e-05	up
260668_AT	AT1G19530	AT1G19530	1.35e-05	up
260693_AT	AT1G32450	NRT1.5	0.000168889	up
260706_AT	AT1G32350	AOX1D	9.92e-19	up
260728_AT	AT1G48210	AT1G48210	0.0487059	up
260741_AT	AT1G15040	AT1G15040	0.000138249	up
260745_AT	AT1G78370	ATGSTU20	0.0320651	up
260804_AT	AT1G78410	AT1G78410	0.000864516	up
260841_AT	AT1G29195	AT1G29195	0.00425542	up
260887_AT	AT1G29160	AT1G29160	0.000272374	up
260896_AT	AT1G29310	AT1G29310	0.0199802	up
260900_S_AT	AT1G21400 /// AT5G34780	AT1G21400 /// AT5G34780	0.033573	up
260904_AT	AT1G02450	NIMIN1	9.92e-19	up
260919_AT	AT1G21520 /// AT1G21525	AT1G21520	9.92e-19	up
260932_S_AT	AT1G02520 /// AT1G02530	PGP12	0.020366	up
260978_AT	AT1G53540	AT1G53540	9.92e-19	up
260991_AT	AT1G12160	AT1G12160	0.0100612	up
261005_AT	AT1G26420	AT1G26420	4.37e-05	up
261006_AT	AT1G26410	AT1G26410	9.92e-19	up
261020_AT	AT1G26390	AT1G26390	9.92e-19	up
261021_AT	AT1G26380	AT1G26380	4.37e-05	up
261088_AT	AT1G07590	AT1G07590	0.0162995	up
261125_AT	AT1G04990	AT1G04990	0.0125	up
261167_AT	AT1G04980	ATPDIL2-2	0.000252033	up
261198_AT	AT1G12940	ATNRT2.5	9.92e-19	up
261216_AT	AT1G33030	AT1G33030	0.0298235	up
261240_AT	AT1G32940	SBT3.5	0.000172414	up
261241_AT	AT1G32950	AT1G32950	0.00241873	up
261242_AT	AT1G32960	SBT3.3	0.000844156	up
261243_AT	AT1G20180	AT1G20180	0.00415648	up
261248_AT	AT1G20030	AT1G20030	0.030705	up
261339_AT	AT1G35710	AT1G35710	0.000389706	up
261449_AT	AT1G21120	AT1G21120	4.37e-05	up
261450_S_AT	AT1G21110 /// AT1G21120	AT1G21110 /// AT1G21120	0.000268775	up
261456_AT	AT1G21050	AT1G21050	0.0443255	up
261485_AT	AT1G14360	UTR3	0.00417961	up
261545_AT	AT1G63530	AT1G63530	0.00390594	up
261567_AT	AT1G33055	AT1G33055	9.92e-19	up
261692_AT	AT1G08450	CRT3	0.000130841	up
261711_AT	AT1G32700	AT1G32700	0.00585355	up
261763_AT	AT1G15520	PDR12	9.92e-19	up
261838_AT	AT1G16030	Hsp70b	0.0176168	up
261986_S_AT	AT1G33720 /// AT1G33730	CYP76C5	0.000385185	up
262001_AT	AT1G33790	AT1G33790	0.0353104	up
262047_AT	AT1G80160	AT1G80160	0.0136079	up
262050_AT	AT1G80130	AT1G80130	0.000130841	up
262085_AT	AT1G56060	AT1G56060	0.000130841	up
262099_S_AT	AT1G59500 /// AT4G37390	GH3.4	0.000252033	up
262124_AT	AT1G59660	AT1G59660	0.000291188	up
262128_AT	AT1G52690	AT1G52690	0.00407389	up
262133_AT	AT1G78000	SULTR1;2	0.000220339	up
262170_AT	AT1G74940	AT1G74940	0.00250407	up
262177_AT	AT1G74710	EDS16	9.92e-19	up
262229_AT	AT1G68620	AT1G68620	0.0300088	up
262357_AT	AT1G73040	AT1G73040	0.000205128	up
262378_AT	AT1G72830	NF-YA3	0.000936709	up
262408_AT	AT1G34750	AT1G34750	0.0244806	up
262421_AT	AT1G50290	AT1G50290	0.00546544	up
262454_AT	AT1G11190	BFN1	0.000468966	up
262482_AT	AT1G17020	SRG1	0.0475238	up
262504_AT	AT1G21750	ATPDIL1-1	0.00476777	up
262518_AT	AT1G17170	ATGSTU24	6.45e-05	up
262542_AT	AT1G34180	AnAc016	0.000671096	up
262548_AT	AT1G31280	AGO2	0.00417961	up
262639_AT	AT1G62820	AT1G62820	0.0316051	up
262656_AT	AT1G14200	AT1G14200	0.000975	up
262671_AT	AT1G76040	CPK29	0.0080935	up
262694_AT	AT1G62790	AT1G62790	0.0414505	up
262811_AT	AT1G11700	AT1G11700	0.0314929	up
262911_S_AT	AT1G07400 /// AT1G59860	AT1G07400 /// AT1G59860	9.92e-19	up
262930_AT	AT1G65690	AT1G65690	4.37e-05	up
262942_AT	AT1G79450	ALIS5	0.00789669	up
263096_AT	AT2G16060	AHB1	9.92e-19	up
263194_AT	AT1G36060	AT1G36060	0.000123077	up
263207_AT	AT1G10550	XTH33	0.0378923	up
263210_AT	AT1G10585	AT1G10585	0.00634513	up
263231_AT	AT1G05680	UGT74E2	0.0348017	up
263232_AT	AT1G05700	AT1G05700	9.92e-19	up
263374_AT	AT2G20560	AT2G20560	0.0275257	up
263401_AT	AT2G04070	AT2G04070	9.52e-05	up
263402_AT	AT2G04050	AT2G04050	9.92e-19	up
263403_AT	AT2G04040	TX1	0.0189601	up
263404_S_AT	AT2G04090 /// AT2G04100	AT2G04090 /// AT2G04100	0.00425542	up
263411_AT	AT2G28710	AT2G28710	0.020118	up
263515_AT	AT2G21640	AT2G21640	0.000450704	up
263536_AT	AT2G25000	WRKY60	0.0487059	up
263539_AT	AT2G24850	TAT3	9.92e-19	up
263584_AT	AT2G17040	AnAc036	0.00134139	up
263714_AT	AT2G20610	SUR1	0.0488301	up
263776_S_AT	AT2G46430 /// AT2G46440	ATCNGC3	0.0337378	up
263780_AT	AT2G46340	SPA1	0.00368579	up
263783_AT	AT2G46400	WRKY46	0.000127451	up
263807_AT	AT2G04400	AT2G04400	0.0237496	up
263836_AT	AT2G40330	PYL6	0.0159896	up
263841_AT	AT2G36870	XTH32	0.00613901	up
263852_AT	AT2G04450	ATNUDT6	9.92e-19	up
263854_AT	AT2G04430	Atnudt5	0.00750633	up
263916_AT	AT2G36440	AT2G36440	4.37e-05	up
263948_AT	AT2G35980	YLS9	0.000900322	up
263959_AT	AT2G36210	AT2G36210	0.0232859	up
263963_AT	AT2G36080	AT2G36080	0.044644	up
264052_AT	AT2G22330	CYP79B3	0.0123882	up
264071_AT	AT2G27920	SCPL51	0.0286289	up
264144_AT	AT1G79320	AtMC6	0.018107	up
264202_AT	AT1G22810	AT1G22810	9.92e-19	up
264223_S_AT	AT1G67520 /// AT3G16030	CES101	0.00974855	up
264260_AT	AT1G09210	CRT1b	0.00330591	up
264261_AT	AT1G09240	NAS3	0.00438461	up
264301_AT	AT1G78780	AT1G78780	0.000138249	up
264382_AT	AT2G25110	SDF2	0.0237757	up
264400_AT	AT1G61800	GPT2	0.000233333	up
264415_AT	AT1G43160	RAP2.6	0.0017654	up
264433_AT	AT1G61810	BGLU45	0.0167201	up
264434_AT	AT1G10340	AT1G10340	0.0077131	up
264477_AT	AT1G77240	AT1G77240	0.0144149	up
264505_AT	AT1G09380	AT1G09380	0.00736188	up
264514_AT	AT1G09500	AT1G09500	9.92e-19	up
264543_AT	AT1G55780 /// AT1G55790	AT1G55790	0.000675497	up
264574_AT	AT1G05300	ZIP5	0.0299474	up
264590_AT	AT2G17710	AT2G17710	0.0411463	up
264635_AT	AT1G65500	AT1G65500	0.0211089	up
264648_AT	AT1G09080	BIP3	9.92e-19	up
264680_AT	AT1G65510	AT1G65510	4.37e-05	up
264729_AT	AT1G22990	AT1G22990	0.0237757	up
264766_AT	AT1G61420	AT1G61420	0.0131636	up
264777_AT	AT1G08630	THA1	0.0222058	up
264788_AT	AT2G17880	AT2G17880	0.00348485	up
264795_AT	AT1G08680	ZIGA4	0.0490483	up
264832_AT	AT1G03660	AT1G03660	9.92e-19	up
264846_AT	AT2G17850	AT2G17850	9.92e-19	up
264868_AT	AT1G24090	AT1G24095	0.00204545	up
264872_AT	AT1G24260	2024-09-03	0.0036792	up
264886_AT	AT1G61120	TPS04	9.92e-19	up
264893_AT	AT1G23140	AT1G23140	0.000172414	up
264907_AT	AT2G17280	AT2G17280	0.00798768	up
264923_S_AT	AT1G60740 /// AT1G65970	TPX2	0.03099	up
264953_AT	AT1G77120	ADH1	0.000405797	up
264958_AT	AT1G76960	AT1G76960	4.37e-05	up
265023_AT	AT1G24440	AT1G24440	0.0430066	up
265024_AT	AT1G24600	AT1G24600	0.0388698	up
265025_AT	AT1G24575	AT1G24575	0.00825	up
265042_AT	AT1G04040	AT1G04040	0.000389706	up
265067_AT	AT1G03850	AT1G03850	0.000920635	up
265155_AT	AT1G30990	AT1G30990	0.000130841	up
265161_AT	AT1G30900	VSR6	0.0078882	up
265186_AT	AT1G23560	AT1G23560	0.0207113	up
265189_AT	AT1G23840	AT1G23840	0.0368152	up
265214_AT	AT1G05000	AT1G05000	0.0234349	up
265221_S_AT	AT2G02000 /// AT2G02010	GAD3	9.92e-19	up
265260_AT	AT2G43000	AnAc042	9.92e-19	up
265356_AT	AT2G16595	AT2G16595	0.024677	up
265387_AT	AT2G20670	AT2G20670	0.0076067	up
265435_S_AT	AT1G31885 /// AT2G21020	NIP3;1	0.00974855	up
265441_AT	AT2G20870	AT2G20870	0.0371309	up
265499_AT	AT2G15480	UGT73B5	0.039254	up
265539_AT	AT2G15830	AT2G15830	0.00318863	up
265597_AT	AT2G20142	AT2G20142	0.0131636	up
265658_AT	AT2G13810	ALD1	4.37e-05	up
265670_S_AT	AT2G32190 /// AT2G32210	AT2G32190 /// AT2G32210	0.00760752	up
265674_AT	AT2G32190	AT2G32190	0.0490483	up
265698_AT	AT2G32160	AT2G32160	0.00477359	up
265705_AT	AT2G03410	AT2G03410	9.92e-19	up
265723_AT	AT2G32140	AT2G32140	0.000379182	up
265779_AT	AT2G07360	AT2G07360	0.030705	up
265796_AT	AT2G35730	AT2G35730	0.0298416	up
265837_AT	AT2G14560	LURP1	9.92e-19	up
265852_AT	AT2G42350	AT2G42350	0.00882868	up
265853_AT	AT2G42360	AT2G42360	0.00585355	up
265913_AT	AT2G25625	AT2G25625	0.00837827	up
265920_S_AT	AT2G15120 /// AT2G15220	AT2G15220	0.0151629	up
265948_AT	AT2G19590	ACO1	0.00613901	up
265983_AT	AT2G18550	HB-2	0.00623608	up
266052_AT	AT2G40740	WRKY55	1.35e-05	up
266070_AT	AT2G18660	EXLB3	9.92e-19	up
266071_AT	AT2G18670 /// AT2G18680	AT2G18670 /// AT2G18680	0.0233008	up
266150_S_AT	AT2G12290 /// AT4G19700	RING	4.37e-05	up
266156_AT	AT2G28110	FRA8	0.00286933	up
266167_AT	AT2G38860	YLS5	0.000130841	up
266223_AT	AT2G28790	AT2G28790	0.0467247	up
266267_AT	AT2G29460	ATGSTU4	0.000127451	up
266270_AT	AT2G29470	ATGSTU3	9.92e-19	up
266292_AT	AT2G29350	SAG13	9.92e-19	up
266326_AT	AT2G46650	CB5-C	0.000197425	up
266327_AT	AT2G46680	ATHB-7	0.0151544	up
266352_AT	AT2G01610	AT2G01610	0.00069967	up
266363_AT	AT2G41250	AT2G41250	0.00390617	up
266364_AT	AT2G41230	AT2G41230	0.00211831	up
266368_AT	AT2G41380	AT2G41380	0.00369154	up
266376_AT	AT2G14620	XTH10	9.92e-19	up
266385_AT	AT2G14610	PR1	9.92e-19	up
266415_AT	AT2G38530	LTP2	0.00803689	up
266436_AT	AT2G43160	AT2G43160	0.000256	up
266462_AT	AT2G47770	TSPO	0.00139339	up
266590_AT	AT2G46240	BAG6	0.0303808	up
266613_AT	AT2G14900	AT2G14900	0.0159063	up
266712_AT	AT2G46750	AT2G46750	0.0169915	up
266748_AT	AT2G47070	SPL1	0.00249046	up
266752_AT	AT2G47000	ABCB4	0.000233333	up
266761_AT	AT2G47130	AT2G47130	0.000252033	up
266778_AT	AT2G29090	CYP707A2	0.035918	up
266779_AT	AT2G29100	ATGLR2.9	0.00991892	up
266780_AT	AT2G29110	ATGLR2.8	1.35e-05	up
266782_AT	AT2G29120	ATGLR2.7	0.00741277	up
266835_AT	AT2G29990	NDA2	0.00226741	up
266909_AT	AT2G46020	BRM	0.0112368	up
266967_AT	AT2G39530	AT2G39530	9.92e-19	up
266989_AT	AT2G39330	JAL23	0.0415172	up
266995_AT	AT2G34500	CYP710A1	0.000332075	up
267026_AT	AT2G38340	AT2G38340	9.92e-19	up
267045_AT	AT2G34180	CIPK13	9.92e-19	up
267076_AT	AT2G41090	AT2G41090	0.0143837	up
267080_AT	AT2G41190	AT2G41190	0.000130841	up
267140_AT	AT2G38250	AT2G38250	0.0499874	up
267226_AT	AT2G44010	AT2G44010	0.0201637	up
267254_AT	AT2G23030	SNRK2.9	0.00950781	up
267384_AT	AT2G44370	AT2G44370	0.00445933	up
267391_AT	AT2G44480	BGLU17	0.00507907	up
267412_AT	AT2G34940	VSR5	0.0185509	up
267436_AT	AT2G19190	FRK1	0.000904459	up
267460_AT	AT2G33810	SPL3	0.0232859	up
267483_AT	AT2G02810	UTR1	0.00631929	up
267500_S_AT	AT2G44890 /// AT2G45510	CYP704A1	0.0227328	up
267546_AT	AT2G32680	AtRLP23	0.000115789	up
267559_AT	AT2G45570	CYP76C2	0.000138249	up
267565_AT	AT2G30750	CYP71A12	0.000319392	up
267567_AT	AT2G30770	CYP71A13	9.92e-19	up
267591_AT	AT2G39705	RTFL8	4.37e-05	up

## Sheet: Common DEGs
33 common DEGs in "arabidopsis" and "tobacco":	31 common DEGs in "arabidopsis" and "rice":	1 common DEGs in "tobacco" and "rice":	2 common elements in "arabidopsis", "tobacco" and "rice":
AT1G67740	AT2G41640	AT5G54190	AT4G27440
AT4G15560	AT2G47550		AT1G03630
AT5G08350	AT5G04340
AT5G57930	AT5G66040
AT5G52570	AT5G53580
AT5G49480	AT5G52020
AT5G48790	AT5G42380
AT5G45930	AT5G22500
AT5G44670	AT3G53920
AT5G03760	AT3G52450
AT3G59780	AT4G30440
AT3G54050	AT4G29780
AT3G52960	AT4G25470
AT3G48360	AT4G04340
AT3G46780	AT1G32080
AT3G47070	AT1G12610
AT4G33010	AT3G11480
AT4G30950	AT2G35930
AT4G26530	AT1G11960
AT4G26370	AT2G06850
AT4G20070	AT5G20240
AT4G20170	AT5G64530
AT4G03210	AT5G54860
AT3G23170	AT3G57380
AT3G21500	AT4G26260
AT1G29700	AT4G02330
AT1G64770	AT1G69490
AT1G09340	AT3G01830
AT2G29980	AT2G20560
AT5G19550	AT2G18550
AT4G26470	AT2G46680
AT1G79450
AT2G41380
