# Supplementary material for: The crucial role of mitochondrial/chloroplast-related genes in viral genome replication and host defense: integrative systems biology analysis in plant-virus interaction
Source: Front Microbiol. 2025 Apr 23;16:1551123. doi: 10.3389/fmicb.2025.1551123 (PMC12055828; doi:10.3389/fmicb.2025.1551123)
Supplement: Supplementary file 2 [file Table_2.xlsx]

## Sheet: Arabidopsis
S2 Table. Gene ontology annotation of modules found by the tool DAVID of Arabidopsis data.
Module	GO ID	Term	Count	PValue	FDR	Genes
turquoise	ath01100	Metabolic pathways	121	2.96424e-11	2.66782e-09	AT5G67030, AT1G67740, AT5G42650, AT3G54050, AT1G74710, AT5G14740, AT5G65010, AT3G22740, AT4G27440, AT1G31710, AT4G00360, AT1G35910, AT3G18080, AT5G09660, AT5G52570, AT5G35790, AT4G38970, AT5G19220, AT1G10060, AT5G48880, AT4G28660, AT5G66570, AT5G13930, AT2G43590, AT1G20020, AT2G20610, AT5G45930, AT3G52720, AT1G44575, AT3G52840, AT4G37930, AT2G43870, AT3G50820, AT4G15560, AT1G32060, AT3G55120, AT5…
	ath01110	Biosynthesis of secondary metabolites	71	6.78665e-07	3.05399e-05	AT5G67030, AT5G23010, AT5G42650, AT3G54050, AT1G74710, AT5G65010, AT4G27440, AT3G22740, AT1G31710, AT1G35910, AT3G18080, AT5G28020, AT3G61220, AT5G09660, AT5G63310, AT3G51820, AT5G52570, AT5G35790, AT4G14680, AT5G16290, AT4G38970, AT4G19170, AT5G19220, AT5G44520, AT2G40840, AT1G10060, AT3G29320, AT5G66530, AT5G48880, AT5G63380, AT5G13930, AT2G22990, AT1G01120, AT2G24850, AT1G18590, AT2G20610, AT3…
	ath00195	Photosynthesis	12	2.85121e-05	0.000855362	AT4G05180, AT1G20020, AT3G55330, AT1G67740, AT1G44575, AT4G14890, AT4G09650, AT4G28660, AT5G66570, AT3G50820, AT1G10960, AT4G28750
	ath00860	Porphyrin metabolism	9	0.000245503	0.00552381	AT3G56940, AT5G13630, AT3G48730, AT4G25080, AT3G51820, AT5G45930, AT1G44446, AT4G27440, AT1G04620
	ath00710	Carbon fixation in photosynthetic organisms	9	0.00149716	0.0269489	AT1G32060, AT5G44520, AT5G09660, AT3G54050, AT1G12900, AT1G42970, AT3G55800, AT5G64380, AT4G38970
	ath01200	Carbon metabolism	19	0.00266121	0.0399182	AT1G32060, AT5G44520, AT3G54050, AT4G35090, AT1G12900, AT1G68010, AT5G64380, AT4G37550, AT4G37560, AT5G28020, AT5G09660, AT2G24270, AT4G37930, AT1G42970, AT5G35790, AT4G16155, AT4G33010, AT3G55800, AT4G38970
	ath00630	Glyoxylate and dicarboxylate metabolism	9	0.00328788	0.0422727	AT4G37550, AT4G37560, AT5G09660, AT5G04140, AT4G35090, AT4G37930, AT1G68010, AT4G33010, AT4G16155
	ath00966	Glucosinolate biosynthesis	5	0.00878544	0.0988362	AT2G22330, AT5G23010, AT1G18590, AT2G20610, AT1G10060
	ath00910	Nitrogen metabolism	6	0.0114826	0.114826	AT4G37550, AT4G37560, AT1G77760, AT5G04140, AT3G52720, AT5G14740
	ath00906	Carotenoid biosynthesis	5	0.0129562	0.116605	AT5G67030, AT4G19170, AT1G31800, AT5G52570, AT5G57030
	ath00030	Pentose phosphate pathway	6	0.0373063	0.305233	AT5G44520, AT3G54050, AT2G24270, AT5G35790, AT5G64380, AT4G38970
	ath00500	Starch and sucrose metabolism	11	0.0487334	0.365501	AT4G17090, AT5G19220, AT2G40840, AT3G29320, AT3G46970, AT1G69830, AT5G51460, AT4G39210, AT3G03640, AT1G35910, AT3G18080
	ath01240	Biosynthesis of cofactors	13	0.0752762	0.46361	AT3G55630, AT1G10060, AT4G20320, AT1G74710, AT5G59750, AT3G48730, AT5G63310, AT5G39320, AT2G29630, AT4G37930, AT4G16155, AT4G32770, AT5G35170
	ath00460	Cyanoamino acid metabolism	6	0.0764545	0.46361	AT4G37550, AT4G37560, AT3G16150, AT4G37930, AT3G03640, AT3G18080
	ath04626	Plant-pathogen interaction	12	0.0772684	0.46361	AT5G54250, AT1G01120, AT3G48090, AT3G10190, AT2G41090, AT2G43290, AT2G47060, AT2G14610, AT5G43760, AT4G26470, AT1G62820, AT4G14440
	ath00360	Phenylalanine metabolism	4	0.0876685	0.493135	AT2G24850, AT3G10340, AT5G57170, AT1G31710
black	ath00960	Tropane, piperidine and pyridine alkaloid biosynthesis	2	0.0450326	0.284775	AT2G29290, AT2G29310
	ath01110	Biosynthesis of secondary metabolites	5	0.0569551	0.284775	AT2G13810, AT1G78970, AT2G29090, AT2G29290, AT2G29310
blue	ath04141	Protein processing in endoplasmic reticulum	23	1.75906e-08	1.4952e-06	AT4G03510, AT3G53230, AT3G54960, AT1G09210, AT5G52640, AT4G24190, AT3G60540, AT3G62600, AT5G61790, AT5G07340, AT5G03160, AT1G29310, AT5G02490, AT4G28270, AT1G77510, AT3G12580, AT5G12030, AT3G46230, AT5G05750, AT2G47470, AT1G04980, AT1G21750, AT4G16660
	ath01110	Biosynthesis of secondary metabolites	46	0.00819781	0.348407	AT4G26850, AT5G19550, AT5G45340, AT5G17990, AT4G01950, AT5G63770, AT5G64860, AT3G21230, AT4G26270, AT5G24160, AT5G11920, AT3G06810, AT3G53260, AT4G37980, AT5G09300, AT5G55120, AT4G33360, AT5G36880, AT4G33420, AT3G16950, AT4G19230, AT2G06050, AT5G20940, AT3G43190, AT4G36430, AT3G54640, AT5G04900, AT5G22630, AT4G24040, AT1G58440, AT5G15860, AT5G64110, AT5G63580, AT4G39950, AT1G72680, AT4G37990, AT5…
	ath00940	Phenylpropanoid biosynthesis	9	0.0147998	0.419328	AT1G72680, AT4G37980, AT4G37990, AT3G21230, AT4G33420, AT5G06720, AT5G64110, AT3G53260, AT4G36430
	ath00400	Phenylalanine, tyrosine and tryptophan biosynthesis	5	0.0513593	1	AT3G54640, AT5G19550, AT5G22630, AT5G17990, AT2G04400
	ath01100	Metabolic pathways	70	0.0813898	1	AT5G19550, AT1G11580, AT3G57520, AT1G32200, AT4G26270, AT3G06810, AT5G08380, AT5G09300, AT5G55120, AT5G36880, AT3G63080, AT2G06050, AT5G20940, AT3G24090, AT3G43190, AT4G36430, AT3G54420, AT5G04900, AT4G02330, AT5G22630, AT1G58440, AT3G27540, AT5G15860, AT5G64110, AT4G21990, AT5G63580, AT5G37600, AT4G39950, AT5G10300, AT3G17790, AT4G11840, AT3G47540, AT5G06720, AT3G09260, AT2G47550, AT3G28480, AT4…
	ath00640	Propanoate metabolism	4	0.0829513	1	AT5G09300, AT5G36880, AT1G06550, AT3G16950
	ath04626	Plant-pathogen interaction	10	0.0849227	1	AT4G37010, AT3G48080, AT3G57530, AT3G50770, AT5G52640, AT4G24190, AT5G37770, AT3G47480, AT3G59350, AT5G49480
brown	ath01100	Metabolic pathways	33	0.0018966	0.0420104	AT3G09940, AT1G14550, AT3G21070, AT5G17330, AT1G09240, AT1G17420, AT4G08780, AT5G62480, AT1G30820, AT1G17170, AT4G19810, AT2G43620, AT1G77120, AT4G18360, AT3G09270, AT1G74590, AT3G05630, AT1G14540, AT2G29470, AT5G14470, AT2G38860, AT4G08770, AT3G21500, AT4G37770, AT4G13660, AT5G63600, AT1G72520, AT3G14440, AT4G33070, AT2G41850, AT1G08630, AT1G69930, AT1G02310
	ath00480	Glutathione metabolism	6	0.0020005	0.0420104	AT2G29470, AT1G17170, AT1G69930, AT3G09270, AT1G74590, AT5G62480
	ath01110	Biosynthesis of secondary metabolites	20	0.0114956	0.160938	AT3G05630, AT1G14540, AT1G14550, AT5G17330, AT1G09240, AT1G17420, AT4G08780, AT4G08770, AT3G21500, AT4G37770, AT4G13660, AT5G63600, AT1G72520, AT3G14440, AT4G33070, AT1G08630, AT4G31970, AT1G77120, AT4G18360, AT3G13610
	ath00999	Biosynthesis of various plant secondary metabolites	4	0.0240781	0.25282	AT4G13660, AT1G09240, AT4G31970, AT3G13610
	ath04626	Plant-pathogen interaction	6	0.0393831	0.330818	AT5G42380, AT1G66400, AT1G76650, AT1G48210, AT3G01830, AT3G22930
	ath00592	alpha-Linolenic acid metabolism	3	0.0558892	0.391224	AT1G72520, AT1G77120, AT1G17420
	ath00591	Linoleic acid metabolism	2	0.0775735	0.465441	AT1G72520, AT1G17420
yellow	ath01110	Biosynthesis of secondary metabolites	18	0.00146422	0.060033	AT4G26530, AT1G32470, AT2G35370, AT1G67980, AT1G17650, AT1G11860, AT3G19710, AT2G21330, AT1G02205, AT1G17050, AT4G39800, AT2G15090, AT1G19670, AT1G01610, AT1G22430, AT2G22240, AT1G07720, AT1G03630
	ath01100	Metabolic pathways	25	0.0046631	0.0955936	AT4G26530, AT1G10370, AT3G27690, AT1G14150, AT1G67980, AT3G01500, AT3G01440, AT1G11860, AT1G19150, AT2G21330, AT4G39800, AT1G19670, AT1G01610, AT1G22430, AT2G22240, AT1G78370, AT1G03630, AT1G10360, AT2G15620, AT1G32470, AT2G35370, AT1G17650, AT2G15090, AT1G07720, AT1G77490
	ath01200	Carbon metabolism	7	0.00790072	0.107976	AT4G26530, AT2G21330, AT1G32470, AT2G35370, AT1G17650, AT1G11860, AT1G22430
	ath00630	Glyoxylate and dicarboxylate metabolism	4	0.0140696	0.144214	AT1G32470, AT2G35370, AT1G17650, AT1G11860
	ath00785	Lipoic acid metabolism	3	0.0229048	0.187819	AT1G32470, AT2G35370, AT1G11860
	ath00480	Glutathione metabolism	4	0.0285371	0.195004	AT1G10360, AT1G10370, AT1G78370, AT1G77490
	ath00260	Glycine, serine and threonine metabolism	3	0.0764942	0.448038	AT1G32470, AT2G35370, AT1G11860

## Sheet: Tobacco
S2 Table. Gene ontology annotation of modules found by the tool DAVID of tobacco data.
Module	GO ID	Term	Count	PValue	FDR	Genes
turquoise	nta04016	MAPK signaling pathway - plant	9	0.000198098	0.00970682	AB195470, AB063573, U07627, AB063575, EF532799, AB020590, AB022693, D61377, AY248904
	nta01110	Biosynthesis of secondary metabolites	24	0.000464419	0.0113783	AY570725, AF352732, AB176522, AJ299256, Z29492, AB044154, AY775034, AB044153, AY138861, Z56282, AB049816, AJ001769, AB454418, AB012857, U32644, AJ001770, U07627, DQ116560, AF127243, EF532799, AB213651, EU700061, AJ308487, AF321140
	nta00630	Glyoxylate and dicarboxylate metabolism	4	0.0367409	0.401111	AJ299256, X95933, U07627, EF532799
	nta01200	Carbon metabolism	7	0.037225	0.401111	AJ299256, Z29492, U07627, AJ420266, AJ001770, EF532799, AJ001769
	nta04626	Plant-pathogen interaction	6	0.0485338	0.401111	AB063573, AB063575, AB020590, AB022693, D61377, AY971376
	nta00910	Nitrogen metabolism	3	0.0491157	0.401111	X95933, AJ420266, X66145
	nta00592	alpha-Linolenic acid metabolism	3	0.07153	0.451136	AY775034, AJ308487, AB454418
	nta00250	Alanine, aspartate and glutamate metabolism	3	0.0897756	0.451136	AF352732, X95933, AJ420266
	nta00999	Biosynthesis of various plant secondary metabolites	3	0.0938502	0.451136	U32644, AF127243, AF321140
yellow	nta00860	Porphyrin metabolism	5	5.71935e-06	9.15096e-05	X82833, Y13465, X83524, X65974, AJ007789
	nta00195	Photosynthesis	4	0.000729675	0.0058374	X55354, X64347, X62426, X62427
	nta01100	Metabolic pathways	12	0.011463	0.0611359	Z48977, X82833, Y13465, AY219853, X83524, X65974, X55354, AF223573, AJ007789, X64347, X62426, X62427
	nta01240	Biosynthesis of cofactors	4	0.0252372	0.100949	X82833, Y13465, X83524, X65974
green	nta00945	Stilbenoid, diarylheptanoid and gingerol biosynthesis	2	0.0795229	1	Z56282, Z82982
brown	nta00860	Porphyrin metabolism	5	2.13947e-05	0.000385105	X82831, AF014053, AF014052, AB074571, AB074570
blue	nta01100	Metabolic pathways	40	2.73031e-08	1.31055e-06	X95933, AF004232, AB095099, M15173, AB074571, AY061820, D85912, AJ319873, EU647214, X82831, X81787, AY639864, AB289450, AF014053, U07627, AB009881, AY660024, FJ905102, X06134, X62426, S44869, Z11564, AY740529, D83583, AF223351, AF205130, D45204, DQ923118, AB471927, Z48977, AB055500, AY491541, X55354, AY220076, X61665, AM746200, AJ272037, AB213651, AB109762, X81834
	nta00860	Porphyrin metabolism	5	0.000748088	0.0179541	X82831, AF014053, FJ905102, AM746200, AB074571
	nta00195	Photosynthesis	5	0.00305365	0.0488583	X55354, AY220076, X61665, AJ272037, X62426
	nta01110	Biosynthesis of secondary metabolites	18	0.0380968	0.457162	AF004232, AY740529, AY061820, AB074571, Z48977, AB055500, EU647214, X82831, X81787, AB289450, AF014053, U07627, AB009881, FJ905102, AM746200, AB213651, AB109762, X81834
	nta00250	Alanine, aspartate and glutamate metabolism	3	0.0805655	0.773429	X95933, AY061820, AJ319873

## Sheet: Rice
S2 Table. Gene ontology annotation of modules found by the tool DAVID of Rice data.
Module	GO ID	Term	Count	PValue	FDR	Genes
turquoise	osa00500	Starch and sucrose metabolism	4	0.066026	1	AK063175, AK063065, AK069383, AK063304
	osa00940	Phenylpropanoid biosynthesis	4	0.0886139	1	AK101772, AK108656, AK099448, AK067667
brown	osa01110	Biosynthesis of secondary metabolites	8	0.0501236	1	AK110924, AK100278, AK066710, AK107185, AK073273, AK069308, AK061007, AK100592
blue	osa00940	Phenylpropanoid biosynthesis	9	4.73073e-06	0.000151383	AK109480, AK104633, AK067000, AK106171, AK073202, AK071392, AK061511, AK108037, AK106200
	osa01100	Metabolic pathways	23	0.000498478	0.00797564	AK109480, AK060423, AK106171, AK100965, AK071021, AK071392, AK065236, AK061511, AK065229, AK112011, AK065263, AK102178, AK064590, AK104633, AK067000, AK100465, AK067622, AK073202, AK105605, AK068499, AK068862, AK108037, AK106200
	osa01110	Biosynthesis of secondary metabolites	16	0.00197685	0.0210864	AK109480, AK060423, AK106171, AK071392, AK065236, AK061511, AK112011, AK064590, AK104633, AK067000, AK068166, AK069778, AK073202, AK068499, AK108037, AK106200
	osa00053	Ascorbate and aldarate metabolism	3	0.0425666	0.340533	AK105605, AK068862, AK100965
	osa01250	Biosynthesis of nucleotide sugars	3	0.0770459	0.493093	AK064590, AK068862, AK100965
