# Supplementary material for: The crucial role of mitochondrial/chloroplast-related genes in viral genome replication and host defense: integrative systems biology analysis in plant-virus interaction
Source: Front Microbiol. 2025 Apr 23;16:1551123. doi: 10.3389/fmicb.2025.1551123 (PMC12055828; doi:10.3389/fmicb.2025.1551123)
Supplement: Supplementary file 3 [file Table_3.xlsx]

## Sheet: Arabidopsis
S3 Table. List of top 30 hub genes in each module for arabidopsis data.
Module	Hub genes
black	264931_AT
	266989_AT
	264697_AT
	265443_AT
	266719_AT
	265699_AT
	266979_AT
	267376_AT
	263909_AT
	266899_AT
	267546_AT
	266277_AT
	267635_AT
	265658_AT
	267567_AT
	266990_AT
	264343_AT
	264978_AT
	266988_AT
	267590_AT
	264100_AT
	266460_AT
	267260_AT
	266279_AT
	266376_AT
	266778_AT
	267412_AT
blue	247925_AT
	245041_AT
	253915_AT
	245247_AT
	246550_AT
	248607_AT
	254926_AT
	247543_AT
	251745_AT
	247693_AT
	249237_AT
	247107_AT
	245329_AT
	247240_AT
	249928_AT
	249583_AT
	248276_AT
	249581_AT
	245385_AT
	245951_AT
	245250_AT
	246943_AT
	246600_AT
	246289_AT
	252474_AT
	254346_AT
	250014_AT
	246055_AT
	248132_AT
	249983_AT
brown	250098_AT
	248392_AT
	253830_AT
	256763_AT
	256526_AT
	249197_AT
	256633_AT
	245119_AT
	245613_AT
	250323_AT
	248611_AT
	252679_AT
	261892_AT
	259879_AT
	254042_AT
	247215_AT
	261405_AT
	256159_AT
	247789_AT
	253628_AT
	260744_AT
	246366_AT
	251176_AT
	253643_AT
	254819_AT
	252511_AT
	254120_AT
	247949_AT
	253066_AT
	261470_AT
green	267391_AT
	267623_AT
	265155_AT
	267254_AT
	265186_AT
	266477_AT
	267045_AT
	265797_AT
	264718_AT
	265632_AT
	266779_AT
	264477_AT
	267140_AT
	265618_AT
	265841_AT
	266835_AT
	263916_AT
	266052_AT
	263959_AT
	265983_AT
	264766_AT
	266761_AT
	266670_AT
	264659_AT
	259805_AT
	264202_AT
	266455_AT
	265345_AT
	266269_AT
	267026_AT
red	267384_AT
	265796_AT
	265852_AT
	267436_AT
	266995_AT
	260403_AT
	260394_AT
	266010_AT
	265732_AT
	263232_AT
	262325_AT
	267226_AT
	257950_AT
	265482_AT
	265499_AT
	265588_AT
	266967_AT
	266364_AT
	266712_AT
	266821_AT
	266832_AT
	266545_AT
	263194_AT
	261575_AT
	266732_AT
	265723_AT
	267559_AT
	267565_AT
	266156_AT
	265501_AT
turquoise	251814_AT
	245195_AT
	251664_AT
	253738_AT
	246154_AT
	251305_AT
	247232_AT
	245061_AT
	248828_AT
	247073_AT
	248151_AT
	245213_AT
	247101_AT
	255720_AT
	255567_AT
	247709_AT
	248449_AT
	250498_AT
	254105_AT
	252181_AT
	252130_AT
	245354_AT
	251762_AT
	245357_AT
	247889_AT
	255674_AT
	246199_AT
	260014_AT
	246339_AT
	250531_AT
yellow	259707_AT
	255786_AT
	260877_AT
	264394_AT
	255719_AT
	260704_AT
	260490_AT
	256076_AT
	256454_AT
	252863_AT
	258239_AT
	252366_AT
	258087_AT
	250960_AT
	259161_AT
	258607_AT
	263676_AT
	256577_AT
	256015_AT
	263142_AT
	253971_AT
	261021_AT
	260015_AT
	261206_AT
	263761_AT
	259375_AT
	258203_AT
	261788_AT
	261422_AT
	262612_AT

## Sheet: Tobacco
S3 Table. List of top 30 hub genes in each module for Tobacco stress.
Module	Hub genes
blue	A_95_P117332
	A_95_P038051
	A_95_P141942
	A_95_P228889
	A_95_P202177
	A_95_P138212
	A_95_P297218
	A_95_P299643
	A_95_P018506
	A_95_P151202
	A_95_P112682
	A_95_P121302
	A_95_P150437
	A_95_P138227
	A_95_P128097
	A_95_P191042
	A_95_P118417
	A_95_P076495
	A_95_P154237
	A_95_P046661
	A_95_P269946
	A_95_P270096
	A_95_P077435
	A_95_P297103
	A_95_P010011
	A_95_P012356
	A_95_P227159
	A_95_P105077
	A_95_P127627
	A_95_P214992
brown	A_95_P025316
	A_95_P002516
	A_95_P016011
	A_95_P003466
	A_95_P195847
	A_95_P268851
	A_95_P110442
	A_95_P195022
	A_95_P017396
	A_95_P157387
	A_95_P152122
	A_95_P032611
	A_95_P140702
	A_95_P153122
	A_95_P089853
	A_95_P064400
	A_95_P083300
	A_95_P047176
	A_95_P056036
	A_95_P140427
	A_95_P142222
	A_95_P148932
	A_95_P035398
	A_95_P077155
	A_95_P131122
	A_95_P276153
	A_95_P059346
	A_95_P245527
	A_95_P076905
	A_95_P094703
green	A_95_P006616
	A_95_P147047
	A_95_P179162
	A_95_P016051
	A_95_P000476
	A_95_P197122
	A_95_P011161
	A_95_P116652
	A_95_P122107
	A_95_P102037
	A_95_P176862
	A_95_P062610
	A_95_P101223
	A_95_P133582
	A_95_P149757
	A_95_P130242
	A_95_P003276
	A_95_P000381
	A_95_P108797
	A_95_P112477
	A_95_P114562
	A_95_P008101
	A_95_P109057
	A_95_P183347
	A_95_P113647
	A_95_P026446
	A_95_P132137
	A_95_P084675
	A_95_P245612
	A_95_P163982
red	A_95_P000546
	A_95_P111912
	A_95_P106497
	A_95_P103087
	A_95_P000401
	A_95_P100928
	A_95_P177442
	A_95_P149722
	A_95_P004086
	A_95_P000421
	A_95_P126437
	A_95_P017596
	A_95_P141007
	A_95_P112292
	A_95_P104772
	A_95_P106807
	A_95_P015286
	A_95_P193792
	A_95_P106937
	A_95_P108622
	A_95_P111477
	A_95_P234829
	A_95_P002476
	A_95_P108272
	A_95_P002606
	A_95_P063540
	A_95_P070630
	A_95_P164432
	A_95_P004141
	A_95_P195127
turquoise	A_95_P174722
	A_95_P157522
	A_95_P222407
	A_95_P154737
	A_95_P118632
	A_95_P149397
	A_95_P254274
	A_95_P232374
	A_95_P283663
	A_95_P144957
	A_95_P160122
	A_95_P138162
	A_95_P157782
	A_95_P136972
	A_95_P288078
	A_95_P183847
	A_95_P145057
	A_95_P218997
	A_95_P150332
	A_95_P228929
	A_95_P004001
	A_95_P225792
	A_95_P152232
	A_95_P078055
	A_95_P215022
	A_95_P009421
	A_95_P224882
	A_95_P292133
	A_95_P216372
	A_95_P297278
yellow	A_95_P181452
	A_95_P114482
	A_95_P000511
	A_95_P002466
	A_95_P128282
	A_95_P114122
	A_95_P026346
	A_95_P113407
	A_95_P178442
	A_95_P107957
	A_95_P105757
	A_95_P112597
	A_95_P010606
	A_95_P017511
	A_95_P234189
	A_95_P105662
	A_95_P248737
	A_95_P185917
	A_95_P243307
	A_95_P003126
	A_95_P144672
	A_95_P009796
	A_95_P113437
	A_95_P002906
	A_95_P002626
	A_95_P000686
	A_95_P111772
	A_95_P119742
	A_95_P109597
	A_95_P112052

## Sheet: Rice
S3 Table. List of top 30 hub genes in each module for Rice stress.
Module	Hub genes
blue	A_71_P103039
	A_71_P117063
	A_71_P107683
	A_71_P107289
	A_71_P111137
	A_71_P119620
	A_71_P119676
	A_71_P109230
	A_71_P112476
	A_71_P114058
	A_71_P121264
	A_71_P101512
	A_71_P109757
	A_71_P123731
	A_71_P122280
	A_71_P117605
	A_71_P124885
	A_71_P120922
	A_71_P128053
	A_71_P104183
	A_71_P114407
	A_71_P117543
	A_71_P121674
	A_71_P108158
	A_71_P118153
	A_71_P106715
	A_71_P118320
	A_71_P125127
	A_71_P111021
	A_71_P116924
brown	A_71_P110634
	A_71_P127092
	A_71_P128543
	A_71_P120465
	A_71_P117019
	A_71_P121641
	A_71_P123672
	A_71_P113842
	A_71_P124623
	A_71_P105508
	A_71_P111699
	A_71_P100450
	A_71_P100853
	A_71_P123883
	A_71_P114480
	A_71_P102259
	A_71_P120755
	A_71_P111407
	A_71_P109024
	A_71_P116226
	A_71_P107204
	A_71_P123533
	A_71_P100901
	A_71_P115577
	A_71_P116418
	A_71_P101061
	A_71_P119132
	A_71_P121433
	A_71_P103237
	A_71_P105465
green	A_71_P125191
	A_71_P100981
	A_71_P103544
	A_71_P126801
	A_71_P121738
	A_71_P128412
	A_71_P124454
	A_71_P115993
	A_71_P100064
	A_71_P101375
	A_71_P126129
	A_71_P107337
	A_71_P109009
	A_71_P115074
	A_71_P122889
	A_71_P109857
	A_71_P112161
	A_71_P116396
	A_71_P126488
	A_71_P125078
	A_71_P116088
	A_71_P123065
	A_71_P109293
	A_71_P112484
	A_71_P125309
	A_71_P108382
	A_71_P121282
	A_71_P116345
	A_71_P128541
	A_71_P112926
red	A_71_P125672
	A_71_P110881
	A_71_P112009
	A_71_P114836
	A_71_P112700
	A_71_P122949
	A_71_P111707
	A_71_P118226
	A_71_P102176
	A_71_P122112
	A_71_P105820
	A_71_P114672
	A_71_P106972
	A_71_P119164
	A_71_P111936
	A_71_P123792
	A_71_P112637
	A_71_P118998
	A_71_P120825
	A_71_P126333
	A_71_P102548
	A_71_P124291
	A_71_P116187
	A_71_P123555
	A_71_P127020
	A_71_P126273
	A_71_P113735
	A_71_P117433
turquoise	A_71_P103869
	A_71_P107328
	A_71_P109502
	A_71_P101592
	A_71_P108219
	A_71_P120154
	A_71_P104861
	A_71_P108728
	A_71_P124442
	A_71_P108254
	A_71_P122386
	A_71_P128455
	A_71_P101590
	A_71_P102516
	A_71_P103149
	A_71_P101879
	A_71_P109503
	A_71_P104064
	A_71_P102424
	A_71_P107234
	A_71_P100541
	A_71_P116432
	A_71_P109040
	A_71_P103933
	A_71_P112646
	A_71_P107488
	A_71_P106433
	A_71_P121066
	A_71_P100540
	A_71_P123657
yellow	A_71_P105979
	A_71_P123241
	A_71_P122938
	A_71_P102414
	A_71_P120417
	A_71_P127273
	A_71_P128257
	A_71_P111363
	A_71_P126877
	A_71_P121114
	A_71_P105139
	A_71_P108131
	A_71_P112186
	A_71_P107100
	A_71_P125759
	A_71_P122055
	A_71_P126061
	A_71_P124659
	A_71_P109870
	A_71_P115889
	A_71_P114040
	A_71_P117544
	A_71_P114992
	A_71_P104063
	A_71_P123231
	A_71_P117600
	A_71_P121215
	A_71_P126625
	A_71_P124010
	A_71_P127604
