# Supplementary material for: The crucial role of mitochondrial/chloroplast-related genes in viral genome replication and host defense: integrative systems biology analysis in plant-virus interaction
Source: Front Microbiol. 2025 Apr 23;16:1551123. doi: 10.3389/fmicb.2025.1551123 (PMC12055828; doi:10.3389/fmicb.2025.1551123)
Supplement: Supplementary file 4 [file Table_4.xlsx]

## Sheet: Arabidopsis
S4 Table. List of transcription factors enriched for Arabidopsis thaliana DEGs.
Family	Count	TAIR_ID	ID	P_value	Up / down_requlate
WRKY	14	AT1G29860	255999_AT	0.0495843	up
		AT1G68150	260432_AT	0.0018797	down
		AT1G69810	260403_AT	0.0467247	up
		AT1G80840	261892_AT	0.018905	down
		AT2G25000	263536_AT	0.0487059	up
		AT2G40740	266052_AT	1.35e-05	up
		AT2G40750	257382_AT	9.92e-19	up
		AT2G46400	263783_AT	0.000127451	up
		AT3G01080	259320_AT	0.00592711	up
		AT3G56400	251705_AT	6.45e-05	up
		AT4G31800	253485_AT	0.0362551	down
		AT5G13080	245976_AT	9.92e-19	up
		AT5G15130	250153_AT	0.000810127	down
		AT5G49520	248611_AT	0.00525283	down
Trihelix	2	AT2G38250	267140_AT	0.0499874	up
		AT3G10040	258930_AT	0.0179743	down
Tify	4	AT1G17380	261033_AT	0.00101724	down
		AT1G30135	256159_AT	0.000107843	down
		AT2G34600	266901_AT	1.17e-18	down
		AT5G13220	250292_AT	4.85e-05	down
TCP	1	AT5G08330	246011_AT	0.00131507	down
SBP	2	AT2G33810	267460_AT	0.0232859	up
		AT2G47070	266748_AT	0.00249046	up
RAV	1	AT1G25560	255742_AT	0.00194169	up
NF-YB	1	AT5G47640	248764_AT	0.00344304	down
NF-YA	2	AT1G72830	262378_AT	0.000936709	up
		AT3G05690	258890_AT	1.35e-05	up
NAC	9	AT1G34180	262542_AT	0.000671096	up
		AT1G69490	256300_AT	0.000144796	up
		AT2G17040	263584_AT	0.00134139	up
		AT2G33480	255794_AT	0.0124649	up
		AT2G43000	265260_AT	9.92e-19	up
		AT5G18270	250024_AT	0.0466084	up
		AT5G22290	249944_AT	0.0267527	up
		AT5G39610	249467_AT	0.00196552	up
		AT5G64530	247264_AT	0.0225865	up
MYB_related	5	AT1G01060	261569_AT	0.00537196	down
		AT2G46830	266719_AT	1.17e-18	down
		AT5G02840	250972_AT	0.0345466	down
		AT5G17300	250099_AT	1.17e-18	down
		AT5G59780	247696_AT	0.00196542	up
MYB	6	AT1G74080	260394_AT	4.37e-05	up
		AT1G74430	260237_AT	0.00700524	down
		AT3G50060	252193_AT	1.17e-18	down
		AT4G05100	255250_AT	0.0151147	down
		AT4G37260	246253_AT	0.001437	down
		AT5G62470	247455_AT	1.17e-18	down
MIKC_MADS	6	AT1G24260	264872_AT	0.0036792	up
		AT3G02310	259124_AT	0.034768	up
		AT3G57230	251672_AT	0.0194851	up
		AT5G10140	250476_AT	0.0301137	up
		AT5G20240	246072_AT	0.00747992	up
		AT5G60910	247553_AT	0.00301312	up
LBD	2	AT3G02550	258487_AT	0.00640088	up
		AT5G67420	246996_AT	0.00993449	up
HSF	2	AT2G26150	266841_AT	0.0223241	down
		AT3G24520	258139_AT	9e-05	down
HD-ZIP	6	AT1G79840	260166_AT	1.17e-18	down
		AT2G18550	265983_AT	0.00623608	up
		AT2G46680	266327_AT	0.0151544	up
		AT3G61150	251310_AT	0.0476021	up
		AT4G17460	245362_AT	0.0153646	down
		AT5G47370	248801_AT	0.0248005	down
GRAS	1	AT4G17230	245247_AT	0.0114657	down
GATA	1	AT5G56860	247980_AT	0.00190074	down
G2-like	1	AT5G44190	249035_AT	0.0011662	down
ERF	29	AT1G12610	255937_AT	1.17e-18	down
		AT1G19210	256009_AT	1.17e-18	down
		AT1G21910	260856_AT	0.000267782	down
		AT1G22810	264202_AT	9.92e-19	up
		AT1G28370	261470_AT	0.0224067	down
		AT1G33760	261984_AT	1.17e-18	down
		AT1G36060	263194_AT	0.000123077	up
		AT1G43160	264415_AT	0.0017654	up
		AT1G44830	261327_AT	0.00694552	down
		AT1G53170	261315_AT	0.0387081	down
		AT1G64380	259793_AT	0.000402985	down
		AT1G74930	262211_AT	1.17e-18	down
		AT1G77640	259729_AT	1.17e-18	down
		AT2G38340	267026_AT	9.92e-19	up
		AT2G44840	266821_AT	1.17e-18	down
		AT3G23230	257918_AT	0.0113724	down
		AT4G17490	245250_AT	0.00857655	down
		AT4G25470	254075_AT	1.17e-18	down
		AT4G25490	254074_AT	1.17e-18	down
		AT4G28140	253799_AT	0.000254237	down
		AT4G32800	253405_AT	1.17e-18	down
		AT4G34410	253259_AT	1.17e-18	down
		AT4G39780	252859_AT	0.000721311	up
		AT5G05410	250781_AT	0.017542	down
		AT5G47230	248799_AT	0.0380753	down
		AT5G51190	248448_AT	2.78e-05	down
		AT5G52020	248400_AT	1.17e-18	down
		AT5G61590	247540_AT	0.00609932	up
		AT5G61600	247543_AT	0.000763754	down
Dof	6	AT1G29160	260887_AT	0.000272374	up
		AT3G47500	252429_AT	0.0260306	up
		AT4G38000	253018_AT	0.00252706	down
		AT5G39660	249415_AT	0.0184576	down
		AT5G60200	247625_AT	0.0308617	down
		AT5G62430	247452_AT	1.17e-18	down
DBB	3	AT2G21320	263739_AT	0.0294585	down
		AT2G31380	263252_AT	0.00872375	down
		AT4G39070	252924_AT	0.0004	up
CO-like	1	AT3G07650	259244_AT	0.0053164	up
C3H	2	AT1G04990	261125_AT	0.0125	up
		AT3G55980	251745_AT	2.78e-05	down
C2H2	8	AT2G28200	265573_AT	0.0325949	down
		AT2G28710	263411_AT	0.020118	up
		AT2G37430	266010_AT	2.78e-05	down
		AT3G44750	252625_AT	0.000468966	up
		AT3G53600	251950_AT	0.000179372	down
		AT5G04340	245711_AT	0.0235667	down
		AT5G04390	245705_AT	0.0213908	down
		AT5G67450	246993_AT	0.00211299	up
bZIP	1	AT5G65210	247199_AT	0.0080935	up
bHLH	7	AT1G02340	259417_AT	0.0069476	up
		AT1G10585	263210_AT	0.00634513	up
		AT1G15790	259489_AT	0.000965517	up
		AT1G32640	261713_AT	0.00807273	down
		AT2G22760	266455_AT	1.17e-18	down
		AT2G43140	257373_AT	9.92e-19	up
		AT4G36540	246275_AT	0.0404244	down
B3	2	AT2G36080	263963_AT	0.044644	up
		AT5G25475	246906_AT	0.0102915	down
ARF	1	AT5G62000	247508_AT	0.00131111	down
TAZ	1	AT3G48360	252367_AT	0.00413889	down
Others	1	AT3G57040	251665_AT	0.00204902	down
TRAF	1	AT4G26120	254014_AT	0.00476777	up

## Sheet: Tobacco
S4 Table. List of transcription factors enriched for Tobacco DEGs.
Family	Count	TF_ID	SPOT_ID	ID_REF	GB_ACC	P.value	Up / down_requlate
WRKY	8	XP_016492389	A_95_P024461	27362	AB020590	0.019276	up
		XP_016492389	A_95_P195077	28299	AB020590	0.0115318	up
		XP_016440275	A_95_P032421	29266	AB063575	0.0342012	up
		XP_016459189	A_95_P032896	42386	AF193771	3.2e-19	up
		XP_016444651	A_95_P007411	16538	AB063573	3.2e-19	up
		XP_016444653	A_95_P007411	16538	AB063573	3.2e-19	up
		XP_016482656	A_95_P007411	16538	AB022693	3.2e-19	up
		XP_016482650	A_95_P007411	16538	AB022693	3.2e-19	up
Trihelix	1	XP_019267394.1	A_95_P154927	9436	EG649823	0.00401461	down
NF-YA	6	XP_016456192	A_95_P197847	43104	AF120092	0.00186079	up
		XP_016456191	A_95_P197847	43104	AF120092	0.00186079	up
		XP_016456188	A_95_P197847	43104	AF120092	0.00186079	up
		XP_016456190	A_95_P197847	43104	AF120092	0.00186079	up
		XP_016456193	A_95_P197847	43104	AF120092	0.00186079	up
		XP_016456194	A_95_P197847	43104	AF120092	0.00186079	up
MYB	6	XP_016448686	A_95_P238434	11096	AB056123	0.00850698	down
		XP_016481534	A_95_P283398	19797	AB279612	7.16e-05	down
		XP_016512724	A_95_P034753	40932	AY559043	0.000946809	up
		XP_016512725	A_95_P034753	40932	AY559043	0.000946809	up
HSF	1	XP_016491218	A_95_P238019	10577	AB014483	0.0288093	up
HB-HD-ZIP	2	XP_019265570.1	A_95_P150127	37381	EB680209	3.2e-19	up
		XP_019265570.1	A_95_P150127	37381	EB682862	3.2e-19	up
GRAS	2	XP_019264294.1	A_95_P128987	12166	FG142942	0.000269841	up
		XP_019264294.1	A_95_P128987	12166	EB428759	0.000269841	up
ERF	2	XP_016482001	A_95_P190967	8635	AB024575	0.0355117	up
		XP_016507363	A_95_P006976	3096	D38123	0.00288172	up
EIL	2	XP_019262225.1	A_95_P000921	12008	DV161912	0.026943	down
		XP_016491027	A_95_P007316	25534	AY248904	0.0080519	up
CAMTA	2	XP_016478077	A_95_P017891	31946	AF253511	0.00268716	up
		XP_016478076	A_95_P017891	31946	AF253511	0.00268716	up
C2H2	1	XP_019247573.1	A_95_P198187	23944	EB683513	0.00315319	up
bZIP	4	XP_016435668	A_95_P191592	7857	AB281271	3.2e-19	up
		XP_016435668	A_95_P011441	22193	AB281271	3.2e-19	up
		XP_019245091.1	A_95_P104962	19591	CV017243	0.020274	up
		XP_019236435.1	A_95_P293408	38671	EB433819	0.0285616	up
B3-ARF	1	XP_019234295.1	A_95_P262676	15943	EB447890	0.00139702	up

## Sheet: Rice
S4 Table. List of transcription factors enriched for Rice DEGs.
Family	Count	SPOT_ID	GB_ACC	Gene.stable.ID	Protein.stable.ID	IRGSP.RAP.Gene.ID	BGI.Gene.ID	P.value	Up / down_requlate
WRKY	6	A_71_P113735	AK108389	BGIOSGA020403	BGIOSGA020403-PA			0.00369811	up
		A_71_P122504	AK068337	BGIOSGA029758	BGIOSGA029758-PA			0.000388889	up
		A_71_P126772	AK102093	BGIOSGA034613	Os12t0116600-01	Os12g0116600	LOC_Os11g02520.1	0.0406223	down
		A_71_P102424	AK108657	BGIOSGA004705	Os01t0821600-01	Os01g0821600	LOC_Os01g60640.1	0.0145843	up
		A_71_P106575	AK110587	BGIOSGA008165	Os02t0462800-01	Os02g0462800	LOC_Os02g26430.1	0.0103151	up
		A_71_P120576	AK111606	BGIOSGA040489	Os08t0386200-01	Os08g0386200	LOC_Os08g29660.1	0.0112078	up
Tify	2	A_71_P109503	AK070649	BGIOSGA011332	Os03t0180800-01	Os03g0180800	LOC_Os03g08310.1	0.000222222	up
		A_71_P123888	AK107854	BGIOSGA032002	Os10t0391400-01	Os10g0391400	LOC_Os10g25230.1	0.00968493	up
TALE	1	A_71_P108367	AK060316	BGIOSGA011746	BGIOSGA011746-PA			0.0493754	down
NAC	7	A_71_P102516	AK105493	BGIOSGA001029	BGIOSGA001029-PA			0.0374351	up
		A_71_P105714	AK108454	BGIOSGA008422	BGIOSGA008422-PA			0.000439024	down
		A_71_P109145	AK105535	BGIOSGA011734	BGIOSGA011734-PA			0.0301284	up
		A_71_P116924	AK102224	BGIOSGA021116	BGIOSGA021116-PA			0.0467963	up
		A_71_P124663	AK069257	BGIOSGA034713	BGIOSGA034713-PA	Os11g0126900	LOC_Os11g03300.2	0.0182344	down
		A_71_P126625	AK109534	BGIOSGA037019	BGIOSGA037019-PA			0.00151351	up
		A_71_P124395	AK106277	BGIOSGA034823	Os11t0154500-01	Os11g0154500	LOC_Os11g05614.1	0.001975	up
MYB_related	1	A_71_P100467	AK062458	BGIOSGA002215	BGIOSGA002215-PA			0.00182192	down
MADS-MIKC	2	A_71_P121369	AK107112	BGIOSGA028419	BGIOSGA028419-PA			0.0358474	down
		A_71_P103074	AK070894	BGIOSGA000377	BGIOSGA000377-PA	Os01g0883100	LOC_Os01g66030.1	0.0232133	up
HSF	2	A_71_P102176	AK064271	BGIOSGA003800	BGIOSGA003800-PA			0.0230144	down
		A_71_P103039	AK066316	BGIOSGA004402	BGIOSGA004402-PA			0.000285714	down
HD-ZIP	3	A_71_P105650	AK063685	BGIOSGA008720	BGIOSGA008720-PA			0.0118269	down
		A_71_P108704	AK110678	BGIOSGA011687	BGIOSGA011687-PA			0.0499176	up
		A_71_P108915	AK073446	BGIOSGA011276	BGIOSGA011276-PA			0.00168571	down
GeBP	1	A_71_P101188	AK058757	BGIOSGA001541	BGIOSGA001541-PA			0.0385038	down
ERF	2	A_71_P107234	AK106041	BGIOSGA008804	BGIOSGA008804-PA			0.000222222	up
		A_71_P125527	AK107125	BGIOSGA036561	BGIOSGA036561-PA			0.00791129	down
Dof	1	A_71_P100170	AK063318	BGIOSGA001946	BGIOSGA001946-PA			0.0369135	down
CO-like	1	A_71_P120966	AK099722	BGIOSGA026578	BGIOSGA026578-PA	Os08g0536300	LOC_Os08g42440.1	0.00305556	down
C3H	1	A_71_P114058	AK108249	BGIOSGA017703	BGIOSGA017703-PA			1.33e-17	down
C2H2	1	A_71_P108728	AK059839	BGIOSGA010468	BGIOSGA010468-PA			0.0111579	up
bZIP	1	A_71_P121133	AK100580	BGIOSGA028522	BGIOSGA028522-PA			0.0005	down
bHLH	6	A_71_P102762	AK102964	BGIOSGA002943	BGIOSGA002943-PA			0.00866667	up
		A_71_P106232	AK068228	BGIOSGA005697	BGIOSGA005697-PA			0.0196336	down
		A_71_P108254	AK071734	BGIOSGA013533	BGIOSGA013533-PA	Os03g0741100	LOC_Os03g53020.1	0.0272627	up
		A_71_P120820	AK100106	BGIOSGA028963	BGIOSGA028963-PA			0.00694118	down
		A_71_P122325	AK066188	BGIOSGA029460	BGIOSGA029460-PA			0.00026087	down
		A_71_P123637	AK058809	BGIOSGA032814	BGIOSGA032814-PA	Os10g0376900	LOC_Os10g23050.1	1.33e-17	down
AP2/ERF-ERF	4	A_71_P120154	AK062882	BGIOSGA028838	Os08t0474000-01	Os08g0474000	LOC_Os08g36920.1	0.0047027	up
		A_71_P122319	AK106057	BGIOSGA038064	Os09t0287000-01	Os09g0287000	LOC_Os09g11480.1	0.0205435	down
		A_71_P115472	AK107775	BGIOSGA022380	Os06t0166400-01	Os06g0166400	LOC_Os06g07030.1	0.0180181	down
		A_71_P109870	AK108930	BGIOSGA011723	Os03t0117900-01	Os03g0117900	LOC_Os03g02650.1	0.022434	up
