# Supplementary material for: The crucial role of mitochondrial/chloroplast-related genes in viral genome replication and host defense: integrative systems biology analysis in plant-virus interaction
Source: Front Microbiol. 2025 Apr 23;16:1551123. doi: 10.3389/fmicb.2025.1551123 (PMC12055828; doi:10.3389/fmicb.2025.1551123)
Supplement: Supplementary file 5 [file Table_5.xlsx]

## Sheet: Arabidopsis
S5 Table. List of transcription regulators enriched for Arabidopsis DEGs.
family	Count	ID	TAIR _ID	P_value	Up / down_requlate
AUX/IAA	1	255788_AT	AT2G33310	0.0480309	down
Jumonji	1	248814_AT	AT5G46910	0.00248931	down
mTERF	1	266899_AT	AT2G34620	0.0171875	down
Others	5	259466_AT	AT1G19050	0.0311599	down
		263739_AT	AT2G21320	0.0294585	down
		249693_AT	AT5G35750	0.00309375	down
		247946_AT	AT5G57180	0.026032	down
		247105_AT	AT5G66630	0.0151444	up
PHD	1	247629_AT	AT5G60410	0.00315625	up
Pseudo ARR-B	1	249741_AT	AT5G24470	0.00130091	up
Rcd1-like	1	263935_AT	AT2G35930	0.00733679	down
SNF2	1	266909_AT	AT2G46020	0.0112368	up

## Sheet: Tobacco
S5 Table. List of transcription regulators enriched for Tobacco DEGs.
Family	Count	SPOT_ID	ID_REF	GB_ACC	Gene stable Id	Protein stable ID	P.value	Up / down_requlate
mTERF	1	A_95_P260481	31316	FG184736,EB680616	A4A49_35637	OIT26692	0.00962863	down
TAZ	2	A_95_P292823	14446	EB428650	A4A49_03095	OIT03522	0.0144624	down
		A_95_P059081	28805	BP134645	A4A49_42024	OIT19358	6.04e-19	down
SET	2	A_95_P074720	5960	BP526539	A4A49_31918	OIT27174	0.0454555	down
		A_95_P127882	19032	EB427447	A4A49_28182	OIT00059	0.000357035	down
Jumonji	1	A_95_P290093	8873	DV161928	A4A49_15931	OIT29795	0.000675141	up
TRAF	1	A_95_P119042	26617	DV162132	A4A49_17717	OIT30406	0.00718393	up

## Sheet: Rice
S5 Table. List of transcription regulators enriched for Rice DEGs.
Family	Count	ID_REF	SPOT_ID	GB_ACC	IRGSP/RAP Gene ID	Transcript.stable.ID	P.value	Up / down_requlate
AUX/IAA	4	20412	A_71_P100236	AK103865	Os01g0286900	Os01t0286900-01	0.000354839	down
		3431	A_71_P103338	AK068600	Os01g0741900	Os01t0741900-01	0.0355878	down
		2081	A_71_P104952	AK073365	Os02g0805100	Os02t0805100-01	0.0283624	down
		9178	A_71_P126273	AK073361	Os12g0601400	Os12t0601400-01	0.00149206	down
Others	2	5658	A_71_P120966	AK099722	Os08g0536300	Os08t0536300-01	0.00305556	down
		22073	A_71_P124711	AK058585	Os11g0143300	Os11t0143300-01	0.000944444	up
PHD	2	21888	A_71_P118226	AK103233	Os07g0497100	Os07t0497100-01	0.04236	down
		14731	A_71_P122096	AK065095	Os09g0134500	Os09t0134500-01	0.000888889	down
TRAF	2	5730	A_71_P114836	AK073761	Os05g0345500	Os05t0345500-02	0.0268539	down
		5730	A_71_P114836	AK073761	Os05g0345500	Os05t0345500-01	0.0268539	down
