# Supplementary material for: The crucial role of mitochondrial/chloroplast-related genes in viral genome replication and host defense: integrative systems biology analysis in plant-virus interaction
Source: Front Microbiol. 2025 Apr 23;16:1551123. doi: 10.3389/fmicb.2025.1551123 (PMC12055828; doi:10.3389/fmicb.2025.1551123)
Supplement: Supplementary file 6 [file Table_6.xlsx]

## Sheet: arabidopsis
S6 Table. List of the highest scoring miRNAs associated with Arabidopsis DEGs that were identified using psRNA target server.
miRNA_Acc.	Target_Acc.	Expectation	UPE$	miRNA_start	miRNA_end	Target_start	Target_end	miRNA_aligned_fragment	alignment	Target_aligned_fragment	Inhibition	Target_Desc.	Multiplicity
ath-miR403-3p	AT1G31280|AT1G31280.1	0	-1	1	21	3429	3449	UUAGAUUCACGCACAAACUCG	::::::::::::::::::::	GGAGUUUGUGCGUGAAUCUAA	Cleavage		1
ath-miR5631	AT5G20960|AT5G20960.1	0	-1	1	21	4663	4683	UGGCAGGAAAGACAUAAUUUU	:::::::::::::::::::::	AAAAUUAUGUCUUUCCUGCCA	Cleavage		1
ath-miR5658	AT5G43810|AT5G43810.1	0	-1	1	21	154	174	AUGAUGAUGAUGAUGAUGAAA	::::::::::::::::::::	CUUCAUCAUCAUCAUCAUCAU	Cleavage		1
ath-miR5658	AT5G56860|AT5G56860.1	0	-1	1	21	273	293	AUGAUGAUGAUGAUGAUGAAA	::::::::::::::::::::	CUUCAUCAUCAUCAUCAUCAU	Cleavage		1
ath-miR5658	AT5G49740|AT5G49740.3	0	-1	1	21	140	160	AUGAUGAUGAUGAUGAUGAAA	: :::::::::::::::::::	UAUCAUCAUCAUCAUCAUCAU	Cleavage		2
ath-miR5658	AT5G49740|AT5G49740.2	0	-1	1	21	187	207	AUGAUGAUGAUGAUGAUGAAA	: :::::::::::::::::::	UAUCAUCAUCAUCAUCAUCAU	Cleavage		3
ath-miR5658	AT5G49740|AT5G49740.1	0	-1	1	21	187	207	AUGAUGAUGAUGAUGAUGAAA	: :::::::::::::::::::	UAUCAUCAUCAUCAUCAUCAU	Cleavage		3
ath-miR5658	AT3G01500|AT3G01500.3	0	-1	1	21	1810	1830	AUGAUGAUGAUGAUGAUGAAA	:::::::::::::::::::	CAUCAUCAUCAUCAUCAUCAU	Cleavage		2
ath-miR5658	AT3G01500|AT3G01500.4	0	-1	1	21	1514	1534	AUGAUGAUGAUGAUGAUGAAA	:::::::::::::::::::	CAUCAUCAUCAUCAUCAUCAU	Cleavage		3
ath-miR5658	AT2G06850|AT2G06850.2	0	-1	1	21	51	71	AUGAUGAUGAUGAUGAUGAAA	:::::::::::::::::::	CAUCAUCAUCAUCAUCAUCAU	Cleavage		1
ath-miR5658	AT4G05100|AT4G05100.1	0	-1	1	21	630	650	AUGAUGAUGAUGAUGAUGAAA	:::::::::::::::::::	CAUCAUCAUCAUCAUCAUCAU	Cleavage		1
ath-miR5658	AT2G06850|AT2G06850.1	0	-1	1	21	115	135	AUGAUGAUGAUGAUGAUGAAA	:::::::::::::::::::	CAUCAUCAUCAUCAUCAUCAU	Cleavage		1
ath-miR5658	AT2G01530|AT2G01530.1	0	-1	1	21	629	649	AUGAUGAUGAUGAUGAUGAAA	: :::::::::::::::::::	UAUCAUCAUCAUCAUCAUCAU	Cleavage		1
ath-miR5658	AT1G03850|AT1G03850.3	0	-1	1	21	315	335	AUGAUGAUGAUGAUGAUGAAA	:::::::::::::::::::	CAUCAUCAUCAUCAUCAUCAU	Cleavage		1
ath-miR5658	AT1G03850|AT1G03850.1	0	-1	1	21	165	185	AUGAUGAUGAUGAUGAUGAAA	:::::::::::::::::::	CAUCAUCAUCAUCAUCAUCAU	Cleavage		1
ath-miR5658	AT4G23680|AT4G23680.1	0	-1	1	21	661	681	AUGAUGAUGAUGAUGAUGAAA	:::::::::::::::::::	CGUCAUCAUCAUCAUCAUCAU	Cleavage		1
ath-miR5658	AT1G03850|AT1G03850.2	0	-1	1	21	257	277	AUGAUGAUGAUGAUGAUGAAA	:::::::::::::::::::	CAUCAUCAUCAUCAUCAUCAU	Cleavage		1
ath-miR156a-5p	AT2G33810|AT2G33810.1	0.5	-1	1	20	787	806	UGACAGAAGAGAGUGAGCAC	::::.::::::::::::::	UUGCUUACUCUCUUCUGUCA	Cleavage		1
ath-miR156b-5p	AT2G33810|AT2G33810.1	0.5	-1	1	20	787	806	UGACAGAAGAGAGUGAGCAC	::::.::::::::::::::	UUGCUUACUCUCUUCUGUCA	Cleavage		1
ath-miR156c-5p	AT2G33810|AT2G33810.1	0.5	-1	1	20	787	806	UGACAGAAGAGAGUGAGCAC	::::.::::::::::::::	UUGCUUACUCUCUUCUGUCA	Cleavage		1
ath-miR156d-5p	AT2G33810|AT2G33810.1	0.5	-1	1	20	787	806	UGACAGAAGAGAGUGAGCAC	::::.::::::::::::::	UUGCUUACUCUCUUCUGUCA	Cleavage		1
ath-miR156e	AT2G33810|AT2G33810.1	0.5	-1	1	20	787	806	UGACAGAAGAGAGUGAGCAC	::::.::::::::::::::	UUGCUUACUCUCUUCUGUCA	Cleavage		1
ath-miR156f-5p	AT2G33810|AT2G33810.1	0.5	-1	1	20	787	806	UGACAGAAGAGAGUGAGCAC	::::.::::::::::::::	UUGCUUACUCUCUUCUGUCA	Cleavage		1
ath-miR414	AT3G01080|AT3G01080.1	0.5	-1	1	21	783	803	UCAUCUUCAUCAUCAUCGUCA	:::.:::::::::::::::::	UGAUGAUGAUGAUGAAGAUGA	Cleavage		1
ath-miR414	AT3G01080|AT3G01080.3	0.5	-1	1	21	965	985	UCAUCUUCAUCAUCAUCGUCA	:::.:::::::::::::::::	UGAUGAUGAUGAUGAAGAUGA	Cleavage		1
ath-miR414	AT3G01080|AT3G01080.2	0.5	-1	1	21	1049	1069	UCAUCUUCAUCAUCAUCGUCA	:::.:::::::::::::::::	UGAUGAUGAUGAUGAAGAUGA	Cleavage		1
ath-miR472-3p	AT1G12290|AT1G12290.2	0.5	-1	1	22	1116	1137	UUUUUCCUACUCCGCCCAUACC	:: :::::.:::::::::::::	GGCAUGGGUGGAGUAGGAAAAA	Cleavage		2
ath-miR472-3p	AT1G12290|AT1G12290.1	0.5	-1	1	22	763	784	UUUUUCCUACUCCGCCCAUACC	:: :::::.:::::::::::::	GGCAUGGGUGGAGUAGGAAAAA	Cleavage		1
ath-miR472-3p	AT1G12290|AT1G12290.3	0.5	-1	1	22	632	653	UUUUUCCUACUCCGCCCAUACC	:: :::::.:::::::::::::	GGCAUGGGUGGAGUAGGAAAAA	Cleavage		1
ath-miR472-3p	AT1G12290|AT1G12290.4	0.5	-1	1	22	418	439	UUUUUCCUACUCCGCCCAUACC	:: :::::.:::::::::::::	GGCAUGGGUGGAGUAGGAAAAA	Cleavage		1
ath-miR5021	AT1G14200|AT1G14200.1	0.5	-1	1	20	107	126	UGAGAAGAAGAAGAAGAAAA	::::::::::::::::::.:	UUUUCUUCUUCUUCUUCUUA	Cleavage		2
ath-miR5658	AT2G25110|AT2G25110.1	0.5	-1	1	21	177	197	AUGAUGAUGAUGAUGAUGAAA	:.:::::::::::::::::	CAUUAUCAUCAUCAUCAUCAU	Cleavage		1
ath-miR824-5p	AT3G57230|AT3G57230.3	0.5	-1	1	21	2046	2066	UAGACCAUUUGUGAGAAGGGA	::.::::::::::::::::::	UCUCUUCUCACAAAUGGUCUA	Cleavage		1
ath-miR824-5p	AT3G57230|AT3G57230.5	0.5	-1	1	21	1610	1630	UAGACCAUUUGUGAGAAGGGA	::.::::::::::::::::::	UCUCUUCUCACAAAUGGUCUA	Cleavage		1
ath-miR824-5p	AT3G57230|AT3G57230.2	0.5	-1	1	21	1019	1039	UAGACCAUUUGUGAGAAGGGA	::.::::::::::::::::::	UCUCUUCUCACAAAUGGUCUA	Cleavage		1
ath-miR824-5p	AT3G57230|AT3G57230.1	0.5	-1	1	21	926	946	UAGACCAUUUGUGAGAAGGGA	::.::::::::::::::::::	UCUCUUCUCACAAAUGGUCUA	Cleavage		1
ath-miR824-5p	AT3G57230|AT3G57230.4	0.5	-1	1	21	650	670	UAGACCAUUUGUGAGAAGGGA	::.::::::::::::::::::	UCUCUUCUCACAAAUGGUCUA	Cleavage		1
ath-miR169h	AT1G72830|AT1G72830.2	1	-1	1	21	1368	1388	UAGCCAAGGAUGACUUGCCUG	.:: ::::::::::::::::	AGGGGAAGUCAUCCUUGGCUA	Cleavage		1
ath-miR169h	AT1G72830|AT1G72830.3	1	-1	1	21	1413	1433	UAGCCAAGGAUGACUUGCCUG	.:: ::::::::::::::::	AGGGGAAGUCAUCCUUGGCUA	Cleavage		1
ath-miR169h	AT1G72830|AT1G72830.1	1	-1	1	21	1741	1761	UAGCCAAGGAUGACUUGCCUG	.:: ::::::::::::::::	AGGGGAAGUCAUCCUUGGCUA	Cleavage		1
ath-miR169i	AT1G72830|AT1G72830.2	1	-1	1	21	1368	1388	UAGCCAAGGAUGACUUGCCUG	.:: ::::::::::::::::	AGGGGAAGUCAUCCUUGGCUA	Cleavage		1
ath-miR169i	AT1G72830|AT1G72830.3	1	-1	1	21	1413	1433	UAGCCAAGGAUGACUUGCCUG	.:: ::::::::::::::::	AGGGGAAGUCAUCCUUGGCUA	Cleavage		1
ath-miR169i	AT1G72830|AT1G72830.1	1	-1	1	21	1741	1761	UAGCCAAGGAUGACUUGCCUG	.:: ::::::::::::::::	AGGGGAAGUCAUCCUUGGCUA	Cleavage		1
ath-miR169j	AT1G72830|AT1G72830.2	1	-1	1	21	1368	1388	UAGCCAAGGAUGACUUGCCUG	.:: ::::::::::::::::	AGGGGAAGUCAUCCUUGGCUA	Cleavage		1
ath-miR169j	AT1G72830|AT1G72830.3	1	-1	1	21	1413	1433	UAGCCAAGGAUGACUUGCCUG	.:: ::::::::::::::::	AGGGGAAGUCAUCCUUGGCUA	Cleavage		1
ath-miR169j	AT1G72830|AT1G72830.1	1	-1	1	21	1741	1761	UAGCCAAGGAUGACUUGCCUG	.:: ::::::::::::::::	AGGGGAAGUCAUCCUUGGCUA	Cleavage		1
ath-miR169k	AT1G72830|AT1G72830.2	1	-1	1	21	1368	1388	UAGCCAAGGAUGACUUGCCUG	.:: ::::::::::::::::	AGGGGAAGUCAUCCUUGGCUA	Cleavage		1
ath-miR169k	AT1G72830|AT1G72830.3	1	-1	1	21	1413	1433	UAGCCAAGGAUGACUUGCCUG	.:: ::::::::::::::::	AGGGGAAGUCAUCCUUGGCUA	Cleavage		1
ath-miR169k	AT1G72830|AT1G72830.1	1	-1	1	21	1741	1761	UAGCCAAGGAUGACUUGCCUG	.:: ::::::::::::::::	AGGGGAAGUCAUCCUUGGCUA	Cleavage		1
ath-miR169l	AT1G72830|AT1G72830.2	1	-1	1	21	1368	1388	UAGCCAAGGAUGACUUGCCUG	.:: ::::::::::::::::	AGGGGAAGUCAUCCUUGGCUA	Cleavage		1
ath-miR169l	AT1G72830|AT1G72830.3	1	-1	1	21	1413	1433	UAGCCAAGGAUGACUUGCCUG	.:: ::::::::::::::::	AGGGGAAGUCAUCCUUGGCUA	Cleavage		1
ath-miR169l	AT1G72830|AT1G72830.1	1	-1	1	21	1741	1761	UAGCCAAGGAUGACUUGCCUG	.:: ::::::::::::::::	AGGGGAAGUCAUCCUUGGCUA	Cleavage		1
ath-miR169m	AT1G72830|AT1G72830.2	1	-1	1	21	1368	1388	UAGCCAAGGAUGACUUGCCUG	.:: ::::::::::::::::	AGGGGAAGUCAUCCUUGGCUA	Cleavage		1
ath-miR169m	AT1G72830|AT1G72830.3	1	-1	1	21	1413	1433	UAGCCAAGGAUGACUUGCCUG	.:: ::::::::::::::::	AGGGGAAGUCAUCCUUGGCUA	Cleavage		1
ath-miR169m	AT1G72830|AT1G72830.1	1	-1	1	21	1741	1761	UAGCCAAGGAUGACUUGCCUG	.:: ::::::::::::::::	AGGGGAAGUCAUCCUUGGCUA	Cleavage		1
ath-miR169n	AT1G72830|AT1G72830.2	1	-1	1	21	1368	1388	UAGCCAAGGAUGACUUGCCUG	.:: ::::::::::::::::	AGGGGAAGUCAUCCUUGGCUA	Cleavage		1
ath-miR169n	AT1G72830|AT1G72830.3	1	-1	1	21	1413	1433	UAGCCAAGGAUGACUUGCCUG	.:: ::::::::::::::::	AGGGGAAGUCAUCCUUGGCUA	Cleavage		1
ath-miR169n	AT1G72830|AT1G72830.1	1	-1	1	21	1741	1761	UAGCCAAGGAUGACUUGCCUG	.:: ::::::::::::::::	AGGGGAAGUCAUCCUUGGCUA	Cleavage		1
ath-miR414	AT1G16150|AT1G16150.1	1	-1	1	21	2259	2279	UCAUCUUCAUCAUCAUCGUCA	:::.:::::::::::.:::::	UGAUGAUGAUGAUGAGGAUGA	Cleavage		2
ath-miR414	AT5G22640|AT5G22640.2	1	-1	1	21	1755	1775	UCAUCUUCAUCAUCAUCGUCA	::.:::::::::::.:::::	AGAUGAUGAUGAUGAGGAUGA	Cleavage		3
ath-miR414	AT5G22640|AT5G22640.1	1	-1	1	21	2177	2197	UCAUCUUCAUCAUCAUCGUCA	::.:::::::::::.:::::	AGAUGAUGAUGAUGAGGAUGA	Cleavage		4
ath-miR414	AT5G22640|AT5G22640.3	1	-1	1	21	2440	2460	UCAUCUUCAUCAUCAUCGUCA	::.:::::::::::.:::::	AGAUGAUGAUGAUGAGGAUGA	Cleavage		4
ath-miR5021	AT5G67030|AT5G67030.1	1	-1	1	20	192	211	UGAGAAGAAGAAGAAGAAAA	::::::::::::::::::	AUUUCUUCUUCUUCUUCUCU	Cleavage		1
ath-miR5021	AT5G67420|AT5G67420.2	1	-1	1	20	992	1011	UGAGAAGAAGAAGAAGAAAA	::::::::::::::::::	CUUUCUUCUUCUUCUUCUCC	Cleavage		1
ath-miR5021	AT5G67030|AT5G67030.2	1	-1	1	20	26	45	UGAGAAGAAGAAGAAGAAAA	::::::::::::::::::	AUUUCUUCUUCUUCUUCUCU	Cleavage		1
ath-miR5021	AT3G21070|AT3G21070.2	1	-1	1	20	161	180	UGAGAAGAAGAAGAAGAAAA	::::::::::::::::::	CUUUCUUCUUCUUCUUCUCU	Cleavage		1
ath-miR5021	AT5G67420|AT5G67420.1	1	-1	1	20	558	577	UGAGAAGAAGAAGAAGAAAA	::::::::::::::::::	CUUUCUUCUUCUUCUUCUCC	Cleavage		1
ath-miR5021	AT3G21070|AT3G21070.1	1	-1	1	20	43	62	UGAGAAGAAGAAGAAGAAAA	::::::::::::::::::	CUUUCUUCUUCUUCUUCUCU	Cleavage		1
ath-miR5021	AT3G21070|AT3G21070.3	1	-1	1	20	226	245	UGAGAAGAAGAAGAAGAAAA	::::::::::::::::::	CUUUCUUCUUCUUCUUCUCU	Cleavage		1
ath-miR5021	AT3G21070|AT3G21070.4	1	-1	1	20	199	218	UGAGAAGAAGAAGAAGAAAA	::::::::::::::::::	CUUUCUUCUUCUUCUUCUCU	Cleavage		1
ath-miR5595a	AT4G37150|AT4G37150.1	1	-1	1	21	908	928	ACAUAUGAUCUGCAUCUUUGC	:::::::::::::::::::	UCAAAGAUGCAGAUCAUAUGC	Cleavage		1
ath-miR5650	AT1G66880|AT1G66880.3	1	-1	1	21	1752	1772	UUGUUUUGGAUCUUAGAUACA	::::::::::::.::.:::::	UGUAUCUAAGAUUCAGAACAA	Cleavage		1
ath-miR5650	AT1G66880|AT1G66880.1	1	-1	1	21	3546	3566	UUGUUUUGGAUCUUAGAUACA	::::::::::::.::.:::::	UGUAUCUAAGAUUCAGAACAA	Cleavage		1
ath-miR5650	AT1G66880|AT1G66880.2	1	-1	1	21	3720	3740	UUGUUUUGGAUCUUAGAUACA	::::::::::::.::.:::::	UGUAUCUAAGAUUCAGAACAA	Cleavage		1
ath-miR5658	AT4G20070|AT4G20070.1	1	-1	1	21	239	259	AUGAUGAUGAUGAUGAUGAAA	:: ::::::::::::::::::	UUCCAUCAUCAUCAUCAUCAU	Cleavage		3
ath-miR5658	AT4G20070|AT4G20070.2	1	-1	1	21	235	255	AUGAUGAUGAUGAUGAUGAAA	:: ::::::::::::::::::	UUCCAUCAUCAUCAUCAUCAU	Cleavage		3
ath-miR5658	AT3G01500|AT3G01500.3	1	-1	1	21	1838	1858	AUGAUGAUGAUGAUGAUGAAA	:::::::::::::.::.::	CAUCAUCAUCAUCAUUAUUAU	Cleavage		2
ath-miR5658	AT3G01500|AT3G01500.4	1	-1	1	21	1542	1562	AUGAUGAUGAUGAUGAUGAAA	:::::::::::::.::.::	CAUCAUCAUCAUCAUUAUUAU	Cleavage		3
ath-miR5658	AT2G03240|AT2G03240.1	1	-1	1	21	324	344	AUGAUGAUGAUGAUGAUGAAA	::::::::::::::::::	CCUCAUCAUCAUCAUCAUCAC	Cleavage		1
ath-miR5658	AT5G14740|AT5G14740.6	1	-1	1	21	2598	2618	AUGAUGAUGAUGAUGAUGAAA	::::::::.::.:::::::	CAUCAUCAUCGUCGUCAUCAU	Cleavage		2
ath-miR5658	AT5G14740|AT5G14740.7	1	-1	1	21	2203	2223	AUGAUGAUGAUGAUGAUGAAA	::::::::.::.:::::::	CAUCAUCAUCGUCGUCAUCAU	Cleavage		2
ath-miR5658	AT4G31800|AT4G31800.1	1	-1	1	21	904	924	AUGAUGAUGAUGAUGAUGAAA	::::::::::::::::::	GAUCAUCAUCAUCAUCAUCAG	Cleavage		1
ath-miR5658	AT4G31800|AT4G31800.3	1	-1	1	21	484	504	AUGAUGAUGAUGAUGAUGAAA	::::::::::::::::::	GAUCAUCAUCAUCAUCAUCAG	Cleavage		1
ath-miR5658	AT5G14740|AT5G14740.8	1	-1	1	21	1671	1691	AUGAUGAUGAUGAUGAUGAAA	::::::::.::.:::::::	CAUCAUCAUCGUCGUCAUCAU	Cleavage		2
ath-miR5658	AT5G61590|AT5G61590.1	1	-1	1	21	480	500	AUGAUGAUGAUGAUGAUGAAA	::::::::::::::::::	AAUCAUCAUCAUCAUCAUCAA	Cleavage		1
ath-miR5658	AT4G31800|AT4G31800.2	1	-1	1	21	436	456	AUGAUGAUGAUGAUGAUGAAA	::::::::::::::::::	GAUCAUCAUCAUCAUCAUCAG	Cleavage		1
ath-miR5658	AT5G14740|AT5G14740.3	1	-1	1	21	1438	1458	AUGAUGAUGAUGAUGAUGAAA	::::::::.::.:::::::	CAUCAUCAUCGUCGUCAUCAU	Cleavage		2
ath-miR5658	AT5G14740|AT5G14740.1	1	-1	1	21	1363	1383	AUGAUGAUGAUGAUGAUGAAA	::::::::.::.:::::::	CAUCAUCAUCGUCGUCAUCAU	Cleavage		2
ath-miR5658	AT5G14740|AT5G14740.2	1	-1	1	21	1330	1350	AUGAUGAUGAUGAUGAUGAAA	::::::::.::.:::::::	CAUCAUCAUCGUCGUCAUCAU	Cleavage		2
ath-miR5658	AT5G14740|AT5G14740.5	1	-1	1	21	1329	1349	AUGAUGAUGAUGAUGAUGAAA	::::::::.::.:::::::	CAUCAUCAUCGUCGUCAUCAU	Cleavage		2
ath-miR5658	AT5G14740|AT5G14740.4	1	-1	1	21	1322	1342	AUGAUGAUGAUGAUGAUGAAA	::::::::.::.:::::::	CAUCAUCAUCGUCGUCAUCAU	Cleavage		2
ath-miR5658	AT5G14740|AT5G14740.9	1	-1	1	21	1128	1148	AUGAUGAUGAUGAUGAUGAAA	::::::::.::.:::::::	CAUCAUCAUCGUCGUCAUCAU	Cleavage		2
ath-miR5995b	AT4G37150|AT4G37150.1	1	-1	1	21	908	928	ACAUAUGAUCUGCAUCUUUGC	:::::::::::::::::::	UCAAAGAUGCAGAUCAUAUGC	Cleavage		1
ath-miR870-5p	AT1G66880|AT1G66880.2	1	-1	1	21	150	170	AAGAACAUCAAAUUAGAAUGU	.:::::.::::::::::::	CAGUUCUAGUUUGAUGUUCUU	Cleavage		1
ath-miR156g	AT2G33810|AT2G33810.1	1.5	-1	1	20	787	806	CGACAGAAGAGAGUGAGCAC	::::.:::::::::::::	UUGCUUACUCUCUUCUGUCA	Cleavage		1
ath-miR156i	AT2G33810|AT2G33810.1	1.5	-1	1	20	787	806	UGACAGAAGAGAGAGAGCAG	.::::. :::::::::::::	UUGCUUACUCUCUUCUGUCA	Cleavage		1
ath-miR156j	AT2G33810|AT2G33810.1	1.5	-1	1	20	787	806	UGACAGAAGAGAGAGAGCAC	::::. :::::::::::::	UUGCUUACUCUCUUCUGUCA	Cleavage		1
ath-miR159a	AT4G37770|AT4G37770.1	1.5	-1	1	21	458	478	UUUGGAUUGAAGGGAGCUCUA	: :::.:.:.:::::::::::	UCGAGUUUCUUUCAAUCCAAA	Cleavage		1
ath-miR159b-3p	AT4G37770|AT4G37770.1	1.5	-1	1	21	458	478	UUUGGAUUGAAGGGAGCUCUU	:::.:.:.:::::::::::	UCGAGUUUCUUUCAAUCCAAA	Cleavage		1
ath-miR159c	AT4G37770|AT4G37770.1	1.5	-1	1	21	458	478	UUUGGAUUGAAGGGAGCUCCU	:::.:.:.:::::::::::	UCGAGUUUCUUUCAAUCCAAA	Cleavage		1
ath-miR169d	AT3G05690|AT3G05690.1	1.5	-1	1	21	1313	1333	UGAGCCAAGGAUGACUUGCCG	::::: :::::.::::::::	AGGCAAAUCAUCUUUGGCUCA	Cleavage		1
ath-miR169d	AT3G05690|AT3G05690.2	1.5	-1	1	21	1512	1532	UGAGCCAAGGAUGACUUGCCG	::::: :::::.::::::::	AGGCAAAUCAUCUUUGGCUCA	Cleavage		1
ath-miR169e	AT3G05690|AT3G05690.1	1.5	-1	1	21	1313	1333	UGAGCCAAGGAUGACUUGCCG	::::: :::::.::::::::	AGGCAAAUCAUCUUUGGCUCA	Cleavage		1
ath-miR169e	AT3G05690|AT3G05690.2	1.5	-1	1	21	1512	1532	UGAGCCAAGGAUGACUUGCCG	::::: :::::.::::::::	AGGCAAAUCAUCUUUGGCUCA	Cleavage		1
ath-miR169f-5p	AT3G05690|AT3G05690.1	1.5	-1	1	21	1313	1333	UGAGCCAAGGAUGACUUGCCG	::::: :::::.::::::::	AGGCAAAUCAUCUUUGGCUCA	Cleavage		1
ath-miR169f-5p	AT3G05690|AT3G05690.2	1.5	-1	1	21	1512	1532	UGAGCCAAGGAUGACUUGCCG	::::: :::::.::::::::	AGGCAAAUCAUCUUUGGCUCA	Cleavage		1
ath-miR169g-5p	AT3G05690|AT3G05690.1	1.5	-1	1	21	1313	1333	UGAGCCAAGGAUGACUUGCCG	::::: :::::.::::::::	AGGCAAAUCAUCUUUGGCUCA	Cleavage		1
ath-miR169g-5p	AT3G05690|AT3G05690.2	1.5	-1	1	21	1512	1532	UGAGCCAAGGAUGACUUGCCG	::::: :::::.::::::::	AGGCAAAUCAUCUUUGGCUCA	Cleavage		1
ath-miR171c-5p	AT4G21990|AT4G21990.2	1.5	-1	1	21	229	249	AGAUAUUGGUGCGGUUCAAUC	::::::.::.::::::.:::	UAUUGAAUCGUACCAAUGUCU	Cleavage		1
ath-miR171c-5p	AT4G21990|AT4G21990.1	1.5	-1	1	21	236	256	AGAUAUUGGUGCGGUUCAAUC	::::::.::.::::::.:::	UAUUGAAUCGUACCAAUGUCU	Cleavage		1
ath-miR395a	AT5G10180|AT5G10180.1	1.5	-1	1	21	252	272	CUGAAGUGUUUGGGGGAACUC	:::::.:::::::::::::	AAGUUCUCCCAAACACUUCAA	Cleavage		1
ath-miR395d	AT5G10180|AT5G10180.1	1.5	-1	1	21	252	272	CUGAAGUGUUUGGGGGAACUC	:::::.:::::::::::::	AAGUUCUCCCAAACACUUCAA	Cleavage		1
ath-miR395e	AT5G10180|AT5G10180.1	1.5	-1	1	21	252	272	CUGAAGUGUUUGGGGGAACUC	:::::.:::::::::::::	AAGUUCUCCCAAACACUUCAA	Cleavage		1
ath-miR414	AT5G52640|AT5G52640.1	1.5	-1	1	21	657	677	UCAUCUUCAUCAUCAUCGUCA	::::::::: :::::::::::	UGACGAUGAGGAUGAAGAUGA	Cleavage		1
ath-miR414	AT5G22640|AT5G22640.2	1.5	-1	1	21	1794	1814	UCAUCUUCAUCAUCAUCGUCA	::::::::::::::: :::::	UGACGAUGAUGAUGAUGAUGA	Cleavage		3
ath-miR414	AT5G22640|AT5G22640.1	1.5	-1	1	21	2216	2236	UCAUCUUCAUCAUCAUCGUCA	::::::::::::::: :::::	UGACGAUGAUGAUGAUGAUGA	Cleavage		4
ath-miR414	AT5G22640|AT5G22640.3	1.5	-1	1	21	2479	2499	UCAUCUUCAUCAUCAUCGUCA	::::::::::::::: :::::	UGACGAUGAUGAUGAUGAUGA	Cleavage		4
ath-miR414	AT4G29520|AT4G29520.1	1.5	-1	1	21	813	833	UCAUCUUCAUCAUCAUCGUCA	::.::: ::::::::::::::	UGGCGACGAUGAUGAAGAUGA	Cleavage		1
ath-miR414	AT4G23030|AT4G23030.1	1.5	-1	1	21	1528	1548	UCAUCUUCAUCAUCAUCGUCA	..::::.::::::::::::	AUGUGAUGGUGAUGAAGAUGA	Cleavage		1
ath-miR5021	AT5G53550|AT5G53550.5	1.5	-1	1	20	509	528	UGAGAAGAAGAAGAAGAAAA	::::::::::::::::::.	UUUUCUUCUUCUUCUUCUUC	Cleavage		2
ath-miR5021	AT4G38600|AT4G38600.1	1.5	-1	1	20	529	548	UGAGAAGAAGAAGAAGAAAA	:::::::::::::::::.	CUUUCUUCUUCUUCUUCUUC	Cleavage		3
ath-miR5021	AT4G38600|AT4G38600.3	1.5	-1	1	20	529	548	UGAGAAGAAGAAGAAGAAAA	:::::::::::::::::.	CUUUCUUCUUCUUCUUCUUC	Cleavage		3
ath-miR5021	AT4G38600|AT4G38600.2	1.5	-1	1	20	81	100	UGAGAAGAAGAAGAAGAAAA	:::::::::::::::::.	CUUUCUUCUUCUUCUUCUUC	Cleavage		3
ath-miR5021	AT2G05920|AT2G05920.1	1.5	-1	1	20	178	197	UGAGAAGAAGAAGAAGAAAA	: ::::::::::::::::.:	UCUUCUUCUUCUUCUUCUUA	Cleavage		2
ath-miR5021	AT2G46830|AT2G46830.2	1.5	-1	1	20	68	87	UGAGAAGAAGAAGAAGAAAA	: :::::::::::::::::.	UCUUCUUCUUCUUCUUCUCG	Cleavage		3
ath-miR5021	AT2G46340|AT2G46340.2	1.5	-1	1	20	227	246	UGAGAAGAAGAAGAAGAAAA	:::::::::::::::::.	CUUUCUUCUUCUUCUUCUUC	Cleavage		1
ath-miR5021	AT2G46340|AT2G46340.1	1.5	-1	1	20	243	262	UGAGAAGAAGAAGAAGAAAA	:::::::::::::::::.	CUUUCUUCUUCUUCUUCUUC	Cleavage		1
ath-miR5021	AT2G46830|AT2G46830.1	1.5	-1	1	20	161	180	UGAGAAGAAGAAGAAGAAAA	: :::::::::::::::::.	UCUUCUUCUUCUUCUUCUCG	Cleavage		2
ath-miR5021	AT2G34500|AT2G34500.1	1.5	-1	1	20	338	357	UGAGAAGAAGAAGAAGAAAA	: :::::::::::::::::.	UCUUCUUCUUCUUCUUCUCG	Cleavage		2
ath-miR5021	AT5G44820|AT5G44820.1	1.5	-1	1	20	78	97	UGAGAAGAAGAAGAAGAAAA	: :::::::::::::::::.	UCUUCUUCUUCUUCUUCUCG	Cleavage		1
ath-miR5021	AT3G07650|AT3G07650.1	1.5	-1	1	20	1682	1701	UGAGAAGAAGAAGAAGAAAA	:::::::::::::::::.	GUUUCUUCUUCUUCUUCUUC	Cleavage		2
ath-miR5021	AT3G07650|AT3G07650.4	1.5	-1	1	20	1689	1708	UGAGAAGAAGAAGAAGAAAA	:::::::::::::::::.	GUUUCUUCUUCUUCUUCUUC	Cleavage		2
ath-miR5021	AT2G21320|AT2G21320.1	1.5	-1	1	20	61	80	UGAGAAGAAGAAGAAGAAAA	: ::::::::::::::::.:	UCUUCUUCUUCUUCUUCUUA	Cleavage		4
ath-miR5021	AT2G21320|AT2G21320.1	1.5	-1	1	20	31	50	UGAGAAGAAGAAGAAGAAAA	:::::::::::::::::.	CUUUCUUCUUCUUCUUCUUC	Cleavage		4
ath-miR5021	AT5G20220|AT5G20220.1	1.5	-1	1	20	299	318	UGAGAAGAAGAAGAAGAAAA	:::::::::::::::::.	AUUUCUUCUUCUUCUUCUUC	Cleavage		1
ath-miR5021	AT5G20220|AT5G20220.2	1.5	-1	1	20	210	229	UGAGAAGAAGAAGAAGAAAA	:::::::::::::::::.	AUUUCUUCUUCUUCUUCUUC	Cleavage		1
ath-miR5021	AT5G20220|AT5G20220.4	1.5	-1	1	20	387	406	UGAGAAGAAGAAGAAGAAAA	:::::::::::::::::.	AUUUCUUCUUCUUCUUCUUC	Cleavage		1
ath-miR5021	AT5G20220|AT5G20220.3	1.5	-1	1	20	312	331	UGAGAAGAAGAAGAAGAAAA	:::::::::::::::::.	AUUUCUUCUUCUUCUUCUUC	Cleavage		1
ath-miR5021	AT5G59550|AT5G59550.2	1.5	-1	1	20	471	490	UGAGAAGAAGAAGAAGAAAA	:: .:::::::::::::::	CUUCUUUCUUCUUCUUCUCA	Cleavage		1
ath-miR5021	AT5G59550|AT5G59550.1	1.5	-1	1	20	142	161	UGAGAAGAAGAAGAAGAAAA	:: .:::::::::::::::	CUUCUUUCUUCUUCUUCUCA	Cleavage		1
ath-miR5629	AT5G11790|AT5G11790.2	1.5	-1	1	22	2333	2354	UUAGGGUAGUUAACGGAAGUUA	:::::::::: :::::::::::	UAACUUCCGUCAACUACCCUAA	Cleavage		1
ath-miR5629	AT5G11790|AT5G11790.1	1.5	-1	1	22	1635	1656	UUAGGGUAGUUAACGGAAGUUA	:::::::::: :::::::::::	UAACUUCCGUCAACUACCCUAA	Cleavage		1
ath-miR5658	AT2G44480|AT2G44480.3	1.5	-1	1	21	135	155	AUGAUGAUGAUGAUGAUGAAA	::.::::::::::::::::	AUUUAUCAUCAUCAUCAUCAG	Cleavage		1
ath-miR5658	AT2G44480|AT2G44480.4	1.5	-1	1	21	135	155	AUGAUGAUGAUGAUGAUGAAA	::.::::::::::::::::	AUUUAUCAUCAUCAUCAUCAG	Cleavage		1
ath-miR5658	AT2G44480|AT2G44480.2	1.5	-1	1	21	64	84	AUGAUGAUGAUGAUGAUGAAA	::.::::::::::::::::	AUUUAUCAUCAUCAUCAUCAG	Cleavage		1
ath-miR5658	AT2G44480|AT2G44480.1	1.5	-1	1	21	74	94	AUGAUGAUGAUGAUGAUGAAA	::.::::::::::::::::	AUUUAUCAUCAUCAUCAUCAG	Cleavage		1
ath-miR5658	AT5G24030|AT5G24030.1	1.5	-1	1	21	767	787	AUGAUGAUGAUGAUGAUGAAA	:::::::::::::: ::::	AAUCAUCAUCAUCAUCUUCAU	Cleavage		1
ath-miR5658	AT5G24030|AT5G24030.2	1.5	-1	1	21	637	657	AUGAUGAUGAUGAUGAUGAAA	:::::::::::::: ::::	AAUCAUCAUCAUCAUCUUCAU	Cleavage		1
ath-miR5658	AT5G49690|AT5G49690.1	1.5	-1	1	21	1618	1638	AUGAUGAUGAUGAUGAUGAAA	:::::::::::::::: ::	GAUCAUCAUCAUCAUCAUGAU	Cleavage		1
ath-miR5658	AT1G44830|AT1G44830.1	1.5	-1	1	21	137	157	AUGAUGAUGAUGAUGAUGAAA	::::::::::: :::::::	CAUCAUCAUCAUCUUCAUCAU	Cleavage		2
ath-miR5658	AT1G44830|AT1G44830.1	1.5	-1	1	21	158	178	AUGAUGAUGAUGAUGAUGAAA	:::::: ::::::::::::	CCUCAUCAACAUCAUCAUCAU	Cleavage		2
ath-miR5998a	AT4G33010|AT4G33010.1	1.5	-1	1	21	3543	3563	ACAGUUUGUGUUUUGUUUUGU	::::::::::::::::: :	CGAAAACAAAACACAAACUUU	Cleavage		1
ath-miR5998a	AT4G33010|AT4G33010.2	1.5	-1	1	21	3449	3469	ACAGUUUGUGUUUUGUUUUGU	::::::::::::::::: :	CGAAAACAAAACACAAACUUU	Cleavage		1
ath-miR5998b	AT4G33010|AT4G33010.1	1.5	-1	1	21	3543	3563	ACAGUUUGUGUUUUGUUUUGU	::::::::::::::::: :	CGAAAACAAAACACAAACUUU	Cleavage		1
ath-miR5998b	AT4G33010|AT4G33010.2	1.5	-1	1	21	3449	3469	ACAGUUUGUGUUUUGUUUUGU	::::::::::::::::: :	CGAAAACAAAACACAAACUUU	Cleavage		1
ath-miR826a	AT5G66400|AT5G66400.1	1.5	-1	1	21	153	173	UAGUCCGGUUUUGGAUACGUG	: :::::.:::::::::::	UCCAUAUCCGAAACCGGACUA	Cleavage		1
ath-miR838	AT4G25380|AT4G25380.1	1.5	-1	1	21	287	307	UUUUCUUCUACUUCUUGCACA	:::::::::::::::::.	AUCGCAAGAAGUAGAAGAAAG	Cleavage		1
ath-miR846-3p	AT1G33790|AT1G33790.2	1.5	-1	1	21	407	427	UUGAAUUGAAGUGCUUGAAUU	:::::::::::: :::::::	UAUUCAAGCACUUAAAUUCAA	Cleavage		2
ath-miR846-3p	AT1G33790|AT1G33790.4	1.5	-1	1	21	597	617	UUGAAUUGAAGUGCUUGAAUU	:::::::::::: :::::::	UAUUCAAGCACUUAAAUUCAA	Cleavage		1
ath-miR846-3p	AT1G33790|AT1G33790.3	1.5	-1	1	21	597	617	UUGAAUUGAAGUGCUUGAAUU	:::::::::::: :::::::	UAUUCAAGCACUUAAAUUCAA	Cleavage		1
ath-miR846-3p	AT1G33790|AT1G33790.5	1.5	-1	1	21	578	598	UUGAAUUGAAGUGCUUGAAUU	:::::::::::: :::::::	UAUUCAAGCACUUAAAUUCAA	Cleavage		1
ath-miR846-3p	AT1G33790|AT1G33790.6	1.5	-1	1	21	282	302	UUGAAUUGAAGUGCUUGAAUU	:::::::::::: :::::::	UAUUCAAGCACUUAAAUUCAA	Cleavage		1
ath-miR156g	AT5G03140|AT5G03140.1	2	-1	1	20	278	297	CGACAGAAGAGAGUGAGCAC	: : :::::::::::::::	UUUCCCACUCUCUUCUGUCG	Cleavage		1
ath-miR156h	AT2G43140|AT2G43140.1	2	-1	1	20	1236	1255	UGACAGAAGAAAGAGAGCAC	::::::.::::::::: ::	UUGCUCUUUUUCUUCUGACA	Cleavage		1
ath-miR156i	AT4G22530|AT4G22530.1	2	-1	1	20	1735	1754	UGACAGAAGAGAGAGAGCAG	:::::::::::::.:::.	AUGCUCUCUCUCUUUUGUUU	Cleavage		1
ath-miR156i	AT4G22530|AT4G22530.2	2	-1	1	20	1369	1388	UGACAGAAGAGAGAGAGCAG	:::::::::::::.:::.	AUGCUCUCUCUCUUUUGUUU	Cleavage		1
ath-miR156j	AT4G22530|AT4G22530.1	2	-1	1	20	1735	1754	UGACAGAAGAGAGAGAGCAC	:::::::::::::.:::.	AUGCUCUCUCUCUUUUGUUU	Cleavage		1
ath-miR156j	AT4G22530|AT4G22530.2	2	-1	1	20	1369	1388	UGACAGAAGAGAGAGAGCAC	:::::::::::::.:::.	AUGCUCUCUCUCUUUUGUUU	Cleavage		1
ath-miR158a-5p	AT4G26120|AT4G26120.1	2	-1	1	21	566	586	CUUUGUCUACAAUUUUGGAAA	: :. .:::::::::::::::	UCUUGGAAAUUGUAGACAAAG	Cleavage		1
ath-miR158a-5p	AT4G26120|AT4G26120.2	2	-1	1	21	761	781	CUUUGUCUACAAUUUUGGAAA	: :. .:::::::::::::::	UCUUGGAAAUUGUAGACAAAG	Cleavage		1
ath-miR163	AT1G66690|AT1G66690.1	2	-1	1	24	344	366	UUGAAGAGGACUUGGAACUUCGAU	::::: ::::::::::::::::::	AUCGA-GUUCCAAGUCCUCUUCAA	Cleavage		1
ath-miR163	AT1G66700|AT1G66700.1	2	-1	1	24	345	367	UUGAAGAGGACUUGGAACUUCGAU	::::: ::::::::::::::::::	AUCGA-GUUCCAAGUCCUCUUCAA	Cleavage		1
ath-miR163	AT1G66700|AT1G66700.3	2	-1	1	24	353	375	UUGAAGAGGACUUGGAACUUCGAU	::::: ::::::::::::::::::	AUCGA-GUUCCAAGUCCUCUUCAA	Cleavage		1
ath-miR164a	AT5G39610|AT5G39610.1	2	-1	1	21	893	913	UGGAGAAGCAGGGCACGUGCA	:::::: :::::::::::.	CUCACGUGACCUGCUUCUCCG	Cleavage		1
ath-miR164b-5p	AT5G39610|AT5G39610.1	2	-1	1	21	893	913	UGGAGAAGCAGGGCACGUGCA	:::::: :::::::::::.	CUCACGUGACCUGCUUCUCCG	Cleavage		1
ath-miR164c-5p	AT5G39610|AT5G39610.1	2	-1	1	21	893	913	UGGAGAAGCAGGGCACGUGCG	: :::::: :::::::::::.	CUCACGUGACCUGCUUCUCCG	Cleavage		1
ath-miR169a-3p	AT2G40840|AT2G40840.1	2	-1	1	20	1600	1619	GGCAAGUUGUCCUUGGCUAC	:: :::::::::::::::	AUAUCCAAGGACAACUUGCA	Cleavage		1
ath-miR169a-5p	AT1G72830|AT1G72830.1	2	-1	1	21	1741	1761	CAGCCAAGGAUGACUUGCCGA	:: :::::::::::::::	AGGGGAAGUCAUCCUUGGCUA	Cleavage		1
ath-miR169a-5p	AT1G72830|AT1G72830.3	2	-1	1	21	1413	1433	CAGCCAAGGAUGACUUGCCGA	:: :::::::::::::::	AGGGGAAGUCAUCCUUGGCUA	Cleavage		1
ath-miR169a-5p	AT1G72830|AT1G72830.2	2	-1	1	21	1368	1388	CAGCCAAGGAUGACUUGCCGA	:: :::::::::::::::	AGGGGAAGUCAUCCUUGGCUA	Cleavage		1
ath-miR169b-5p	AT1G72830|AT1G72830.2	2	-1	1	21	1368	1388	CAGCCAAGGAUGACUUGCCGG	:: :::::::::::::::	AGGGGAAGUCAUCCUUGGCUA	Cleavage		1
ath-miR169b-5p	AT1G72830|AT1G72830.3	2	-1	1	21	1413	1433	CAGCCAAGGAUGACUUGCCGG	:: :::::::::::::::	AGGGGAAGUCAUCCUUGGCUA	Cleavage		1
ath-miR169b-5p	AT1G72830|AT1G72830.1	2	-1	1	21	1741	1761	CAGCCAAGGAUGACUUGCCGG	:: :::::::::::::::	AGGGGAAGUCAUCCUUGGCUA	Cleavage		1
ath-miR169c	AT1G72830|AT1G72830.2	2	-1	1	21	1368	1388	CAGCCAAGGAUGACUUGCCGG	:: :::::::::::::::	AGGGGAAGUCAUCCUUGGCUA	Cleavage		1
ath-miR169c	AT1G72830|AT1G72830.3	2	-1	1	21	1413	1433	CAGCCAAGGAUGACUUGCCGG	:: :::::::::::::::	AGGGGAAGUCAUCCUUGGCUA	Cleavage		1
ath-miR169c	AT1G72830|AT1G72830.1	2	-1	1	21	1741	1761	CAGCCAAGGAUGACUUGCCGG	:: :::::::::::::::	AGGGGAAGUCAUCCUUGGCUA	Cleavage		1
ath-miR1886.1	AT2G47940|AT2G47940.1	2	-1	1	21	87	107	UGAGAGAAGUGAGAUGAAAUC	:::: :::::::::::::	UCUUUCUUCUCACUUCUCUCU	Cleavage		1
ath-miR1886.1	AT2G47940|AT2G47940.2	2	-1	1	21	37	57	UGAGAGAAGUGAGAUGAAAUC	:::: :::::::::::::	UCUUUCUUCUCACUUCUCUCU	Cleavage		1
ath-miR395a	AT5G13630|AT5G13630.2	2	-1	1	21	3567	3587	CUGAAGUGUUUGGGGGAACUC	:::::..:.:::::.::::::	GAGUUUUCUCAAACGCUUCAG	Cleavage		1
ath-miR395a	AT5G13630|AT5G13630.1	2	-1	1	21	3769	3789	CUGAAGUGUUUGGGGGAACUC	:::::..:.:::::.::::::	GAGUUUUCUCAAACGCUUCAG	Cleavage		1
ath-miR395b	AT5G10180|AT5G10180.1	2	-1	1	21	252	272	CUGAAGUGUUUGGGGGGACUC	:::.:.:::::::::::::	AAGUUCUCCCAAACACUUCAA	Cleavage		1
ath-miR395c	AT5G10180|AT5G10180.1	2	-1	1	21	252	272	CUGAAGUGUUUGGGGGGACUC	:::.:.:::::::::::::	AAGUUCUCCCAAACACUUCAA	Cleavage		1
ath-miR395d	AT5G13630|AT5G13630.2	2	-1	1	21	3567	3587	CUGAAGUGUUUGGGGGAACUC	:::::..:.:::::.::::::	GAGUUUUCUCAAACGCUUCAG	Cleavage		1
ath-miR395d	AT5G13630|AT5G13630.1	2	-1	1	21	3769	3789	CUGAAGUGUUUGGGGGAACUC	:::::..:.:::::.::::::	GAGUUUUCUCAAACGCUUCAG	Cleavage		1
ath-miR395e	AT5G13630|AT5G13630.2	2	-1	1	21	3567	3587	CUGAAGUGUUUGGGGGAACUC	:::::..:.:::::.::::::	GAGUUUUCUCAAACGCUUCAG	Cleavage		1
ath-miR395e	AT5G13630|AT5G13630.1	2	-1	1	21	3769	3789	CUGAAGUGUUUGGGGGAACUC	:::::..:.:::::.::::::	GAGUUUUCUCAAACGCUUCAG	Cleavage		1
ath-miR395f	AT5G10180|AT5G10180.1	2	-1	1	21	252	272	CUGAAGUGUUUGGGGGGACUC	:::.:.:::::::::::::	AAGUUCUCCCAAACACUUCAA	Cleavage		1
ath-miR398b-5p	AT2G04070|AT2G04070.1	2	-1	1	21	450	470	AGGGUUGAUAUGAGAACACAC	::::: ::::::::::..::	AUGUGUCCUCAUAUCAAUUCU	Cleavage		1
ath-miR398c-5p	AT2G04070|AT2G04070.1	2	-1	1	21	450	470	AGGGUUGAUAUGAGAACACAC	::::: ::::::::::..::	AUGUGUCCUCAUAUCAAUUCU	Cleavage		1
ath-miR414	AT1G16150|AT1G16150.1	2	-1	1	21	2238	2258	UCAUCUUCAUCAUCAUCGUCA	: :.::::::::::: :::::	UAAUGAUGAUGAUGAUGAUGA	Cleavage		2
ath-miR414	AT1G64500|AT1G64500.1	2	-1	1	21	351	371	UCAUCUUCAUCAUCAUCGUCA	:::.::::::::::: :::::	UGAUGAUGAUGAUGAUGAUGA	Cleavage		1
ath-miR414	AT4G02220|AT4G02220.1	2	-1	1	21	344	364	UCAUCUUCAUCAUCAUCGUCA	:::.:::::::: ::::::::	UGAUGAUGAUGAGGAAGAUGA	Cleavage		2
ath-miR414	AT3G47860|AT3G47860.1	2	-1	1	21	443	463	UCAUCUUCAUCAUCAUCGUCA	:.::::::::::: :::::	CAAUGAUGAUGAUGAUGAUGA	Cleavage		1
ath-miR414	AT3G59940|AT3G59940.1	2	-1	1	21	1298	1318	UCAUCUUCAUCAUCAUCGUCA	:::::::::.:::::: ::	GAACGAUGAUGGUGAAGACGA	Cleavage		1
ath-miR415	AT2G03410|AT2G03410.1	2	-1	1	21	48	68	AACAGAGCAGAAACAGAACAU	::.:::::.:::::::::	AGAUUUUGUUUUUGCUCUGUU	Cleavage		1
ath-miR447a.2-3p	AT5G45630|AT5G45630.1	2	-1	1	21	722	742	UAUGGAAGAAAUUGUAGUAUU	.:..:..:::::::::::::	UGUGUUGUAAUUUCUUCCAUA	Cleavage		1
ath-miR5021	AT4G38600|AT4G38600.1	2	-1	1	20	6352	6371	UGAGAAGAAGAAGAAGAAAA	::::.:::::::::::::.	UUUUUUUCUUCUUCUUCUUC	Cleavage		3
ath-miR5021	AT4G38600|AT4G38600.1	2	-1	1	20	457	476	UGAGAAGAAGAAGAAGAAAA	: :::::::::::::::::	UCUUCUUCUUCUUCUUCUCC	Cleavage		3
ath-miR5021	AT4G38600|AT4G38600.3	2	-1	1	20	6270	6289	UGAGAAGAAGAAGAAGAAAA	::::.:::::::::::::.	UUUUUUUCUUCUUCUUCUUC	Cleavage		3
ath-miR5021	AT4G38600|AT4G38600.3	2	-1	1	20	457	476	UGAGAAGAAGAAGAAGAAAA	: :::::::::::::::::	UCUUCUUCUUCUUCUUCUCC	Cleavage		3
ath-miR5021	AT4G38600|AT4G38600.2	2	-1	1	20	5759	5778	UGAGAAGAAGAAGAAGAAAA	::::.:::::::::::::.	UUUUUUUCUUCUUCUUCUUC	Cleavage		3
ath-miR5021	AT4G38600|AT4G38600.2	2	-1	1	20	9	28	UGAGAAGAAGAAGAAGAAAA	: :::::::::::::::::	UCUUCUUCUUCUUCUUCUCC	Cleavage		3
ath-miR5021	AT5G33290|AT5G33290.1	2	-1	1	20	187	206	UGAGAAGAAGAAGAAGAAAA	::::::::::.:::: ::::	UUUUCUUCUUUUUCUCCUCA	Cleavage		2
ath-miR5021	AT3G16000|AT3G16000.1	2	-1	1	20	314	333	UGAGAAGAAGAAGAAGAAAA	: :::::::::::::::::	UCUUCUUCUUCUUCUUCUCC	Cleavage		1
ath-miR5021	AT3G28180|AT3G28180.1	2	-1	1	20	81	100	UGAGAAGAAGAAGAAGAAAA	: :::::::::::::::::	UCUUCUUCUUCUUCUUCUCC	Cleavage		3
ath-miR5021	AT3G15095|AT3G15095.1	2	-1	1	20	169	188	UGAGAAGAAGAAGAAGAAAA	: :::::::::::::::::	UCUUCUUCUUCUUCUUCUCC	Cleavage		2
ath-miR5021	AT5G55970|AT5G55970.1	2	-1	1	20	172	191	UGAGAAGAAGAAGAAGAAAA	: :::::::::::::::::	UCUUCUUCUUCUUCUUCUCU	Cleavage		2
ath-miR5021	AT5G55970|AT5G55970.3	2	-1	1	20	172	191	UGAGAAGAAGAAGAAGAAAA	: :::::::::::::::::	UCUUCUUCUUCUUCUUCUCU	Cleavage		1
ath-miR5021	AT3G15095|AT3G15095.2	2	-1	1	20	169	188	UGAGAAGAAGAAGAAGAAAA	: :::::::::::::::::	UCUUCUUCUUCUUCUUCUCC	Cleavage		1
ath-miR5021	AT3G15095|AT3G15095.3	2	-1	1	20	41	60	UGAGAAGAAGAAGAAGAAAA	: :::::::::::::::::	UCUUCUUCUUCUUCUUCUCC	Cleavage		2
ath-miR5021	AT5G55970|AT5G55970.2	2	-1	1	20	172	191	UGAGAAGAAGAAGAAGAAAA	: :::::::::::::::::	UCUUCUUCUUCUUCUUCUCU	Cleavage		1
ath-miR5021	AT3G52870|AT3G52870.1	2	-1	1	20	43	62	UGAGAAGAAGAAGAAGAAAA	: :::::::::::::::::	UCUUCUUCUUCUUCUUCUCU	Cleavage		1
ath-miR5021	AT3G50060|AT3G50060.1	2	-1	1	20	228	247	UGAGAAGAAGAAGAAGAAAA	: :::::::::::::::::	UCUUCUUCUUCUUCUUCUCU	Cleavage		1
ath-miR5021	AT5G08330|AT5G08330.1	2	-1	1	20	368	387	UGAGAAGAAGAAGAAGAAAA	: :::::::::::::::::	UCUUCUUCUUCUUCUUCUCC	Cleavage		1
ath-miR5021	AT3G63140|AT3G63140.1	2	-1	1	20	308	327	UGAGAAGAAGAAGAAGAAAA	: :::::::::::::::::	UCUUCUUCUUCUUCUUCUCU	Cleavage		1
ath-miR5021	AT1G08050|AT1G08050.1	2	-1	1	20	157	176	UGAGAAGAAGAAGAAGAAAA	: ::::::::::::::.:.:	UCUUCUUCUUCUUCUUUUUA	Cleavage		3
ath-miR5021	AT2G17880|AT2G17880.1	2	-1	1	20	428	447	UGAGAAGAAGAAGAAGAAAA	: :::::::::::::::::	UCUUCUUCUUCUUCUUCUCC	Cleavage		1
ath-miR5021	AT4G38420|AT4G38420.1	2	-1	1	20	194	213	UGAGAAGAAGAAGAAGAAAA	:: :::::::::::::::..	UUAUCUUCUUCUUCUUCUUG	Cleavage		1
ath-miR5021	AT4G38420|AT4G38420.2	2	-1	1	20	94	113	UGAGAAGAAGAAGAAGAAAA	:: :::::::::::::::..	UUAUCUUCUUCUUCUUCUUG	Cleavage		1
ath-miR5021	AT4G38420|AT4G38420.3	2	-1	1	20	36	55	UGAGAAGAAGAAGAAGAAAA	:: :::::::::::::::..	UUAUCUUCUUCUUCUUCUUG	Cleavage		1
ath-miR5021	AT5G15950|AT5G15950.2	2	-1	1	20	1695	1714	UGAGAAGAAGAAGAAGAAAA	: ::.:::::::::::::.:	UAUUUUUCUUCUUCUUCUUA	Cleavage		1
ath-miR5021	AT5G15950|AT5G15950.1	2	-1	1	20	1613	1632	UGAGAAGAAGAAGAAGAAAA	: ::.:::::::::::::.:	UAUUUUUCUUCUUCUUCUUA	Cleavage		1
ath-miR5021	AT5G61130|AT5G61130.1	2	-1	1	20	112	131	UGAGAAGAAGAAGAAGAAAA	: ::::::::::::::::..	UCUUCUUCUUCUUCUUCUUG	Cleavage		1
ath-miR5021	AT5G15120|AT5G15120.1	2	-1	1	20	1099	1118	UGAGAAGAAGAAGAAGAAAA	::::::::::::.::.::	CUUUCUUCUUCUUUUUUUCU	Cleavage		1
ath-miR5021	AT3G48360|AT3G48360.2	2	-1	1	20	237	256	UGAGAAGAAGAAGAAGAAAA	: ::::::::::::::::	CUCUCUUCUUCUUCUUCUCU	Cleavage		1
ath-miR5021	AT3G48360|AT3G48360.1	2	-1	1	20	237	256	UGAGAAGAAGAAGAAGAAAA	: ::::::::::::::::	CUCUCUUCUUCUUCUUCUCU	Cleavage		1
ath-miR5021	AT3G48360|AT3G48360.3	2	-1	1	20	235	254	UGAGAAGAAGAAGAAGAAAA	: ::::::::::::::::	CUCUCUUCUUCUUCUUCUCU	Cleavage		1
ath-miR5021	AT1G21910|AT1G21910.1	2	-1	1	20	544	563	UGAGAAGAAGAAGAAGAAAA	: ::::::::::::::::	CCUACUUCUUCUUCUUCUCA	Cleavage		2
ath-miR5021	AT3G45730|AT3G45730.1	2	-1	1	20	243	262	UGAGAAGAAGAAGAAGAAAA	::::: ::::::.::.:::	CUUUCUACUUCUUUUUUUCA	Cleavage		1
ath-miR5653	AT4G11370|AT4G11370.1	2	-1	1	24	914	937	UGGGUUGAGUUGAGUUGAGUUGGC	: .::: ::::::::::.:::.::	GAUAACCCAACUCAACUUAACUCA	Cleavage		1
ath-miR5655	AT5G01810|AT5G01810.1	2	-1	1	21	2082	2102	AAGUAGACACAUAAGAAGGAG	:::::.:::::::::: :::	AUCCUUUUUAUGUGUCUUCUU	Cleavage		1
ath-miR5655	AT5G01810|AT5G01810.2	2	-1	1	21	1853	1873	AAGUAGACACAUAAGAAGGAG	:::::.:::::::::: :::	AUCCUUUUUAUGUGUCUUCUU	Cleavage		1
ath-miR5655	AT5G01810|AT5G01810.3	2	-1	1	21	1718	1738	AAGUAGACACAUAAGAAGGAG	:::::.:::::::::: :::	AUCCUUUUUAUGUGUCUUCUU	Cleavage		1
ath-miR5658	AT5G58260|AT5G58260.1	2	-1	1	21	2	22	AUGAUGAUGAUGAUGAUGAAA	:::::::::::::.::.:::	UUUCAUCAUCAUCGUCGUCAA	Cleavage		1
ath-miR5658	AT2G34180|AT2G34180.1	2	-1	1	21	1226	1246	AUGAUGAUGAUGAUGAUGAAA	:::::::::::..::::::	AUUCAUCAUCAUUGUCAUCAG	Cleavage		1
ath-miR5658	AT5G35790|AT5G35790.1	2	-1	1	21	95	115	AUGAUGAUGAUGAUGAUGAAA	:::::::::::::::::	UGGCAUCAUCAUCAUCAUCAC	Cleavage		1
ath-miR5658	AT2G34600|AT2G34600.1	2	-1	1	21	139	159	AUGAUGAUGAUGAUGAUGAAA	:::: :::::::::::::	AAUCAUGAUCAUCAUCAUCAA	Cleavage		1
ath-miR5658	AT4G24340|AT4G24340.1	2	-1	1	21	140	160	AUGAUGAUGAUGAUGAUGAAA	: :: :: :::::::::::::	UCUCCUCUUCAUCAUCAUCAU	Cleavage		1
ath-miR8180	AT5G22500|AT5G22500.2	2	-1	1	19	1525	1543	UGCGGUGCGGGAGAAGUGC	:::::::::::::::: .:	GCACUUCUCCCGCACCAUA	Cleavage		1
ath-miR823	AT3G10720|AT3G10720.1	2	-1	1	21	311	331	UGGGUGGUGAUCAUAUAAGAU	:.::.::::.:::::::.::	UUUUUGUAUGGUCACCACUCA	Cleavage		1
ath-miR824-3p	AT3G08870|AT3G08870.1	2	-1	1	21	1873	1893	CCUUCUCAUCGAUGGUCUAGA	:.:::.::::::::::::: :	UUUAGGCCAUCGAUGAGAAUG	Cleavage		1
ath-miR824-3p	AT3G08870|AT3G08870.2	2	-1	1	21	2037	2057	CCUUCUCAUCGAUGGUCUAGA	:.:::.::::::::::::: :	UUUAGGCCAUCGAUGAGAAUG	Cleavage		1
ath-miR836	AT1G61420|AT1G61420.5	2	-1	1	24	712	735	UCCUGUGUUUCCUUUGAUGCGUGG	:::::::::. ::::::::	GCUAACAUCAAAGGGCACACAGGA	Cleavage		1
ath-miR836	AT1G61420|AT1G61420.4	2	-1	1	24	922	945	UCCUGUGUUUCCUUUGAUGCGUGG	:::::::::. ::::::::	GCUAACAUCAAAGGGCACACAGGA	Cleavage		1
ath-miR836	AT1G61420|AT1G61420.3	2	-1	1	24	1072	1095	UCCUGUGUUUCCUUUGAUGCGUGG	:::::::::. ::::::::	GCUAACAUCAAAGGGCACACAGGA	Cleavage		1
ath-miR836	AT1G61420|AT1G61420.2	2	-1	1	24	1340	1363	UCCUGUGUUUCCUUUGAUGCGUGG	:::::::::. ::::::::	GCUAACAUCAAAGGGCACACAGGA	Cleavage		1
ath-miR836	AT1G61420|AT1G61420.1	2	-1	1	24	1446	1469	UCCUGUGUUUCCUUUGAUGCGUGG	:::::::::. ::::::::	GCUAACAUCAAAGGGCACACAGGA	Cleavage		1
ath-miR838	AT5G22640|AT5G22640.2	2	-1	1	21	357	377	UUUUCUUCUACUUCUUGCACA	: ::::::::: :::::::.:	UAUGCAAGAAGAAGAAGAAGA	Translation		2
ath-miR838	AT5G22640|AT5G22640.1	2	-1	1	21	422	442	UUUUCUUCUACUUCUUGCACA	: ::::::::: :::::::.:	UAUGCAAGAAGAAGAAGAAGA	Translation		2
ath-miR838	AT5G22640|AT5G22640.3	2	-1	1	21	422	442	UUUUCUUCUACUUCUUGCACA	: ::::::::: :::::::.:	UAUGCAAGAAGAAGAAGAAGA	Translation		2
ath-miR854a	AT1G33055|AT1G33055.1	2	-1	1	21	217	237	GAUGAGGAUAGGGAGGAGGAG	: ::::::::.:::.:::.:.	CCCCUCCUCCUUAUUCUCGUU	Cleavage		1
ath-miR854b	AT1G33055|AT1G33055.1	2	-1	1	21	217	237	GAUGAGGAUAGGGAGGAGGAG	: ::::::::.:::.:::.:.	CCCCUCCUCCUUAUUCUCGUU	Cleavage		1
ath-miR854c	AT1G33055|AT1G33055.1	2	-1	1	21	217	237	GAUGAGGAUAGGGAGGAGGAG	: ::::::::.:::.:::.:.	CCCCUCCUCCUUAUUCUCGUU	Cleavage		1
ath-miR854d	AT1G33055|AT1G33055.1	2	-1	1	21	217	237	GAUGAGGAUAGGGAGGAGGAG	: ::::::::.:::.:::.:.	CCCCUCCUCCUUAUUCUCGUU	Cleavage		1
ath-miR854e	AT1G33055|AT1G33055.1	2	-1	1	21	217	237	GAUGAGGAUAGGGAGGAGGAG	: ::::::::.:::.:::.:.	CCCCUCCUCCUUAUUCUCGUU	Cleavage		1
ath-miR855	AT5G02490|AT5G02490.1	2	-1	1	22	227	248	AGCAAAAGCUAAGGAAAAGGAA	:::::.:::::::::: ::	AAACUUUUUCUUAGCUUUUUCU	Cleavage		1
ath-miR865-3p	AT4G16990|AT4G16990.19	2	-1	1	21	1718	1738	UUUUUCCUCAAAUUUAUCCAA	:::::.:::::::.::::	GGUGAUAAGUUUGAGGGAAAA	Cleavage		1
ath-miR865-3p	AT4G16990|AT4G16990.10	2	-1	1	21	1830	1850	UUUUUCCUCAAAUUUAUCCAA	:::::.:::::::.::::	GGUGAUAAGUUUGAGGGAAAA	Cleavage		1
ath-miR865-3p	AT4G16990|AT4G16990.17	2	-1	1	21	1853	1873	UUUUUCCUCAAAUUUAUCCAA	:::::.:::::::.::::	GGUGAUAAGUUUGAGGGAAAA	Cleavage		1
ath-miR865-3p	AT4G16990|AT4G16990.1	2	-1	1	21	1833	1853	UUUUUCCUCAAAUUUAUCCAA	:::::.:::::::.::::	GGUGAUAAGUUUGAGGGAAAA	Cleavage		1
ath-miR865-3p	AT4G16990|AT4G16990.18	2	-1	1	21	1822	1842	UUUUUCCUCAAAUUUAUCCAA	:::::.:::::::.::::	GGUGAUAAGUUUGAGGGAAAA	Cleavage		1
ath-miR865-3p	AT4G16990|AT4G16990.9	2	-1	1	21	2022	2042	UUUUUCCUCAAAUUUAUCCAA	:::::.:::::::.::::	GGUGAUAAGUUUGAGGGAAAA	Cleavage		1
ath-miR865-3p	AT4G16990|AT4G16990.3	2	-1	1	21	2013	2033	UUUUUCCUCAAAUUUAUCCAA	:::::.:::::::.::::	GGUGAUAAGUUUGAGGGAAAA	Cleavage		1
ath-miR865-3p	AT4G16990|AT4G16990.4	2	-1	1	21	2013	2033	UUUUUCCUCAAAUUUAUCCAA	:::::.:::::::.::::	GGUGAUAAGUUUGAGGGAAAA	Cleavage		1
ath-miR865-3p	AT4G16990|AT4G16990.16	2	-1	1	21	2174	2194	UUUUUCCUCAAAUUUAUCCAA	:::::.:::::::.::::	GGUGAUAAGUUUGAGGGAAAA	Cleavage		1
ath-miR865-3p	AT4G16990|AT4G16990.8	2	-1	1	21	2207	2227	UUUUUCCUCAAAUUUAUCCAA	:::::.:::::::.::::	GGUGAUAAGUUUGAGGGAAAA	Cleavage		1
ath-miR865-3p	AT4G16990|AT4G16990.13	2	-1	1	21	2233	2253	UUUUUCCUCAAAUUUAUCCAA	:::::.:::::::.::::	GGUGAUAAGUUUGAGGGAAAA	Cleavage		1
ath-miR865-3p	AT4G16990|AT4G16990.12	2	-1	1	21	2233	2253	UUUUUCCUCAAAUUUAUCCAA	:::::.:::::::.::::	GGUGAUAAGUUUGAGGGAAAA	Cleavage		1
ath-miR865-3p	AT4G16990|AT4G16990.15	2	-1	1	21	2333	2353	UUUUUCCUCAAAUUUAUCCAA	:::::.:::::::.::::	GGUGAUAAGUUUGAGGGAAAA	Cleavage		1
ath-miR865-3p	AT4G16990|AT4G16990.14	2	-1	1	21	2344	2364	UUUUUCCUCAAAUUUAUCCAA	:::::.:::::::.::::	GGUGAUAAGUUUGAGGGAAAA	Cleavage		1
ath-miR865-3p	AT4G16990|AT4G16990.11	2	-1	1	21	2233	2253	UUUUUCCUCAAAUUUAUCCAA	:::::.:::::::.::::	GGUGAUAAGUUUGAGGGAAAA	Cleavage		1
ath-miR865-3p	AT4G16990|AT4G16990.5	2	-1	1	21	2398	2418	UUUUUCCUCAAAUUUAUCCAA	:::::.:::::::.::::	GGUGAUAAGUUUGAGGGAAAA	Cleavage		1
ath-miR865-3p	AT4G16990|AT4G16990.2	2	-1	1	21	2564	2584	UUUUUCCUCAAAUUUAUCCAA	:::::.:::::::.::::	GGUGAUAAGUUUGAGGGAAAA	Cleavage		1
ath-miR865-3p	AT4G16990|AT4G16990.7	2	-1	1	21	2564	2584	UUUUUCCUCAAAUUUAUCCAA	:::::.:::::::.::::	GGUGAUAAGUUUGAGGGAAAA	Cleavage		1
ath-miR865-3p	AT4G16990|AT4G16990.6	2	-1	1	21	2564	2584	UUUUUCCUCAAAUUUAUCCAA	:::::.:::::::.::::	GGUGAUAAGUUUGAGGGAAAA	Cleavage		1
ath-miR866-3p	AT4G21400|AT4G21400.7	2	-1	1	20	2051	2070	ACAAAAUCCGUCUUUGAAGA	::::::: ::.:::::::::	UCUUCAAUGAUGGAUUUUGU	Cleavage		1
ath-miR866-3p	AT4G21400|AT4G21400.6	2	-1	1	20	2112	2131	ACAAAAUCCGUCUUUGAAGA	::::::: ::.:::::::::	UCUUCAAUGAUGGAUUUUGU	Cleavage		1
ath-miR866-3p	AT4G21400|AT4G21400.5	2	-1	1	20	2148	2167	ACAAAAUCCGUCUUUGAAGA	::::::: ::.:::::::::	UCUUCAAUGAUGGAUUUUGU	Cleavage		1
ath-miR866-3p	AT4G21400|AT4G21400.3	2	-1	1	20	2028	2047	ACAAAAUCCGUCUUUGAAGA	::::::: ::.:::::::::	UCUUCAAUGAUGGAUUUUGU	Cleavage		1
ath-miR866-3p	AT4G21400|AT4G21400.2	2	-1	1	20	2045	2064	ACAAAAUCCGUCUUUGAAGA	::::::: ::.:::::::::	UCUUCAAUGAUGGAUUUUGU	Cleavage		1
ath-miR866-3p	AT4G21400|AT4G21400.4	2	-1	1	20	2234	2253	ACAAAAUCCGUCUUUGAAGA	::::::: ::.:::::::::	UCUUCAAUGAUGGAUUUUGU	Cleavage		1
ath-miR866-3p	AT4G21400|AT4G21400.8	2	-1	1	20	2509	2528	ACAAAAUCCGUCUUUGAAGA	::::::: ::.:::::::::	UCUUCAAUGAUGGAUUUUGU	Cleavage		1
ath-miR156a-5p	AT5G03140|AT5G03140.1	2.5	-1	1	20	278	297	UGACAGAAGAGAGUGAGCAC	: : ::::::::::::::.	UUUCCCACUCUCUUCUGUCG	Cleavage		1
ath-miR156b-5p	AT5G03140|AT5G03140.1	2.5	-1	1	20	278	297	UGACAGAAGAGAGUGAGCAC	: : ::::::::::::::.	UUUCCCACUCUCUUCUGUCG	Cleavage		1
ath-miR156c-5p	AT5G03140|AT5G03140.1	2.5	-1	1	20	278	297	UGACAGAAGAGAGUGAGCAC	: : ::::::::::::::.	UUUCCCACUCUCUUCUGUCG	Cleavage		1
ath-miR156d-5p	AT5G03140|AT5G03140.1	2.5	-1	1	20	278	297	UGACAGAAGAGAGUGAGCAC	: : ::::::::::::::.	UUUCCCACUCUCUUCUGUCG	Cleavage		1
ath-miR156e	AT5G03140|AT5G03140.1	2.5	-1	1	20	278	297	UGACAGAAGAGAGUGAGCAC	: : ::::::::::::::.	UUUCCCACUCUCUUCUGUCG	Cleavage		1
ath-miR156f-5p	AT5G03140|AT5G03140.1	2.5	-1	1	20	278	297	UGACAGAAGAGAGUGAGCAC	: : ::::::::::::::.	UUUCCCACUCUCUUCUGUCG	Cleavage		1
ath-miR156h	AT1G49310|AT1G49310.1	2.5	-1	1	20	607	626	UGACAGAAGAAAGAGAGCAC	::.:::.:::.::.:::.:	UUGUUCUUUUUUUUUUGUUA	Cleavage		1
ath-miR156i	AT2G43140|AT2G43140.1	2.5	-1	1	20	1236	1255	UGACAGAAGAGAGAGAGCAG	.::::::.:.::::::: ::	UUGCUCUUUUUCUUCUGACA	Cleavage		1
ath-miR156j	AT2G43140|AT2G43140.1	2.5	-1	1	20	1236	1255	UGACAGAAGAGAGAGAGCAC	::::::.:.::::::: ::	UUGCUCUUUUUCUUCUGACA	Cleavage		1
ath-miR157a-5p	AT4G28660|AT4G28660.1	2.5	-1	1	21	180	200	UUGACAGAAGAUAGAGAGCAC	:.:::.:: ::::::::::	UGGUUCUUUAACUUCUGUCAA	Translation		1
ath-miR157a-5p	AT4G28660|AT4G28660.2	2.5	-1	1	21	149	169	UUGACAGAAGAUAGAGAGCAC	:.:::.:: ::::::::::	UGGUUCUUUAACUUCUGUCAA	Translation		1
ath-miR157b-5p	AT4G28660|AT4G28660.1	2.5	-1	1	21	180	200	UUGACAGAAGAUAGAGAGCAC	:.:::.:: ::::::::::	UGGUUCUUUAACUUCUGUCAA	Translation		1
ath-miR157b-5p	AT4G28660|AT4G28660.2	2.5	-1	1	21	149	169	UUGACAGAAGAUAGAGAGCAC	:.:::.:: ::::::::::	UGGUUCUUUAACUUCUGUCAA	Translation		1
ath-miR157c-5p	AT4G28660|AT4G28660.1	2.5	-1	1	21	180	200	UUGACAGAAGAUAGAGAGCAC	:.:::.:: ::::::::::	UGGUUCUUUAACUUCUGUCAA	Translation		1
ath-miR157c-5p	AT4G28660|AT4G28660.2	2.5	-1	1	21	149	169	UUGACAGAAGAUAGAGAGCAC	:.:::.:: ::::::::::	UGGUUCUUUAACUUCUGUCAA	Translation		1
ath-miR158a-5p	AT4G22590|AT4G22590.1	2.5	-1	1	21	1724	1744	CUUUGUCUACAAUUUUGGAAA	: :.:: :::::::::::::	UGUUCACAAUUGUAGACAAAC	Cleavage		1
ath-miR159b-5p	AT5G60910|AT5G60910.2	2.5	-1	1	21	186	206	GAGCUCCUUGAAGUUCAAUGG	.:.::::.::: :::::::::	UCGUUGAGCUUGAAGGAGCUC	Translation		1
ath-miR159b-5p	AT5G60910|AT5G60910.1	2.5	-1	1	21	611	631	GAGCUCCUUGAAGUUCAAUGG	.:.::::.::: :::::::::	UCGUUGAGCUUGAAGGAGCUC	Translation		1
ath-miR161.1	AT4G30440|AT4G30440.1	2.5	-1	1	21	788	808	UGAAAGUGACUACAUCGGGGU	...::::::.::..::::::	UUUUCGAUGUGGUUGCUUUCA	Cleavage		1
ath-miR161.1	AT4G31850|AT4G31850.1	2.5	-1	1	21	1121	1141	UGAAAGUGACUACAUCGGGGU	::.::::::::.:::: ::	GACCUGAUGUAGUUACUUACA	Cleavage		1
ath-miR164c-3p	AT4G17140|AT4G17140.1	2.5	-1	1	21	2836	2856	CACGUGUUCUACUACUCCAAC	: ::::: :::::::::.::	GCUGGAGGAGUAGAACAUGUC	Cleavage		1
ath-miR164c-3p	AT4G17140|AT4G17140.3	2.5	-1	1	21	2836	2856	CACGUGUUCUACUACUCCAAC	: ::::: :::::::::.::	GCUGGAGGAGUAGAACAUGUC	Cleavage		1
ath-miR164c-3p	AT4G17140|AT4G17140.2	2.5	-1	1	21	2836	2856	CACGUGUUCUACUACUCCAAC	: ::::: :::::::::.::	GCUGGAGGAGUAGAACAUGUC	Cleavage		1
ath-miR165a-5p	AT3G48580|AT3G48580.2	2.5	-1	1	21	555	575	GGAAUGUUGUCUGGAUCGAGG	: :::.: :::::::..::::	CAUCGGUGCAGACAAUGUUCC	Cleavage		1
ath-miR165a-5p	AT3G48580|AT3G48580.3	2.5	-1	1	21	685	705	GGAAUGUUGUCUGGAUCGAGG	: :::.: :::::::..::::	CAUCGGUGCAGACAAUGUUCC	Cleavage		1
ath-miR165a-5p	AT3G48580|AT3G48580.1	2.5	-1	1	21	682	702	GGAAUGUUGUCUGGAUCGAGG	: :::.: :::::::..::::	CAUCGGUGCAGACAAUGUUCC	Cleavage		1
ath-miR167c-3p	AT5G24770|AT5G24770.1	2.5	-1	1	23	960	982	UAGGUCAUGCUGGUAGUUUCACC	:::.::.:..::.:::::::	CUCGAAGCUGCUGGCGUGACCUA	Cleavage		1
ath-miR167c-3p	AT5G24770|AT5G24770.2	2.5	-1	1	23	960	982	UAGGUCAUGCUGGUAGUUUCACC	:::.::.:..::.:::::::	CUCGAAGCUGCUGGCGUGACCUA	Cleavage		1
ath-miR169a-5p	AT3G05690|AT3G05690.2	2.5	-1	1	21	1511	1531	CAGCCAAGGAUGACUUGCCGA	::::: :::::.::::::	CAGGCAAAUCAUCUUUGGCUC	Cleavage		1
ath-miR169a-5p	AT3G05690|AT3G05690.1	2.5	-1	1	21	1312	1332	CAGCCAAGGAUGACUUGCCGA	::::: :::::.::::::	CAGGCAAAUCAUCUUUGGCUC	Cleavage		1
ath-miR169b-5p	AT3G05690|AT3G05690.1	2.5	-1	1	21	1312	1332	CAGCCAAGGAUGACUUGCCGG	: ::::: :::::.::::::	CAGGCAAAUCAUCUUUGGCUC	Cleavage		1
ath-miR169b-5p	AT3G05690|AT3G05690.2	2.5	-1	1	21	1511	1531	CAGCCAAGGAUGACUUGCCGG	: ::::: :::::.::::::	CAGGCAAAUCAUCUUUGGCUC	Cleavage		1
ath-miR169c	AT3G05690|AT3G05690.1	2.5	-1	1	21	1312	1332	CAGCCAAGGAUGACUUGCCGG	: ::::: :::::.::::::	CAGGCAAAUCAUCUUUGGCUC	Cleavage		1
ath-miR169c	AT3G05690|AT3G05690.2	2.5	-1	1	21	1511	1531	CAGCCAAGGAUGACUUGCCGG	: ::::: :::::.::::::	CAGGCAAAUCAUCUUUGGCUC	Cleavage		1
ath-miR169f-3p	AT1G13470|AT1G13470.1	2.5	-1	1	21	134	154	GCAAGUUGACCUUGGCUCUGC	: ::::.::::: :::::::.	GAAGAGUCAAGGCCAACUUGU	Cleavage		1
ath-miR169h	AT3G05690|AT3G05690.1	2.5	-1	1	21	1312	1332	UAGCCAAGGAUGACUUGCCUG	::::::: :::::.::::::	CAGGCAAAUCAUCUUUGGCUC	Cleavage		1
ath-miR169h	AT3G05690|AT3G05690.2	2.5	-1	1	21	1511	1531	UAGCCAAGGAUGACUUGCCUG	::::::: :::::.::::::	CAGGCAAAUCAUCUUUGGCUC	Cleavage		1
ath-miR169i	AT3G05690|AT3G05690.1	2.5	-1	1	21	1312	1332	UAGCCAAGGAUGACUUGCCUG	::::::: :::::.::::::	CAGGCAAAUCAUCUUUGGCUC	Cleavage		1
ath-miR169i	AT3G05690|AT3G05690.2	2.5	-1	1	21	1511	1531	UAGCCAAGGAUGACUUGCCUG	::::::: :::::.::::::	CAGGCAAAUCAUCUUUGGCUC	Cleavage		1
ath-miR169j	AT3G05690|AT3G05690.1	2.5	-1	1	21	1312	1332	UAGCCAAGGAUGACUUGCCUG	::::::: :::::.::::::	CAGGCAAAUCAUCUUUGGCUC	Cleavage		1
ath-miR169j	AT3G05690|AT3G05690.2	2.5	-1	1	21	1511	1531	UAGCCAAGGAUGACUUGCCUG	::::::: :::::.::::::	CAGGCAAAUCAUCUUUGGCUC	Cleavage		1
ath-miR169k	AT3G05690|AT3G05690.1	2.5	-1	1	21	1312	1332	UAGCCAAGGAUGACUUGCCUG	::::::: :::::.::::::	CAGGCAAAUCAUCUUUGGCUC	Cleavage		1
ath-miR169k	AT3G05690|AT3G05690.2	2.5	-1	1	21	1511	1531	UAGCCAAGGAUGACUUGCCUG	::::::: :::::.::::::	CAGGCAAAUCAUCUUUGGCUC	Cleavage		1
ath-miR169l	AT3G05690|AT3G05690.1	2.5	-1	1	21	1312	1332	UAGCCAAGGAUGACUUGCCUG	::::::: :::::.::::::	CAGGCAAAUCAUCUUUGGCUC	Cleavage		1
ath-miR169l	AT3G05690|AT3G05690.2	2.5	-1	1	21	1511	1531	UAGCCAAGGAUGACUUGCCUG	::::::: :::::.::::::	CAGGCAAAUCAUCUUUGGCUC	Cleavage		1
ath-miR169m	AT3G05690|AT3G05690.1	2.5	-1	1	21	1312	1332	UAGCCAAGGAUGACUUGCCUG	::::::: :::::.::::::	CAGGCAAAUCAUCUUUGGCUC	Cleavage		1
ath-miR169m	AT3G05690|AT3G05690.2	2.5	-1	1	21	1511	1531	UAGCCAAGGAUGACUUGCCUG	::::::: :::::.::::::	CAGGCAAAUCAUCUUUGGCUC	Cleavage		1
ath-miR169n	AT3G05690|AT3G05690.1	2.5	-1	1	21	1312	1332	UAGCCAAGGAUGACUUGCCUG	::::::: :::::.::::::	CAGGCAAAUCAUCUUUGGCUC	Cleavage		1
ath-miR169n	AT3G05690|AT3G05690.2	2.5	-1	1	21	1511	1531	UAGCCAAGGAUGACUUGCCUG	::::::: :::::.::::::	CAGGCAAAUCAUCUUUGGCUC	Cleavage		1
ath-miR171b-5p	AT3G45860|AT3G45860.1	2.5	-1	1	21	660	680	AGAUAUUAGUGCGGUUCAAUC	.:::::: ::.:::::::.:	UGUUGAACGGCGCUAAUAUUU	Cleavage		1
ath-miR172e-3p	AT1G05000|AT1G05000.1	2.5	-1	1	21	178	198	GGAAUCUUGAUGAUGCUGCAU	::: :::::::.::.::.:	CCGCACCAUCAUCGAGGUUUC	Cleavage		1
ath-miR172e-3p	AT1G05000|AT1G05000.2	2.5	-1	1	21	178	198	GGAAUCUUGAUGAUGCUGCAU	::: :::::::.::.::.:	CCGCACCAUCAUCGAGGUUUC	Cleavage		1
ath-miR172e-3p	AT1G05000|AT1G05000.3	2.5	-1	1	21	178	198	GGAAUCUUGAUGAUGCUGCAU	::: :::::::.::.::.:	CCGCACCAUCAUCGAGGUUUC	Cleavage		1
ath-miR1886.1	AT1G17840|AT1G17840.1	2.5	-1	1	21	389	409	UGAGAGAAGUGAGAUGAAAUC	:::. ::::::::.::::.	UUUUUUCUCUCACUUUUCUCG	Cleavage		2
ath-miR1886.1	AT2G36870|AT2G36870.1	2.5	-1	1	21	208	228	UGAGAGAAGUGAGAUGAAAUC	::: ::::: :::::::::	UCUUUGAUCUCUCUUCUCUCA	Translation		1
ath-miR1886.1	AT2G36870|AT2G36870.2	2.5	-1	1	21	97	117	UGAGAGAAGUGAGAUGAAAUC	::: ::::: :::::::::	UCUUUGAUCUCUCUUCUCUCA	Translation		1
ath-miR1888a	AT5G35210|AT5G35210.2	2.5	-1	1	21	4905	4925	UAAGUUAAGAUUUGUGAAGAA	:::: :::::.:::::::	CCCUUCCCAAAUUUUAACUUC	Cleavage		1
ath-miR2933a	AT5G09460|AT5G09460.1	2.5	-1	1	22	1194	1215	GAAAUCGGAGAGGAAAUUCGCC	:.:.::::::::: ::.::::	UGUGGAUUUCCUCUGCGGUUUC	Cleavage		1
ath-miR2933a	AT4G35380|AT4G35380.1	2.5	-1	1	22	3322	3343	GAAAUCGGAGAGGAAAUUCGCC	:::: :.::.::.::::::	AUGGAAUGUUCUUUCUGAUUUC	Cleavage		1
ath-miR2933a	AT4G35380|AT4G35380.2	2.5	-1	1	22	3332	3353	GAAAUCGGAGAGGAAAUUCGCC	:::: :.::.::.::::::	AUGGAAUGUUCUUUCUGAUUUC	Cleavage		1
ath-miR2933b	AT5G09460|AT5G09460.1	2.5	-1	1	22	1194	1215	GAAAUCGGAGAGGAAAUUCGCC	:.:.::::::::: ::.::::	UGUGGAUUUCCUCUGCGGUUUC	Cleavage		1
ath-miR2933b	AT4G35380|AT4G35380.1	2.5	-1	1	22	3322	3343	GAAAUCGGAGAGGAAAUUCGCC	:::: :.::.::.::::::	AUGGAAUGUUCUUUCUGAUUUC	Cleavage		1
ath-miR2933b	AT4G35380|AT4G35380.2	2.5	-1	1	22	3332	3353	GAAAUCGGAGAGGAAAUUCGCC	:::: :.::.::.::::::	AUGGAAUGUUCUUUCUGAUUUC	Cleavage		1
ath-miR3440b-3p	AT4G17340|AT4G17340.1	2.5	-1	1	21	1119	1139	UGGAUUGGUCAAGGGAAGCGU	: ::: :::::::.::::::	AAGCUACCCUUGAUCAAUCCU	Cleavage		1
ath-miR395b	AT5G13630|AT5G13630.2	2.5	-1	1	21	3567	3587	CUGAAGUGUUUGGGGGGACUC	::::...:.:::::.::::::	GAGUUUUCUCAAACGCUUCAG	Cleavage		1
ath-miR395b	AT5G13630|AT5G13630.1	2.5	-1	1	21	3769	3789	CUGAAGUGUUUGGGGGGACUC	::::...:.:::::.::::::	GAGUUUUCUCAAACGCUUCAG	Cleavage		1
ath-miR395c	AT5G13630|AT5G13630.2	2.5	-1	1	21	3567	3587	CUGAAGUGUUUGGGGGGACUC	::::...:.:::::.::::::	GAGUUUUCUCAAACGCUUCAG	Cleavage		1
ath-miR395c	AT5G13630|AT5G13630.1	2.5	-1	1	21	3769	3789	CUGAAGUGUUUGGGGGGACUC	::::...:.:::::.::::::	GAGUUUUCUCAAACGCUUCAG	Cleavage		1
ath-miR395f	AT5G13630|AT5G13630.2	2.5	-1	1	21	3567	3587	CUGAAGUGUUUGGGGGGACUC	::::...:.:::::.::::::	GAGUUUUCUCAAACGCUUCAG	Cleavage		1
ath-miR395f	AT5G13630|AT5G13630.1	2.5	-1	1	21	3769	3789	CUGAAGUGUUUGGGGGGACUC	::::...:.:::::.::::::	GAGUUUUCUCAAACGCUUCAG	Cleavage		1
ath-miR398a-5p	AT1G15520|AT1G15520.2	2.5	-1	1	21	4559	4579	AAGGAGUGGCAUGUGAACACA	: ::::.:.::::.:.::.::	UUUGUUUAUAUGCUAUUCUUU	Cleavage		1
ath-miR398a-5p	AT1G15520|AT1G15520.1	2.5	-1	1	21	4476	4496	AAGGAGUGGCAUGUGAACACA	: ::::.:.::::.:.::.::	UUUGUUUAUAUGCUAUUCUUU	Cleavage		1
ath-miR398a-5p	AT1G07720|AT1G07720.2	2.5	-1	1	21	2047	2067	AAGGAGUGGCAUGUGAACACA	::::::.::::::::..:	CAUGUUCAUAUGCCACUUUUA	Cleavage		1
ath-miR398b-5p	AT2G04050|AT2G04050.1	2.5	-1	1	21	555	575	AGGGUUGAUAUGAGAACACAC	::::: :::::::::...::	AUGUGUCCUCAUAUCAGUUCU	Cleavage		1
ath-miR398b-5p	AT2G04100|AT2G04100.2	2.5	-1	1	21	445	465	AGGGUUGAUAUGAGAACACAC	::::::::::::.:..::	AGUUGUUCUCAUAUCGAUUCU	Cleavage		1
ath-miR398b-5p	AT2G04100|AT2G04100.1	2.5	-1	1	21	445	465	AGGGUUGAUAUGAGAACACAC	::::::::::::.:..::	AGUUGUUCUCAUAUCGAUUCU	Cleavage		1
ath-miR398b-5p	AT2G04090|AT2G04090.1	2.5	-1	1	21	464	484	AGGGUUGAUAUGAGAACACAC	::::::::::::.:..::	AGUUGUUCUCAUAUCGAUUCU	Cleavage		1
ath-miR398c-5p	AT2G04050|AT2G04050.1	2.5	-1	1	21	555	575	AGGGUUGAUAUGAGAACACAC	::::: :::::::::...::	AUGUGUCCUCAUAUCAGUUCU	Cleavage		1
ath-miR398c-5p	AT2G04100|AT2G04100.2	2.5	-1	1	21	445	465	AGGGUUGAUAUGAGAACACAC	::::::::::::.:..::	AGUUGUUCUCAUAUCGAUUCU	Cleavage		1
ath-miR398c-5p	AT2G04100|AT2G04100.1	2.5	-1	1	21	445	465	AGGGUUGAUAUGAGAACACAC	::::::::::::.:..::	AGUUGUUCUCAUAUCGAUUCU	Cleavage		1
ath-miR398c-5p	AT2G04090|AT2G04090.1	2.5	-1	1	21	464	484	AGGGUUGAUAUGAGAACACAC	::::::::::::.:..::	AGUUGUUCUCAUAUCGAUUCU	Cleavage		1
ath-miR405a	AT3G28480|AT3G28480.1	2.5	-1	1	24	268	291	AUGAGUUGGGUCUAACCCAUAACU	:: :::::: ::.:::::::.:	UCUUUUGGGUUUGAUCCAACUCGU	Cleavage		1
ath-miR405a	AT3G28480|AT3G28480.2	2.5	-1	1	24	185	208	AUGAGUUGGGUCUAACCCAUAACU	:: :::::: ::.:::::::.:	UCUUUUGGGUUUGAUCCAACUCGU	Cleavage		1
ath-miR405b	AT3G28480|AT3G28480.1	2.5	-1	1	24	268	291	AUGAGUUGGGUCUAACCCAUAACU	:: :::::: ::.:::::::.:	UCUUUUGGGUUUGAUCCAACUCGU	Cleavage		1
ath-miR405b	AT3G28480|AT3G28480.2	2.5	-1	1	24	185	208	AUGAGUUGGGUCUAACCCAUAACU	:: :::::: ::.:::::::.:	UCUUUUGGGUUUGAUCCAACUCGU	Cleavage		1
ath-miR405d	AT3G28480|AT3G28480.1	2.5	-1	1	24	268	291	AUGAGUUGGGUCUAACCCAUAACU	:: :::::: ::.:::::::.:	UCUUUUGGGUUUGAUCCAACUCGU	Cleavage		1
ath-miR405d	AT3G28480|AT3G28480.2	2.5	-1	1	24	185	208	AUGAGUUGGGUCUAACCCAUAACU	:: :::::: ::.:::::::.:	UCUUUUGGGUUUGAUCCAACUCGU	Cleavage		1
ath-miR414	AT3G45290|AT3G45290.1	2.5	-1	1	21	539	559	UCAUCUUCAUCAUCAUCGUCA	:::.::::::::::: :.:::	UGAUGAUGAUGAUGAUGGUGA	Cleavage		1
ath-miR414	AT5G04810|AT5G04810.2	2.5	-1	1	21	2879	2899	UCAUCUUCAUCAUCAUCGUCA	:::.: :::::.::::::::.	UGAUGUUGAUGGUGAAGAUGG	Cleavage		2
ath-miR414	AT5G04810|AT5G04810.1	2.5	-1	1	21	2854	2874	UCAUCUUCAUCAUCAUCGUCA	:::.: :::::.::::::::.	UGAUGUUGAUGGUGAAGAUGG	Cleavage		2
ath-miR414	AT1G07320|AT1G07320.3	2.5	-1	1	21	860	880	UCAUCUUCAUCAUCAUCGUCA	:: ::::: :::::::::::	AGAAGAUGACGAUGAAGAUGA	Cleavage		1
ath-miR414	AT1G07320|AT1G07320.4	2.5	-1	1	21	860	880	UCAUCUUCAUCAUCAUCGUCA	:: ::::: :::::::::::	AGAAGAUGACGAUGAAGAUGA	Cleavage		1
ath-miR414	AT1G07320|AT1G07320.2	2.5	-1	1	21	861	881	UCAUCUUCAUCAUCAUCGUCA	:: ::::: :::::::::::	AGAAGAUGACGAUGAAGAUGA	Cleavage		1
ath-miR414	AT1G07320|AT1G07320.1	2.5	-1	1	21	1027	1047	UCAUCUUCAUCAUCAUCGUCA	:: ::::: :::::::::::	AGAAGAUGACGAUGAAGAUGA	Cleavage		1
ath-miR414	AT1G61890|AT1G61890.1	2.5	-1	1	21	320	340	UCAUCUUCAUCAUCAUCGUCA	: .:::::::::: .::::::	UAGCGAUGAUGAUUGAGAUGA	Cleavage		1
ath-miR414	AT1G61890|AT1G61890.3	2.5	-1	1	21	260	280	UCAUCUUCAUCAUCAUCGUCA	: .:::::::::: .::::::	UAGCGAUGAUGAUUGAGAUGA	Cleavage		1
ath-miR414	AT1G61890|AT1G61890.2	2.5	-1	1	21	320	340	UCAUCUUCAUCAUCAUCGUCA	: .:::::::::: .::::::	UAGCGAUGAUGAUUGAGAUGA	Cleavage		1
ath-miR414	AT1G16400|AT1G16400.1	2.5	-1	1	21	183	203	UCAUCUUCAUCAUCAUCGUCA	: : ::::::::::::::: :	UUAAGAUGAUGAUGAAGAUUA	Cleavage		1
ath-miR414	AT2G23030|AT2G23030.1	2.5	-1	1	21	1082	1102	UCAUCUUCAUCAUCAUCGUCA	: :::::::::::::: ::	AAAAGAUGAUGAUGAAGAAGA	Cleavage		1
ath-miR414	AT2G34300|AT2G34300.2	2.5	-1	1	21	453	473	UCAUCUUCAUCAUCAUCGUCA	:: :::.:::::.:::::.	CAACAAUGGUGAUGGAGAUGG	Cleavage		1
ath-miR414	AT2G34300|AT2G34300.1	2.5	-1	1	21	639	659	UCAUCUUCAUCAUCAUCGUCA	:: :::.:::::.:::::.	CAACAAUGGUGAUGGAGAUGG	Cleavage		1
ath-miR414	AT2G34300|AT2G34300.3	2.5	-1	1	21	850	870	UCAUCUUCAUCAUCAUCGUCA	:: :::.:::::.:::::.	CAACAAUGGUGAUGGAGAUGG	Cleavage		1
ath-miR415	AT5G10380|AT5G10380.1	2.5	-1	1	21	141	161	AACAGAGCAGAAACAGAACAU	:::::::.:::::::::	GUCCUCUGUUUUUGCUCUGUU	Cleavage		1
ath-miR415	AT3G18750|AT3G18750.2	2.5	-1	1	21	242	262	AACAGAGCAGAAACAGAACAU	::.:::::.::.::::::	UAAUUUUGUUUUUGUUCUGUU	Cleavage		1
ath-miR415	AT2G47770|AT2G47770.1	2.5	-1	1	21	611	631	AACAGAGCAGAAACAGAACAU	: :: ::::.:::::::::	UAGCUCAGUUUUUGCUCUGUU	Cleavage		1
ath-miR4221	AT4G15660|AT4G15660.1	2.5	-1	1	22	486	507	UUUUCCUCUGUUGAAUUCUUGC	: ::. ::::::::::::::	AGACGAGAUCAACAGAGGAAAA	Cleavage		1
ath-miR4227	AT2G03410|AT2G03410.1	2.5	-1	1	21	1954	1974	UCACUGGUACCAAUCAUUCCA	: ::: ::::::::::: :::	UUGAAAGAUUGGUACCAUUGA	Cleavage		1
ath-miR426	AT5G51350|AT5G51350.1	2.5	-1	1	21	2918	2938	UUUUGGAAAUUUGUCCUUACG	:::::::::::::: :::	AAUAAGGACAAAUUUCAAAAU	Cleavage		1
ath-miR5016	AT1G25450|AT1G25450.1	2.5	-1	1	21	777	797	UUCUUGUGGAUUCCUUGGAAA	::: :::::::.::::::	CAACCAUGGAAUCCGCAAGAA	Cleavage		1
ath-miR5021	AT2G05920|AT2G05920.1	2.5	-1	1	20	252	271	UGAGAAGAAGAAGAAGAAAA	: ::::::::::::::::.	UCUUCUUCUUCUUCUUCUUC	Cleavage		2
ath-miR5021	AT2G34500|AT2G34500.1	2.5	-1	1	20	472	491	UGAGAAGAAGAAGAAGAAAA	:::::::::.: ::::::.	AUUUCUUCUUUUCCUUCUCG	Cleavage		2
ath-miR5021	AT5G33290|AT5G33290.1	2.5	-1	1	20	541	560	UGAGAAGAAGAAGAAGAAAA	::::::::::::::::.	GCUUCUUCUUCUUCUUCUUC	Cleavage		2
ath-miR5021	AT5G66650|AT5G66650.1	2.5	-1	1	20	3731	3750	UGAGAAGAAGAAGAAGAAAA	:::::::::::::.::: .:	UUUUCUUCUUCUUUUUCCUA	Cleavage		3
ath-miR5021	AT1G19640|AT1G19640.1	2.5	-1	1	20	1520	1539	UGAGAAGAAGAAGAAGAAAA	::::.::.::.::.::.:::	UUUUUUUUUUUUUUUUUUCA	Cleavage		1
ath-miR5021	AT4G36360|AT4G36360.1	2.5	-1	1	20	226	245	UGAGAAGAAGAAGAAGAAAA	: ::::::::::::::::.	UCUUCUUCUUCUUCUUCUUC	Cleavage		2
ath-miR5021	AT1G32640|AT1G32640.1	2.5	-1	1	20	3270	3289	UGAGAAGAAGAAGAAGAAAA	: ::::::::::::::::.	UCUUCUUCUUCUUCUUCUUC	Cleavage		1
ath-miR5021	AT4G36360|AT4G36360.2	2.5	-1	1	20	21	40	UGAGAAGAAGAAGAAGAAAA	: ::::::::::::::::.	UCUUCUUCUUCUUCUUCUUC	Cleavage		2
ath-miR5021	AT2G23130|AT2G23130.2	2.5	-1	1	20	976	995	UGAGAAGAAGAAGAAGAAAA	::::.::.::.::.::.:::	UUUUUUUUUUUUUUUUUUCA	Cleavage		1
ath-miR5021	AT1G01060|AT1G01060.6	2.5	-1	1	20	102	121	UGAGAAGAAGAAGAAGAAAA	: ::::::::::::::::.	UCUUCUUCUUCUUCUUCUUC	Cleavage		4
ath-miR5021	AT1G01060|AT1G01060.7	2.5	-1	1	20	102	121	UGAGAAGAAGAAGAAGAAAA	: ::::::::::::::::.	UCUUCUUCUUCUUCUUCUUC	Cleavage		4
ath-miR5021	AT5G64940|AT5G64940.1	2.5	-1	1	20	67	86	UGAGAAGAAGAAGAAGAAAA	: ::::::::::::::::.	UCUUCUUCUUCUUCUUCUUC	Cleavage		1
ath-miR5021	AT2G23130|AT2G23130.1	2.5	-1	1	20	854	873	UGAGAAGAAGAAGAAGAAAA	::::.::.::.::.::.:::	UUUUUUUUUUUUUUUUUUCA	Cleavage		1
ath-miR5021	AT1G01060|AT1G01060.2	2.5	-1	1	20	11	30	UGAGAAGAAGAAGAAGAAAA	: ::::::::::::::::.	UCUUCUUCUUCUUCUUCUUC	Cleavage		3
ath-miR5021	AT5G64940|AT5G64940.2	2.5	-1	1	20	67	86	UGAGAAGAAGAAGAAGAAAA	: ::::::::::::::::.	UCUUCUUCUUCUUCUUCUUC	Cleavage		1
ath-miR5021	AT1G01060|AT1G01060.5	2.5	-1	1	20	102	121	UGAGAAGAAGAAGAAGAAAA	: ::::::::::::::::.	UCUUCUUCUUCUUCUUCUUC	Cleavage		4
ath-miR5021	AT1G01060|AT1G01060.1	2.5	-1	1	20	71	90	UGAGAAGAAGAAGAAGAAAA	: ::::::::::::::::.	UCUUCUUCUUCUUCUUCUUC	Cleavage		4
ath-miR5021	AT1G01060|AT1G01060.4	2.5	-1	1	20	11	30	UGAGAAGAAGAAGAAGAAAA	: ::::::::::::::::.	UCUUCUUCUUCUUCUUCUUC	Cleavage		3
ath-miR5021	AT1G01060|AT1G01060.3	2.5	-1	1	20	3	22	UGAGAAGAAGAAGAAGAAAA	: ::::::::::::::::.	UCUUCUUCUUCUUCUUCUUC	Cleavage		2
ath-miR5021	AT5G06760|AT5G06760.1	2.5	-1	1	20	681	700	UGAGAAGAAGAAGAAGAAAA	::::.::.:::::.::::..	UUUUUUUUUUCUUUUUCUUG	Cleavage		1
ath-miR5021	AT1G73480|AT1G73480.1	2.5	-1	1	20	400	419	UGAGAAGAAGAAGAAGAAAA	: ::::::::::::::::.	UAUUCUUCUUCUUCUUCUUC	Cleavage		1
ath-miR5021	AT3G59080|AT3G59080.1	2.5	-1	1	20	188	207	UGAGAAGAAGAAGAAGAAAA	: ::::::::::::::::.	UCUUCUUCUUCUUCUUCUUC	Cleavage		2
ath-miR5021	AT4G20170|AT4G20170.1	2.5	-1	1	20	134	153	UGAGAAGAAGAAGAAGAAAA	: ::::::::::::::::.	UAUUCUUCUUCUUCUUCUUC	Cleavage		4
ath-miR5021	AT4G20170|AT4G20170.1	2.5	-1	1	20	152	171	UGAGAAGAAGAAGAAGAAAA	::::::::::::::::.	UCUUCUUCUUCUUCUUCUUC	Cleavage		4
ath-miR5021	AT3G59080|AT3G59080.2	2.5	-1	1	20	15	34	UGAGAAGAAGAAGAAGAAAA	: ::::::::::::::::.	UCUUCUUCUUCUUCUUCUUC	Cleavage		2
ath-miR5021	AT1G42550|AT1G42550.1	2.5	-1	1	20	304	323	UGAGAAGAAGAAGAAGAAAA	::::::::::::::::.	GCUUCUUCUUCUUCUUCUUC	Cleavage		2
ath-miR5021	AT3G55970|AT3G55970.2	2.5	-1	1	20	1202	1221	UGAGAAGAAGAAGAAGAAAA	: ::::::::::::::::.	UCUUCUUCUUCUUCUUCUUC	Cleavage		2
ath-miR5021	AT5G42310|AT5G42310.1	2.5	-1	1	20	283	302	UGAGAAGAAGAAGAAGAAAA	:::::::::::::::.:	CCAUCUUCUUCUUCUUCUUA	Cleavage		1
ath-miR5021	AT1G31650|AT1G31650.1	2.5	-1	1	20	96	115	UGAGAAGAAGAAGAAGAAAA	::::::::::::::::.	ACUUCUUCUUCUUCUUCUUC	Cleavage		1
ath-miR5021	AT3G54000|AT3G54000.2	2.5	-1	1	20	381	400	UGAGAAGAAGAAGAAGAAAA	::::::::::::::::.	ACUUCUUCUUCUUCUUCUUC	Cleavage		1
ath-miR5021	AT3G54000|AT3G54000.1	2.5	-1	1	20	381	400	UGAGAAGAAGAAGAAGAAAA	::::::::::::::::.	ACUUCUUCUUCUUCUUCUUC	Cleavage		1
ath-miR5021	AT3G50920|AT3G50920.1	2.5	-1	1	20	254	273	UGAGAAGAAGAAGAAGAAAA	:: :::::::::::::::.	UUCUCUUCUUCUUCUUCUUC	Cleavage		1
ath-miR5021	AT3G54000|AT3G54000.3	2.5	-1	1	20	25	44	UGAGAAGAAGAAGAAGAAAA	::::::::::::::::.	ACUUCUUCUUCUUCUUCUUC	Cleavage		1
ath-miR5021	AT4G37200|AT4G37200.1	2.5	-1	1	20	366	385	UGAGAAGAAGAAGAAGAAAA	: ::::::::::::::::.	UCUUCUUCUUCUUCUUCUUC	Cleavage		1
ath-miR5021	AT3G50920|AT3G50920.2	2.5	-1	1	20	125	144	UGAGAAGAAGAAGAAGAAAA	:: :::::::::::::::.	UUCUCUUCUUCUUCUUCUUC	Cleavage		1
ath-miR5021	AT1G03660|AT1G03660.1	2.5	-1	1	20	52	71	UGAGAAGAAGAAGAAGAAAA	: ::::::::::::::::.	UCUUCUUCUUCUUCUUCUUC	Cleavage		1
ath-miR5021	AT5G64530|AT5G64530.2	2.5	-1	1	20	190	209	UGAGAAGAAGAAGAAGAAAA	::::::::::::::::.	CCUUCUUCUUCUUCUUCUUC	Cleavage		1
ath-miR5021	AT1G22810|AT1G22810.1	2.5	-1	1	20	19	38	UGAGAAGAAGAAGAAGAAAA	: ::::::::::::::::.	UCUUCUUCUUCUUCUUCUUC	Cleavage		1
ath-miR5021	AT5G64530|AT5G64530.1	2.5	-1	1	20	243	262	UGAGAAGAAGAAGAAGAAAA	::::::::::::::::.	CCUUCUUCUUCUUCUUCUUC	Cleavage		1
ath-miR5021	AT1G07720|AT1G07720.2	2.5	-1	1	20	1809	1828	UGAGAAGAAGAAGAAGAAAA	::::::.:::::.::.::	CUUUCUUUUUCUUUUUUUCU	Cleavage		1
ath-miR5021	AT1G07720|AT1G07720.1	2.5	-1	1	20	1681	1700	UGAGAAGAAGAAGAAGAAAA	::::::.:::::.::.::	CUUUCUUUUUCUUUUUUUCU	Cleavage		1
ath-miR5021	AT1G05000|AT1G05000.3	2.5	-1	1	20	2125	2144	UGAGAAGAAGAAGAAGAAAA	:::.:::::::: ::.:::	AUUUUUUCUUCUUAUUUUCA	Cleavage		1
ath-miR5021	AT4G36530|AT4G36530.2	2.5	-1	1	20	576	595	UGAGAAGAAGAAGAAGAAAA	::::::: ::::::::::	ACUUCUUCUGCUUCUUCUCA	Translation		1
ath-miR5021	AT2G42540|AT2G42540.2	2.5	-1	1	20	67	86	UGAGAAGAAGAAGAAGAAAA	:::.::.::::::::::.	CUUUUUUUUUCUUCUUCUUU	Cleavage		2
ath-miR5021	AT4G36530|AT4G36530.1	2.5	-1	1	20	316	335	UGAGAAGAAGAAGAAGAAAA	::::::: ::::::::::	ACUUCUUCUGCUUCUUCUCA	Translation		1
ath-miR5021	AT1G75690|AT1G75690.1	2.5	-1	1	20	269	288	UGAGAAGAAGAAGAAGAAAA	:::::::::::: :::::	GGUUCUUCUUCUUCCUCUCA	Cleavage		1
ath-miR5021	AT5G58120|AT5G58120.1	2.5	-1	1	20	243	262	UGAGAAGAAGAAGAAGAAAA	: ::: :::::::::::::.	UCUUCGUCUUCUUCUUCUCG	Cleavage		1
ath-miR5021	AT1G18730|AT1G18730.1	2.5	-1	1	20	180	199	UGAGAAGAAGAAGAAGAAAA	:::.::.::.::::::::	AUUUUUUUUUUUUCUUCUCC	Cleavage		1
ath-miR5021	AT5G18270|AT5G18270.1	2.5	-1	1	20	143	162	UGAGAAGAAGAAGAAGAAAA	::::::: :::::::::..	CUUUCUUCAUCUUCUUCUUG	Cleavage		1
ath-miR5021	AT5G18270|AT5G18270.2	2.5	-1	1	20	67	86	UGAGAAGAAGAAGAAGAAAA	::::::: :::::::::..	CUUUCUUCAUCUUCUUCUUG	Cleavage		1
ath-miR5021	AT2G42540|AT2G42540.4	2.5	-1	1	20	101	120	UGAGAAGAAGAAGAAGAAAA	:::.::.::::::::::.	CUUUUUUUUUCUUCUUCUUU	Cleavage		1
ath-miR5021	AT4G37590|AT4G37590.1	2.5	-1	1	20	272	291	UGAGAAGAAGAAGAAGAAAA	:: .::::::::::::::	CUUCUUUCUUCUUCUUCUCU	Cleavage		1
ath-miR5021	AT5G67450|AT5G67450.1	2.5	-1	1	20	245	264	UGAGAAGAAGAAGAAGAAAA	: ::: ::::::::::::.:	UCUUCAUCUUCUUCUUCUUA	Cleavage		1
ath-miR5021	AT2G29650|AT2G29650.1	2.5	-1	1	20	2165	2184	UGAGAAGAAGAAGAAGAAAA	: :::::::::::::::.	AUCUCUUCUUCUUCUUCUUC	Cleavage		1
ath-miR5021	AT4G30440|AT4G30440.1	2.5	-1	1	20	214	233	UGAGAAGAAGAAGAAGAAAA	: :::::::::::::::.	CUGUCUUCUUCUUCUUCUUC	Cleavage		2
ath-miR5630a	AT4G09010|AT4G09010.1	2.5	-1	1	21	967	987	GCUAAGAGCGGUUCUGAUGGA	: :: :::::: :::::::::	UGCAACAGAACAGCUCUUAGC	Translation		1
ath-miR5630a	AT4G09010|AT4G09010.3	2.5	-1	1	21	1077	1097	GCUAAGAGCGGUUCUGAUGGA	: :: :::::: :::::::::	UGCAACAGAACAGCUCUUAGC	Translation		1
ath-miR5630a	AT4G09010|AT4G09010.2	2.5	-1	1	21	1130	1150	GCUAAGAGCGGUUCUGAUGGA	: :: :::::: :::::::::	UGCAACAGAACAGCUCUUAGC	Translation		1
ath-miR5630b	AT4G09010|AT4G09010.1	2.5	-1	1	21	967	987	GCUAAGAGCGGUUCUGAUGGA	: :: :::::: :::::::::	UGCAACAGAACAGCUCUUAGC	Translation		1
ath-miR5630b	AT4G09010|AT4G09010.3	2.5	-1	1	21	1077	1097	GCUAAGAGCGGUUCUGAUGGA	: :: :::::: :::::::::	UGCAACAGAACAGCUCUUAGC	Translation		1
ath-miR5630b	AT4G09010|AT4G09010.2	2.5	-1	1	21	1130	1150	GCUAAGAGCGGUUCUGAUGGA	: :: :::::: :::::::::	UGCAACAGAACAGCUCUUAGC	Translation		1
ath-miR5632-3p	AT4G19810|AT4G19810.1	2.5	-1	1	21	1873	1893	UUGGAUUUAUAGUUGGAUAAG	: :: ::::::::.::::::	CAUACACAACUAUAGAUCCAA	Cleavage		1
ath-miR5636	AT2G21330|AT2G21330.3	2.5	-1	1	21	64	84	CGUAGUUGCAGAGCUUGACGG	:::::::: ::::.::::.:	GCGUCAAGCACUGCGACUAUG	Cleavage		1
ath-miR5636	AT2G21330|AT2G21330.2	2.5	-1	1	21	92	112	CGUAGUUGCAGAGCUUGACGG	:::::::: ::::.::::.:	GCGUCAAGCACUGCGACUAUG	Cleavage		1
ath-miR5636	AT2G21330|AT2G21330.1	2.5	-1	1	21	471	491	CGUAGUUGCAGAGCUUGACGG	:::::::: ::::.::::.:	GCGUCAAGCACUGCGACUAUG	Cleavage		1
ath-miR5640	AT2G04780|AT2G04780.2	2.5	-1	1	21	180	200	UGAGAGAAGGAAUUAGAUUCA	.:::::.::.:::::::..	CAGAUCUAGUUUCUUCUCUUG	Cleavage		1
ath-miR5641	AT2G35710|AT2G35710.2	2.5	-1	1	21	168	188	UGGAAGAAGAUGAUAGAAUUA	: ::::::::.:.:::::.:	UUAUUCUAUCGUUUUCUUUCU	Cleavage		1
ath-miR5641	AT4G17230|AT4G17230.1	2.5	-1	1	21	2059	2079	UGGAAGAAGAUGAUAGAAUUA	: :::.::: :::::::::.:	UCAUUUUAUGAUCUUCUUCUA	Cleavage		1
ath-miR5641	AT2G35710|AT2G35710.3	2.5	-1	1	21	947	967	UGGAAGAAGAUGAUAGAAUUA	: ::::::::.:.:::::.:	UUAUUCUAUCGUUUUCUUUCU	Cleavage		1
ath-miR5641	AT5G44650|AT5G44650.1	2.5	-1	1	21	1180	1200	UGGAAGAAGAUGAUAGAAUUA	: :::. :::::::::::::	UUAUUUAAUCAUCUUCUUCCU	Cleavage		2
ath-miR5645c	AT1G23840|AT1G23840.1	2.5	-1	1	21	955	975	AACCUAUUUAACGACAUGACU	::::::::::::.::::	GGGAAUGUCGUUAAAUGGGUU	Cleavage		1
ath-miR5648-5p	AT5G62430|AT5G62430.1	2.5	-1	1	22	174	195	UUUGGAAAUAUUUGGCUUGACU	::: ::::: :::::::::	UUCCAAACCAAAAAUUUCCAAA	Translation		1
ath-miR5652	AT5G11210|AT5G11210.6	2.5	-1	1	21	2411	2431	UUGAAUGUGAAUGAAUCGGGC	:.:.:::.::.::::::.:	AACUGGUUCGUUUACAUUCGA	Cleavage		1
ath-miR5652	AT5G11210|AT5G11210.7	2.5	-1	1	21	2411	2431	UUGAAUGUGAAUGAAUCGGGC	:.:.:::.::.::::::.:	AACUGGUUCGUUUACAUUCGA	Cleavage		1
ath-miR5652	AT5G11210|AT5G11210.8	2.5	-1	1	21	2411	2431	UUGAAUGUGAAUGAAUCGGGC	:.:.:::.::.::::::.:	AACUGGUUCGUUUACAUUCGA	Cleavage		1
ath-miR5652	AT5G11210|AT5G11210.2	2.5	-1	1	21	2147	2167	UUGAAUGUGAAUGAAUCGGGC	:.:.:::.::.::::::.:	AACUGGUUCGUUUACAUUCGA	Cleavage		1
ath-miR5652	AT5G11210|AT5G11210.9	2.5	-1	1	21	2411	2431	UUGAAUGUGAAUGAAUCGGGC	:.:.:::.::.::::::.:	AACUGGUUCGUUUACAUUCGA	Cleavage		1
ath-miR5652	AT5G11210|AT5G11210.3	2.5	-1	1	21	2149	2169	UUGAAUGUGAAUGAAUCGGGC	:.:.:::.::.::::::.:	AACUGGUUCGUUUACAUUCGA	Cleavage		1
ath-miR5652	AT5G11210|AT5G11210.4	2.5	-1	1	21	2166	2186	UUGAAUGUGAAUGAAUCGGGC	:.:.:::.::.::::::.:	AACUGGUUCGUUUACAUUCGA	Cleavage		1
ath-miR5652	AT5G11210|AT5G11210.5	2.5	-1	1	21	2166	2186	UUGAAUGUGAAUGAAUCGGGC	:.:.:::.::.::::::.:	AACUGGUUCGUUUACAUUCGA	Cleavage		1
ath-miR5652	AT5G11210|AT5G11210.10	2.5	-1	1	21	2151	2171	UUGAAUGUGAAUGAAUCGGGC	:.:.:::.::.::::::.:	AACUGGUUCGUUUACAUUCGA	Cleavage		1
ath-miR5652	AT5G11210|AT5G11210.1	2.5	-1	1	21	2064	2084	UUGAAUGUGAAUGAAUCGGGC	:.:.:::.::.::::::.:	AACUGGUUCGUUUACAUUCGA	Cleavage		1
ath-miR5652	AT5G11210|AT5G11210.11	2.5	-1	1	21	808	828	UUGAAUGUGAAUGAAUCGGGC	:.:.:::.::.::::::.:	AACUGGUUCGUUUACAUUCGA	Cleavage		1
ath-miR5653	AT1G18650|AT1G18650.2	2.5	-1	1	24	301	324	UGGGUUGAGUUGAGUUGAGUUGGC	:::::.::::.::::.:::..:	AACAACUUAACUUAACUUAACUUA	Cleavage		1
ath-miR5653	AT1G18650|AT1G18650.1	2.5	-1	1	24	301	324	UGGGUUGAGUUGAGUUGAGUUGGC	:::::.::::.::::.:::..:	AACAACUUAACUUAACUUAACUUA	Cleavage		1
ath-miR5653	AT1G64160|AT1G64160.1	2.5	-1	1	24	464	487	UGGGUUGAGUUGAGUUGAGUUGGC	..:::::::.::::::: ::	UUGUGUUCAACUCGACUCAACACA	Cleavage		1
ath-miR5658	AT4G37590|AT4G37590.1	2.5	-1	1	21	1389	1409	AUGAUGAUGAUGAUGAUGAAA	::::::::::::::::: :	AUUCAUCAUCAUCAUCAUGAA	Cleavage		2
ath-miR5658	AT4G31820|AT4G31820.2	2.5	-1	1	21	1426	1446	AUGAUGAUGAUGAUGAUGAAA	::..:::::::::::: :::	GUUUGUCAUCAUCAUCACCAU	Cleavage		1
ath-miR5658	AT5G49730|AT5G49730.2	2.5	-1	1	21	175	195	AUGAUGAUGAUGAUGAUGAAA	:::::::::::::::::	ACUCAUCAUCAUCAUCAUCUG	Cleavage		1
ath-miR5658	AT5G49730|AT5G49730.1	2.5	-1	1	21	175	195	AUGAUGAUGAUGAUGAUGAAA	:::::::::::::::::	ACUCAUCAUCAUCAUCAUCUG	Cleavage		1
ath-miR5658	AT3G46640|AT3G46640.2	2.5	-1	1	21	996	1016	AUGAUGAUGAUGAUGAUGAAA	::::::.::::::::::	CAGAAUCAUCGUCAUCAUCAU	Cleavage		3
ath-miR5658	AT1G25450|AT1G25450.1	2.5	-1	1	21	1590	1610	AUGAUGAUGAUGAUGAUGAAA	: ::::.::.:::::::.::	AUACAUCGUCGUCAUCAUUAU	Cleavage		1
ath-miR5658	AT2G29990|AT2G29990.1	2.5	-1	1	21	243	263	AUGAUGAUGAUGAUGAUGAAA	:::::::::::.:::::	CCGGAUCAUCAUCAUUAUCAU	Cleavage		1
ath-miR5658	AT3G46640|AT3G46640.1	2.5	-1	1	21	1044	1064	AUGAUGAUGAUGAUGAUGAAA	::::::.::::::::::	CAGAAUCAUCGUCAUCAUCAU	Cleavage		3
ath-miR5658	AT3G46640|AT3G46640.3	2.5	-1	1	21	1016	1036	AUGAUGAUGAUGAUGAUGAAA	::::::.::::::::::	CAGAAUCAUCGUCAUCAUCAU	Cleavage		3
ath-miR5658	AT4G00880|AT4G00880.1	2.5	-1	1	21	530	550	AUGAUGAUGAUGAUGAUGAAA	:: ::::::: :::::::::	CUUGAUCAUCACCAUCAUCAU	Translation		1
ath-miR5658	AT3G13650|AT3G13650.1	2.5	-1	1	21	224	244	AUGAUGAUGAUGAUGAUGAAA	::::: ::::::::.:::	ACUCAUCCUCAUCAUCGUCAC	Cleavage		1
ath-miR5659	AT3G13380|AT3G13380.1	2.5	-1	1	23	1384	1406	CGAUGAAGGUCUUUGGAACGGUA	::::..::::.:::::::	UGAGAUUCCGGAGACUUUCAUCG	Cleavage		1
ath-miR5998a	AT5G05410|AT5G05410.1	2.5	-1	1	21	215	235	ACAGUUUGUGUUUUGUUUUGU	.:::::.::::::::.::	UAGAAACAGAACACAAAUUGA	Cleavage		1
ath-miR5998a	AT5G05410|AT5G05410.2	2.5	-1	1	21	215	235	ACAGUUUGUGUUUUGUUUUGU	.:::::.::::::::.::	UAGAAACAGAACACAAAUUGA	Cleavage		1
ath-miR5998b	AT5G05410|AT5G05410.1	2.5	-1	1	21	215	235	ACAGUUUGUGUUUUGUUUUGU	.:::::.::::::::.::	UAGAAACAGAACACAAAUUGA	Cleavage		1
ath-miR5998b	AT5G05410|AT5G05410.2	2.5	-1	1	21	215	235	ACAGUUUGUGUUUUGUUUUGU	.:::::.::::::::.::	UAGAAACAGAACACAAAUUGA	Cleavage		1
ath-miR8166	AT3G47380|AT3G47380.1	2.5	-1	1	22	188	209	AGAGAGUGUAGAAAGUUUCUCA	: :::. :::::::::::::	AAACAAAUAUUCUACACUCUCU	Cleavage		1
ath-miR8170-3p	AT3G52870|AT3G52870.1	2.5	-1	1	21	1752	1772	UUGCUUAAAGAUUUUCUAUGU	:: ::::::::::::.::	AGCUAAAAAAUCUUUAAGUAA	Cleavage		1
ath-miR827	AT4G37590|AT4G37590.1	2.5	-1	1	21	2275	2295	UUAGAUGACCAUCAACAAACU	:::::::::::.::.::.	AACUUGUUGAUGGUUAUUUAG	Cleavage		1
ath-miR829-3p.1	AT5G23860|AT5G23860.1	2.5	-1	1	24	1351	1374	AGCUCUGAUACCAAAUGAUGGAAU	:: ::::::::::::::.	CAUGAAUGAUUUGGUAUCAGAGUA	Cleavage		1
ath-miR829-3p.1	AT5G23860|AT5G23860.2	2.5	-1	1	24	1328	1351	AGCUCUGAUACCAAAUGAUGGAAU	:: ::::::::::::::.	CAUGAAUGAUUUGGUAUCAGAGUA	Cleavage		1
ath-miR830-3p	AT4G23130|AT4G23130.1	2.5	-1	1	21	1796	1816	UAACUAUUUUGAGAAGAAGUG	:::: :.::.:.:::::::	UUCUUCCUUUCGAGAUAGUUA	Cleavage		1
ath-miR830-3p	AT4G23130|AT4G23130.2	2.5	-1	1	21	1808	1828	UAACUAUUUUGAGAAGAAGUG	:::: :.::.:.:::::::	UUCUUCCUUUCGAGAUAGUUA	Cleavage		1
ath-miR830-3p	AT4G23130|AT4G23130.3	2.5	-1	1	21	1889	1909	UAACUAUUUUGAGAAGAAGUG	:::: :.::.:.:::::::	UUCUUCCUUUCGAGAUAGUUA	Cleavage		1
ath-miR830-5p	AT5G57030|AT5G57030.1	2.5	-1	1	22	254	275	UCUUCUCCAAAUAGUUUAGGUU	: .: :::.:::::::::.::.	AUUCGAAAUUAUUUGGAGGAGG	Cleavage		1
ath-miR830-5p	AT1G55480|AT1G55480.1	2.5	-1	1	22	933	954	UCUUCUCCAAAUAGUUUAGGUU	: :::::::::: ::::::	AUGCAAAACUAUUUGAAGAAGA	Cleavage		1
ath-miR835-5p	AT4G33470|AT4G33470.1	2.5	-1	1	21	172	191	UUCUUGCAUAUGUUCUUUAUC	.::.: ::::::::::::::	AGUAGA-AACAUAUGCAAGAA	Cleavage		1
ath-miR838	AT3G47070|AT3G47070.1	2.5	-1	1	21	516	536	UUUUCUUCUACUUCUUGCACA	: : :::::: ::::::::::	UCUUCAAGAAAUAGAAGAAAA	Translation		1
ath-miR838	AT3G18750|AT3G18750.6	2.5	-1	1	21	1509	1529	UUUUCUUCUACUUCUUGCACA	: :::::::::::::::.	CAUUCAAGAAGUAGAAGAAGC	Cleavage		1
ath-miR838	AT3G18750|AT3G18750.5	2.5	-1	1	21	1569	1589	UUUUCUUCUACUUCUUGCACA	: :::::::::::::::.	CAUUCAAGAAGUAGAAGAAGC	Cleavage		1
ath-miR838	AT3G18750|AT3G18750.1	2.5	-1	1	21	1646	1666	UUUUCUUCUACUUCUUGCACA	: :::::::::::::::.	CAUUCAAGAAGUAGAAGAAGC	Cleavage		1
ath-miR838	AT3G18750|AT3G18750.2	2.5	-1	1	21	1684	1704	UUUUCUUCUACUUCUUGCACA	: :::::::::::::::.	CAUUCAAGAAGUAGAAGAAGC	Cleavage		1
ath-miR838	AT3G18750|AT3G18750.3	2.5	-1	1	21	1712	1732	UUUUCUUCUACUUCUUGCACA	: :::::::::::::::.	CAUUCAAGAAGUAGAAGAAGC	Cleavage		1
ath-miR838	AT3G18750|AT3G18750.4	2.5	-1	1	21	1957	1977	UUUUCUUCUACUUCUUGCACA	: :::::::::::::::.	CAUUCAAGAAGUAGAAGAAGC	Cleavage		1
ath-miR838	AT1G64380|AT1G64380.1	2.5	-1	1	21	1245	1265	UUUUCUUCUACUUCUUGCACA	::::: ::: :::::::::	AUUGCAACAAGAAGAAGAAAA	Translation		1
ath-miR843	AT3G10320|AT3G10320.1	2.5	-1	1	21	1603	1623	UUUAGGUCGAGCUUCAUUGGA	::: ::::::::..:::.:	GGCAAAGAAGCUCGGUCUAGA	Cleavage		1
ath-miR847	AT1G20010|AT1G20010.1	2.5	-1	1	21	1666	1686	UCACUCCUCUUCUUCUUGAUG	: :::::::::::::: ::	GUUGAAGAAGAAGAGGAGGGA	Cleavage		1
ath-miR850	AT1G09340|AT1G09340.2	2.5	-1	1	22	1797	1818	UAAGAUCCGGACUACAACAAAG	: :::: :.::::::::.::.	GUAUGUUAUGGUCCGGAUUUUG	Cleavage		1
ath-miR850	AT1G09340|AT1G09340.1	2.5	-1	1	22	1457	1478	UAAGAUCCGGACUACAACAAAG	: :::: :.::::::::.::.	GUAUGUUAUGGUCCGGAUUUUG	Cleavage		1
ath-miR854a	AT5G17300|AT5G17300.2	2.5	-1	1	21	150	170	GAUGAGGAUAGGGAGGAGGAG	:::.::.:.::::::.::.	GACCUUCUUCUUAUCCUUAUU	Cleavage		2
ath-miR854a	AT5G17300|AT5G17300.1	2.5	-1	1	21	222	242	GAUGAGGAUAGGGAGGAGGAG	:::.::.:.::::::.::.	GACCUUCUUCUUAUCCUUAUU	Cleavage		2
ath-miR854a	AT2G34600|AT2G34600.1	2.5	-1	1	21	44	64	GAUGAGGAUAGGGAGGAGGAG	: .::..::.:::::::.:::	CGUCUUUUCUCUAUCCUUAUC	Cleavage		1
ath-miR854b	AT5G17300|AT5G17300.2	2.5	-1	1	21	150	170	GAUGAGGAUAGGGAGGAGGAG	:::.::.:.::::::.::.	GACCUUCUUCUUAUCCUUAUU	Cleavage		2
ath-miR854b	AT5G17300|AT5G17300.1	2.5	-1	1	21	222	242	GAUGAGGAUAGGGAGGAGGAG	:::.::.:.::::::.::.	GACCUUCUUCUUAUCCUUAUU	Cleavage		2
ath-miR854b	AT2G34600|AT2G34600.1	2.5	-1	1	21	44	64	GAUGAGGAUAGGGAGGAGGAG	: .::..::.:::::::.:::	CGUCUUUUCUCUAUCCUUAUC	Cleavage		1
ath-miR854c	AT5G17300|AT5G17300.2	2.5	-1	1	21	150	170	GAUGAGGAUAGGGAGGAGGAG	:::.::.:.::::::.::.	GACCUUCUUCUUAUCCUUAUU	Cleavage		2
ath-miR854c	AT5G17300|AT5G17300.1	2.5	-1	1	21	222	242	GAUGAGGAUAGGGAGGAGGAG	:::.::.:.::::::.::.	GACCUUCUUCUUAUCCUUAUU	Cleavage		2
ath-miR854c	AT2G34600|AT2G34600.1	2.5	-1	1	21	44	64	GAUGAGGAUAGGGAGGAGGAG	: .::..::.:::::::.:::	CGUCUUUUCUCUAUCCUUAUC	Cleavage		1
ath-miR854d	AT5G17300|AT5G17300.2	2.5	-1	1	21	150	170	GAUGAGGAUAGGGAGGAGGAG	:::.::.:.::::::.::.	GACCUUCUUCUUAUCCUUAUU	Cleavage		2
ath-miR854d	AT5G17300|AT5G17300.1	2.5	-1	1	21	222	242	GAUGAGGAUAGGGAGGAGGAG	:::.::.:.::::::.::.	GACCUUCUUCUUAUCCUUAUU	Cleavage		2
ath-miR854d	AT2G34600|AT2G34600.1	2.5	-1	1	21	44	64	GAUGAGGAUAGGGAGGAGGAG	: .::..::.:::::::.:::	CGUCUUUUCUCUAUCCUUAUC	Cleavage		1
ath-miR854e	AT5G17300|AT5G17300.2	2.5	-1	1	21	150	170	GAUGAGGAUAGGGAGGAGGAG	:::.::.:.::::::.::.	GACCUUCUUCUUAUCCUUAUU	Cleavage		2
ath-miR854e	AT5G17300|AT5G17300.1	2.5	-1	1	21	222	242	GAUGAGGAUAGGGAGGAGGAG	:::.::.:.::::::.::.	GACCUUCUUCUUAUCCUUAUU	Cleavage		2
ath-miR854e	AT2G34600|AT2G34600.1	2.5	-1	1	21	44	64	GAUGAGGAUAGGGAGGAGGAG	: .::..::.:::::::.:::	CGUCUUUUCUCUAUCCUUAUC	Cleavage		1
ath-miR855	AT1G02530|AT1G02530.2	2.5	-1	1	22	691	712	AGCAAAAGCUAAGGAAAAGGAA	::: :.::::::::::::	CGGAUUUGCUUUAGCUUUUGCU	Cleavage		1
ath-miR855	AT1G02530|AT1G02530.1	2.5	-1	1	22	691	712	AGCAAAAGCUAAGGAAAAGGAA	::: :.::::::::::::	CGGAUUUGCUUUAGCUUUUGCU	Cleavage		1
ath-miR858a	AT4G05100|AT4G05100.1	2.5	-1	1	21	478	498	UUUCGUUGUCUGUUCGACCUU	:: :::::::::::::.:	CUGGAAGAACAGACAACGAGA	Cleavage		1
ath-miR859	AT1G67830|AT1G67830.1	2.5	-1	1	21	339	359	UCUCUCUGUUGUGAAGUCAAA	:::::::::.:.:.:::::	AUUGACUUCAUAGCGGAGAGU	Cleavage		1
ath-miR860	AT1G55210|AT1G55210.2	2.5	-1	1	21	680	700	UCAAUAGAUUGGACUAUGUAU	: ::: : :.:::::::::::	AAACAGAUUUCAAUCUAUUGA	Cleavage		1
ath-miR860	AT1G55210|AT1G55210.1	2.5	-1	1	21	773	793	UCAAUAGAUUGGACUAUGUAU	: ::: : :.:::::::::::	AAACAGAUUUCAAUCUAUUGA	Cleavage		1
ath-miR863-3p	AT2G29980|AT2G29980.1	2.5	-1	1	21	1456	1476	UUGAGAGCAACAAGACAUAAU	:::: ::::::::.:.:.::	UUUAUUUCUUGUUGUUUUUAA	Cleavage		1
ath-miR863-3p	AT2G29980|AT2G29980.2	2.5	-1	1	21	1381	1401	UUGAGAGCAACAAGACAUAAU	:::: ::::::::.:.:.::	UUUAUUUCUUGUUGUUUUUAA	Cleavage		1
ath-miR865-5p	AT3G51895|AT3G51895.2	2.5	-1	1	21	2075	2095	AUGAAUUUGGAUCUAAUUGAG	:.:: ::::::::::::::	AUUAACCAGAUCCAAAUUCAU	Cleavage		1
ath-miR865-5p	AT3G51895|AT3G51895.1	2.5	-1	1	21	1947	1967	AUGAAUUUGGAUCUAAUUGAG	:.:: ::::::::::::::	AUUAACCAGAUCCAAAUUCAU	Cleavage		1
ath-miR156a-5p	AT4G22530|AT4G22530.1	3	-1	1	20	1735	1754	UGACAGAAGAGAGUGAGCAC	::::: :::::::.:::.	AUGCUCUCUCUCUUUUGUUU	Cleavage		1
ath-miR156a-5p	AT4G22530|AT4G22530.2	3	-1	1	20	1369	1388	UGACAGAAGAGAGUGAGCAC	::::: :::::::.:::.	AUGCUCUCUCUCUUUUGUUU	Cleavage		1
ath-miR156b-3p	AT1G09380|AT1G09380.1	3	-1	1	23	1199	1221	UGCUCACCUCUCUUUCUGUCAGU	:: ::: :::::::::::..	GGGGAAAGACAGAGAGGUGAGUG	Cleavage		1
ath-miR156b-5p	AT4G22530|AT4G22530.1	3	-1	1	20	1735	1754	UGACAGAAGAGAGUGAGCAC	::::: :::::::.:::.	AUGCUCUCUCUCUUUUGUUU	Cleavage		1
ath-miR156b-5p	AT4G22530|AT4G22530.2	3	-1	1	20	1369	1388	UGACAGAAGAGAGUGAGCAC	::::: :::::::.:::.	AUGCUCUCUCUCUUUUGUUU	Cleavage		1
ath-miR156c-5p	AT4G22530|AT4G22530.1	3	-1	1	20	1735	1754	UGACAGAAGAGAGUGAGCAC	::::: :::::::.:::.	AUGCUCUCUCUCUUUUGUUU	Cleavage		1
ath-miR156c-5p	AT4G22530|AT4G22530.2	3	-1	1	20	1369	1388	UGACAGAAGAGAGUGAGCAC	::::: :::::::.:::.	AUGCUCUCUCUCUUUUGUUU	Cleavage		1
ath-miR156d-3p	AT3G49260|AT3G49260.1	3	-1	1	23	1040	1062	GCUCACUCUCUUUUUGUCAUAAC	::::..::::::::: :.::	GGAAUGAUGAAAAGAGAGAGGGC	Cleavage		1
ath-miR156d-3p	AT3G49260|AT3G49260.4	3	-1	1	23	974	996	GCUCACUCUCUUUUUGUCAUAAC	::::..::::::::: :.::	GGAAUGAUGAAAAGAGAGAGGGC	Cleavage		1
ath-miR156d-3p	AT3G49260|AT3G49260.3	3	-1	1	23	934	956	GCUCACUCUCUUUUUGUCAUAAC	::::..::::::::: :.::	GGAAUGAUGAAAAGAGAGAGGGC	Cleavage		1
ath-miR156d-3p	AT3G49260|AT3G49260.2	3	-1	1	23	816	838	GCUCACUCUCUUUUUGUCAUAAC	::::..::::::::: :.::	GGAAUGAUGAAAAGAGAGAGGGC	Cleavage		1
ath-miR156d-3p	AT5G44020|AT5G44020.1	3	-1	1	23	880	902	GCUCACUCUCUUUUUGUCAUAAC	: :::: ::.::::: ::::::	AUGAUGAAAAGAAGAGUGUGAGC	Cleavage		1
ath-miR156d-3p	AT3G01990|AT3G01990.8	3	-1	1	23	2436	2458	GCUCACUCUCUUUUUGUCAUAAC	::...:.:::::::::::	UUGUUGGUGAGAAGAGAGUGAGA	Cleavage		1
ath-miR156d-3p	AT3G01990|AT3G01990.9	3	-1	1	23	2397	2419	GCUCACUCUCUUUUUGUCAUAAC	::...:.:::::::::::	UUGUUGGUGAGAAGAGAGUGAGA	Cleavage		1
ath-miR156d-3p	AT3G01990|AT3G01990.10	3	-1	1	23	2371	2393	GCUCACUCUCUUUUUGUCAUAAC	::...:.:::::::::::	UUGUUGGUGAGAAGAGAGUGAGA	Cleavage		1
ath-miR156d-3p	AT3G01990|AT3G01990.2	3	-1	1	23	2404	2426	GCUCACUCUCUUUUUGUCAUAAC	::...:.:::::::::::	UUGUUGGUGAGAAGAGAGUGAGA	Cleavage		1
ath-miR156d-3p	AT3G01990|AT3G01990.3	3	-1	1	23	2359	2381	GCUCACUCUCUUUUUGUCAUAAC	::...:.:::::::::::	UUGUUGGUGAGAAGAGAGUGAGA	Cleavage		1
ath-miR156d-3p	AT3G01990|AT3G01990.1	3	-1	1	23	2265	2287	GCUCACUCUCUUUUUGUCAUAAC	::...:.:::::::::::	UUGUUGGUGAGAAGAGAGUGAGA	Cleavage		1
ath-miR156d-3p	AT3G01990|AT3G01990.4	3	-1	1	23	2320	2342	GCUCACUCUCUUUUUGUCAUAAC	::...:.:::::::::::	UUGUUGGUGAGAAGAGAGUGAGA	Cleavage		1
ath-miR156d-3p	AT3G01990|AT3G01990.5	3	-1	1	23	2294	2316	GCUCACUCUCUUUUUGUCAUAAC	::...:.:::::::::::	UUGUUGGUGAGAAGAGAGUGAGA	Cleavage		1
ath-miR156d-3p	AT3G01990|AT3G01990.6	3	-1	1	23	2204	2226	GCUCACUCUCUUUUUGUCAUAAC	::...:.:::::::::::	UUGUUGGUGAGAAGAGAGUGAGA	Cleavage		1
ath-miR156d-3p	AT3G01990|AT3G01990.7	3	-1	1	23	2188	2210	GCUCACUCUCUUUUUGUCAUAAC	::...:.:::::::::::	UUGUUGGUGAGAAGAGAGUGAGA	Cleavage		1
ath-miR156d-3p	AT4G15630|AT4G15630.1	3	-1	1	23	312	334	GCUCACUCUCUUUUUGUCAUAAC	: :: ::::::::::::.:.	GAAAGGAAAAAAAGAGAGUGGGU	Cleavage		1
ath-miR156d-5p	AT4G22530|AT4G22530.1	3	-1	1	20	1735	1754	UGACAGAAGAGAGUGAGCAC	::::: :::::::.:::.	AUGCUCUCUCUCUUUUGUUU	Cleavage		1
ath-miR156d-5p	AT4G22530|AT4G22530.2	3	-1	1	20	1369	1388	UGACAGAAGAGAGUGAGCAC	::::: :::::::.:::.	AUGCUCUCUCUCUUUUGUUU	Cleavage		1
ath-miR156e	AT4G22530|AT4G22530.1	3	-1	1	20	1735	1754	UGACAGAAGAGAGUGAGCAC	::::: :::::::.:::.	AUGCUCUCUCUCUUUUGUUU	Cleavage		1
ath-miR156e	AT4G22530|AT4G22530.2	3	-1	1	20	1369	1388	UGACAGAAGAGAGUGAGCAC	::::: :::::::.:::.	AUGCUCUCUCUCUUUUGUUU	Cleavage		1
ath-miR156f-5p	AT4G22530|AT4G22530.1	3	-1	1	20	1735	1754	UGACAGAAGAGAGUGAGCAC	::::: :::::::.:::.	AUGCUCUCUCUCUUUUGUUU	Cleavage		1
ath-miR156f-5p	AT4G22530|AT4G22530.2	3	-1	1	20	1369	1388	UGACAGAAGAGAGUGAGCAC	::::: :::::::.:::.	AUGCUCUCUCUCUUUUGUUU	Cleavage		1
ath-miR156g	AT4G22530|AT4G22530.1	3	-1	1	20	1735	1754	CGACAGAAGAGAGUGAGCAC	::::: :::::::.:::.	AUGCUCUCUCUCUUUUGUUU	Cleavage		1
ath-miR156g	AT4G22530|AT4G22530.2	3	-1	1	20	1369	1388	CGACAGAAGAGAGUGAGCAC	::::: :::::::.:::.	AUGCUCUCUCUCUUUUGUUU	Cleavage		1
ath-miR156g	AT4G02480|AT4G02480.1	3	-1	1	20	1761	1780	CGACAGAAGAGAGUGAGCAC	::.: :.::::::.:::.:	UUGUUGAUUCUCUUUUGUUG	Cleavage		1
ath-miR156h	AT2G33810|AT2G33810.1	3	-1	1	20	787	806	UGACAGAAGAAAGAGAGCAC	::::. :: ::::::::::	UUGCUUACUCUCUUCUGUCA	Translation		1
ath-miR156h	AT1G56060|AT1G56060.1	3	-1	1	20	275	294	UGACAGAAGAAAGAGAGCAC	:: :::.:::.::::::..	UUGAUCUUUUUUUUCUGUUG	Cleavage		1
ath-miR156i	AT1G49310|AT1G49310.1	3	-1	1	20	607	626	UGACAGAAGAGAGAGAGCAG	.::.:::.:.:.::.:::.:	UUGUUCUUUUUUUUUUGUUA	Cleavage		1
ath-miR156j	AT1G49310|AT1G49310.1	3	-1	1	20	607	626	UGACAGAAGAGAGAGAGCAC	::.:::.:.:.::.:::.:	UUGUUCUUUUUUUUUUGUUA	Cleavage		1
ath-miR157c-3p	AT5G08650|AT5G08650.1	3	-1	1	21	350	370	GCUCUCUAUACUUCUGUCACC	:: :::.::.::::::::	GUAGAGAGAGGUGUAGAGAGC	Cleavage		1
ath-miR157c-3p	AT5G08650|AT5G08650.2	3	-1	1	21	25	45	GCUCUCUAUACUUCUGUCACC	:: :::.::.::::::::	GUAGAGAGAGGUGUAGAGAGC	Cleavage		1
ath-miR157d	AT4G21120|AT4G21120.2	3	-1	1	20	636	655	UGACAGAAGAUAGAGAGCAC	::::::: .::::.:::.:	AUGCUCUCCGUCUUUUGUUA	Cleavage		1
ath-miR157d	AT4G21120|AT4G21120.1	3	-1	1	20	691	710	UGACAGAAGAUAGAGAGCAC	::::::: .::::.:::.:	AUGCUCUCCGUCUUUUGUUA	Cleavage		1
ath-miR157d	AT2G33810|AT2G33810.1	3	-1	1	20	787	806	UGACAGAAGAUAGAGAGCAC	::::. :: ::::::::::	UUGCUUACUCUCUUCUGUCA	Translation		1
ath-miR158a-5p	AT1G42550|AT1G42550.1	3	-1	1	21	1489	1509	CUUUGUCUACAAUUUUGGAAA	::...::.::::.::.::::	AUUUUGAAGUUGUGGAUAAAG	Cleavage		1
ath-miR158a-5p	AT4G16155|AT4G16155.1	3	-1	1	21	1616	1636	CUUUGUCUACAAUUUUGGAAA	: ::..::.::::::::.::	UGUCUGAAGUUGUAGACGAAC	Cleavage		1
ath-miR158a-5p	AT3G52840|AT3G52840.1	3	-1	1	21	899	919	CUUUGUCUACAAUUUUGGAAA	::.::.::::.::::.::	AAGCCGAAGUUGUGGACAGAG	Cleavage		1
ath-miR158a-5p	AT3G52840|AT3G52840.2	3	-1	1	21	937	957	CUUUGUCUACAAUUUUGGAAA	::.::.::::.::::.::	AAGCCGAAGUUGUGGACAGAG	Cleavage		1
ath-miR158a-5p	AT5G24780|AT5G24780.2	3	-1	1	21	355	375	CUUUGUCUACAAUUUUGGAAA	::::::: :::: ::::::	ACUCCAAAACUGUAAACAAAG	Cleavage		1
ath-miR158a-5p	AT5G24780|AT5G24780.1	3	-1	1	21	599	619	CUUUGUCUACAAUUUUGGAAA	::::::: :::: ::::::	ACUCCAAAACUGUAAACAAAG	Cleavage		1
ath-miR158a-5p	AT1G33811|AT1G33811.1	3	-1	1	21	1006	1026	CUUUGUCUACAAUUUUGGAAA	:...:..::::.:::::::	GAUUUGAGGUUGUGGACAAAG	Cleavage		1
ath-miR160c-3p	AT1G70210|AT1G70210.1	3	-1	1	21	2070	2090	CGUACAAGGAGUCAAGCAUGA	:: .::::.:::::::..:	AGAUUUUUGAUUCCUUGUGUG	Cleavage		1
ath-miR163	AT3G44870|AT3G44870.1	3	-1	1	24	311	333	UUGAAGAGGACUUGGAACUUCGAU	::::: :::::::::..:::::::	AUCGA-GUUCCAAGUUUUCUUCAA	Cleavage		1
ath-miR163	AT3G44860|AT3G44860.1	3	-1	1	24	380	402	UUGAAGAGGACUUGGAACUUCGAU	::::: :::::::::..:::::::	AUCGA-GUUCCAAGUUUUCUUCAA	Cleavage		1
ath-miR163	AT3G50270|AT3G50270.1	3	-1	1	24	259	282	UUGAAGAGGACUUGGAACUUCGAU	: ::.:::::.:::::::	CCAUUUGAUCUAAGUCUUCUUCAA	Cleavage		1
ath-miR164a	AT4G27520|AT4G27520.1	3	-1	1	21	951	971	UGGAGAAGCAGGGCACGUGCA	: ::::: :::::.::: :::	UCCACGUCCCCUGUUUCCCCA	Cleavage		2
ath-miR164b-5p	AT4G27520|AT4G27520.1	3	-1	1	21	951	971	UGGAGAAGCAGGGCACGUGCA	: ::::: :::::.::: :::	UCCACGUCCCCUGUUUCCCCA	Cleavage		2
ath-miR164c-5p	AT4G27520|AT4G27520.1	3	-1	1	21	951	971	UGGAGAAGCAGGGCACGUGCG	::::: :::::.::: :::	UCCACGUCCCCUGUUUCCCCA	Cleavage		2
ath-miR166a-3p	AT2G46020|AT2G46020.6	3	-1	1	21	6317	6337	UCGGACCAGGCUUCAUUCCCC	::. ::::.:::::::::	ACCGAGAGAAGUCUGGUCCGA	Cleavage		1
ath-miR166a-3p	AT2G46020|AT2G46020.2	3	-1	1	21	6320	6340	UCGGACCAGGCUUCAUUCCCC	::. ::::.:::::::::	ACCGAGAGAAGUCUGGUCCGA	Cleavage		1
ath-miR166a-3p	AT2G46020|AT2G46020.1	3	-1	1	21	6883	6903	UCGGACCAGGCUUCAUUCCCC	::. ::::.:::::::::	ACCGAGAGAAGUCUGGUCCGA	Cleavage		1
ath-miR166a-3p	AT2G46020|AT2G46020.5	3	-1	1	21	6986	7006	UCGGACCAGGCUUCAUUCCCC	::. ::::.:::::::::	ACCGAGAGAAGUCUGGUCCGA	Cleavage		1
ath-miR166a-3p	AT2G46020|AT2G46020.4	3	-1	1	21	6860	6880	UCGGACCAGGCUUCAUUCCCC	::. ::::.:::::::::	ACCGAGAGAAGUCUGGUCCGA	Cleavage		1
ath-miR166a-3p	AT2G46020|AT2G46020.3	3	-1	1	21	7015	7035	UCGGACCAGGCUUCAUUCCCC	::. ::::.:::::::::	ACCGAGAGAAGUCUGGUCCGA	Cleavage		1
ath-miR166b-3p	AT2G46020|AT2G46020.6	3	-1	1	21	6317	6337	UCGGACCAGGCUUCAUUCCCC	::. ::::.:::::::::	ACCGAGAGAAGUCUGGUCCGA	Cleavage		1
ath-miR166b-3p	AT2G46020|AT2G46020.2	3	-1	1	21	6320	6340	UCGGACCAGGCUUCAUUCCCC	::. ::::.:::::::::	ACCGAGAGAAGUCUGGUCCGA	Cleavage		1
ath-miR166b-3p	AT2G46020|AT2G46020.1	3	-1	1	21	6883	6903	UCGGACCAGGCUUCAUUCCCC	::. ::::.:::::::::	ACCGAGAGAAGUCUGGUCCGA	Cleavage		1
ath-miR166b-3p	AT2G46020|AT2G46020.5	3	-1	1	21	6986	7006	UCGGACCAGGCUUCAUUCCCC	::. ::::.:::::::::	ACCGAGAGAAGUCUGGUCCGA	Cleavage		1
ath-miR166b-3p	AT2G46020|AT2G46020.4	3	-1	1	21	6860	6880	UCGGACCAGGCUUCAUUCCCC	::. ::::.:::::::::	ACCGAGAGAAGUCUGGUCCGA	Cleavage		1
ath-miR166b-3p	AT2G46020|AT2G46020.3	3	-1	1	21	7015	7035	UCGGACCAGGCUUCAUUCCCC	::. ::::.:::::::::	ACCGAGAGAAGUCUGGUCCGA	Cleavage		1
ath-miR166c	AT2G46020|AT2G46020.6	3	-1	1	21	6317	6337	UCGGACCAGGCUUCAUUCCCC	::. ::::.:::::::::	ACCGAGAGAAGUCUGGUCCGA	Cleavage		1
ath-miR166c	AT2G46020|AT2G46020.2	3	-1	1	21	6320	6340	UCGGACCAGGCUUCAUUCCCC	::. ::::.:::::::::	ACCGAGAGAAGUCUGGUCCGA	Cleavage		1
ath-miR166c	AT2G46020|AT2G46020.1	3	-1	1	21	6883	6903	UCGGACCAGGCUUCAUUCCCC	::. ::::.:::::::::	ACCGAGAGAAGUCUGGUCCGA	Cleavage		1
ath-miR166c	AT2G46020|AT2G46020.5	3	-1	1	21	6986	7006	UCGGACCAGGCUUCAUUCCCC	::. ::::.:::::::::	ACCGAGAGAAGUCUGGUCCGA	Cleavage		1
ath-miR166c	AT2G46020|AT2G46020.4	3	-1	1	21	6860	6880	UCGGACCAGGCUUCAUUCCCC	::. ::::.:::::::::	ACCGAGAGAAGUCUGGUCCGA	Cleavage		1
ath-miR166c	AT2G46020|AT2G46020.3	3	-1	1	21	7015	7035	UCGGACCAGGCUUCAUUCCCC	::. ::::.:::::::::	ACCGAGAGAAGUCUGGUCCGA	Cleavage		1
ath-miR166d	AT2G46020|AT2G46020.6	3	-1	1	21	6317	6337	UCGGACCAGGCUUCAUUCCCC	::. ::::.:::::::::	ACCGAGAGAAGUCUGGUCCGA	Cleavage		1
ath-miR166d	AT2G46020|AT2G46020.2	3	-1	1	21	6320	6340	UCGGACCAGGCUUCAUUCCCC	::. ::::.:::::::::	ACCGAGAGAAGUCUGGUCCGA	Cleavage		1
ath-miR166d	AT2G46020|AT2G46020.1	3	-1	1	21	6883	6903	UCGGACCAGGCUUCAUUCCCC	::. ::::.:::::::::	ACCGAGAGAAGUCUGGUCCGA	Cleavage		1
ath-miR166d	AT2G46020|AT2G46020.5	3	-1	1	21	6986	7006	UCGGACCAGGCUUCAUUCCCC	::. ::::.:::::::::	ACCGAGAGAAGUCUGGUCCGA	Cleavage		1
ath-miR166d	AT2G46020|AT2G46020.4	3	-1	1	21	6860	6880	UCGGACCAGGCUUCAUUCCCC	::. ::::.:::::::::	ACCGAGAGAAGUCUGGUCCGA	Cleavage		1
ath-miR166d	AT2G46020|AT2G46020.3	3	-1	1	21	7015	7035	UCGGACCAGGCUUCAUUCCCC	::. ::::.:::::::::	ACCGAGAGAAGUCUGGUCCGA	Cleavage		1
ath-miR166e-3p	AT2G46020|AT2G46020.6	3	-1	1	21	6317	6337	UCGGACCAGGCUUCAUUCCCC	::. ::::.:::::::::	ACCGAGAGAAGUCUGGUCCGA	Cleavage		1
ath-miR166e-3p	AT2G46020|AT2G46020.2	3	-1	1	21	6320	6340	UCGGACCAGGCUUCAUUCCCC	::. ::::.:::::::::	ACCGAGAGAAGUCUGGUCCGA	Cleavage		1
ath-miR166e-3p	AT2G46020|AT2G46020.1	3	-1	1	21	6883	6903	UCGGACCAGGCUUCAUUCCCC	::. ::::.:::::::::	ACCGAGAGAAGUCUGGUCCGA	Cleavage		1
ath-miR166e-3p	AT2G46020|AT2G46020.5	3	-1	1	21	6986	7006	UCGGACCAGGCUUCAUUCCCC	::. ::::.:::::::::	ACCGAGAGAAGUCUGGUCCGA	Cleavage		1
ath-miR166e-3p	AT2G46020|AT2G46020.4	3	-1	1	21	6860	6880	UCGGACCAGGCUUCAUUCCCC	::. ::::.:::::::::	ACCGAGAGAAGUCUGGUCCGA	Cleavage		1
ath-miR166e-3p	AT2G46020|AT2G46020.3	3	-1	1	21	7015	7035	UCGGACCAGGCUUCAUUCCCC	::. ::::.:::::::::	ACCGAGAGAAGUCUGGUCCGA	Cleavage		1
ath-miR166e-5p	AT1G10550|AT1G10550.1	3	-1	1	21	609	629	GGAAUGUUGUCUGGCACGAGG	.:. :: .::::::::::::	AUUUUUGGUAGACAACAUUCC	Cleavage		1
ath-miR166f	AT2G46020|AT2G46020.6	3	-1	1	21	6317	6337	UCGGACCAGGCUUCAUUCCCC	::. ::::.:::::::::	ACCGAGAGAAGUCUGGUCCGA	Cleavage		1
ath-miR166f	AT2G46020|AT2G46020.2	3	-1	1	21	6320	6340	UCGGACCAGGCUUCAUUCCCC	::. ::::.:::::::::	ACCGAGAGAAGUCUGGUCCGA	Cleavage		1
ath-miR166f	AT2G46020|AT2G46020.1	3	-1	1	21	6883	6903	UCGGACCAGGCUUCAUUCCCC	::. ::::.:::::::::	ACCGAGAGAAGUCUGGUCCGA	Cleavage		1
ath-miR166f	AT2G46020|AT2G46020.5	3	-1	1	21	6986	7006	UCGGACCAGGCUUCAUUCCCC	::. ::::.:::::::::	ACCGAGAGAAGUCUGGUCCGA	Cleavage		1
ath-miR166f	AT2G46020|AT2G46020.4	3	-1	1	21	6860	6880	UCGGACCAGGCUUCAUUCCCC	::. ::::.:::::::::	ACCGAGAGAAGUCUGGUCCGA	Cleavage		1
ath-miR166f	AT2G46020|AT2G46020.3	3	-1	1	21	7015	7035	UCGGACCAGGCUUCAUUCCCC	::. ::::.:::::::::	ACCGAGAGAAGUCUGGUCCGA	Cleavage		1
ath-miR166g	AT2G46020|AT2G46020.6	3	-1	1	21	6317	6337	UCGGACCAGGCUUCAUUCCCC	::. ::::.:::::::::	ACCGAGAGAAGUCUGGUCCGA	Cleavage		1
ath-miR166g	AT2G46020|AT2G46020.2	3	-1	1	21	6320	6340	UCGGACCAGGCUUCAUUCCCC	::. ::::.:::::::::	ACCGAGAGAAGUCUGGUCCGA	Cleavage		1
ath-miR166g	AT2G46020|AT2G46020.1	3	-1	1	21	6883	6903	UCGGACCAGGCUUCAUUCCCC	::. ::::.:::::::::	ACCGAGAGAAGUCUGGUCCGA	Cleavage		1
ath-miR166g	AT2G46020|AT2G46020.5	3	-1	1	21	6986	7006	UCGGACCAGGCUUCAUUCCCC	::. ::::.:::::::::	ACCGAGAGAAGUCUGGUCCGA	Cleavage		1
ath-miR166g	AT2G46020|AT2G46020.4	3	-1	1	21	6860	6880	UCGGACCAGGCUUCAUUCCCC	::. ::::.:::::::::	ACCGAGAGAAGUCUGGUCCGA	Cleavage		1
ath-miR166g	AT2G46020|AT2G46020.3	3	-1	1	21	7015	7035	UCGGACCAGGCUUCAUUCCCC	::. ::::.:::::::::	ACCGAGAGAAGUCUGGUCCGA	Cleavage		1
ath-miR167a-3p	AT5G48400|AT5G48400.2	3	-1	1	21	1319	1339	GAUCAUGUUCGCAGUUUCACC	:::.:.::.:::.:::::	UUUGAGAUUGUGAAUAUGAUA	Cleavage		1
ath-miR167a-3p	AT5G48400|AT5G48400.1	3	-1	1	21	1319	1339	GAUCAUGUUCGCAGUUUCACC	:::.:.::.:::.:::::	UUUGAGAUUGUGAAUAUGAUA	Cleavage		1
ath-miR167c-3p	AT3G05690|AT3G05690.1	3	-1	1	23	1089	1111	UAGGUCAUGCUGGUAGUUUCACC	:::..:::.::::::: :::	UCAGAAGUUACUAGCAUGAACUA	Cleavage		1
ath-miR167c-3p	AT3G05690|AT3G05690.2	3	-1	1	23	1288	1310	UAGGUCAUGCUGGUAGUUUCACC	:::..:::.::::::: :::	UCAGAAGUUACUAGCAUGAACUA	Cleavage		1
ath-miR168a-3p	AT3G59780|AT3G59780.1	3	-1	1	21	1996	2016	CCCGCCUUGCAUCAACUGAAU	.: :::::::::::.:::	CCAUACUUGAUGCAAGGUGGG	Cleavage		1
ath-miR168a-5p	AT4G20070|AT4G20070.2	3	-1	1	21	413	433	UCGCUUGGUGCAGGUCGGGAA	: .::.:::::.::.::::	AGCAUGAUCUGCAUCAGGCGA	Cleavage		1
ath-miR168a-5p	AT4G20070|AT4G20070.1	3	-1	1	21	417	437	UCGCUUGGUGCAGGUCGGGAA	: .::.:::::.::.::::	AGCAUGAUCUGCAUCAGGCGA	Cleavage		1
ath-miR168b-5p	AT4G20070|AT4G20070.2	3	-1	1	21	413	433	UCGCUUGGUGCAGGUCGGGAA	: .::.:::::.::.::::	AGCAUGAUCUGCAUCAGGCGA	Cleavage		1
ath-miR168b-5p	AT4G20070|AT4G20070.1	3	-1	1	21	417	437	UCGCUUGGUGCAGGUCGGGAA	: .::.:::::.::.::::	AGCAUGAUCUGCAUCAGGCGA	Cleavage		1
ath-miR169b-3p	AT5G17670|AT5G17670.1	3	-1	1	22	482	503	GGCAAGUUGUCCUUCGGCUACA	:::.:.::::...:::::.	CUCAGCUGGAGGAUGGCUUGCU	Cleavage		1
ath-miR170-3p	AT2G43140|AT2G43140.1	3	-1	1	21	1277	1297	UGAUUGAGCCGUGUCAAUAUC	:. :::::.::::..::::	CCUGCUGACAUGGCUUGAUCA	Cleavage		1
ath-miR171b-5p	AT4G21990|AT4G21990.2	3	-1	1	21	229	249	AGAUAUUAGUGCGGUUCAAUC	::::::.::.:: :::.:::	UAUUGAAUCGUACCAAUGUCU	Cleavage		1
ath-miR171b-5p	AT4G21990|AT4G21990.1	3	-1	1	21	236	256	AGAUAUUAGUGCGGUUCAAUC	::::::.::.:: :::.:::	UAUUGAAUCGUACCAAUGUCU	Cleavage		1
ath-miR171c-5p	AT3G45860|AT3G45860.1	3	-1	1	21	660	680	AGAUAUUGGUGCGGUUCAAUC	.:::::: ::.:.:::::.:	UGUUGAACGGCGCUAAUAUUU	Cleavage		1
ath-miR172d-5p	AT3G23810|AT3G23810.1	3	-1	1	21	1007	1027	GCAACAUCUUCAAGAUUCAGA	::::: :::::.:::::::.	UCUGACCCUUGAGGAUGUUGU	Cleavage		1
ath-miR172d-5p	AT4G20320|AT4G20320.2	3	-1	1	21	921	941	GCAACAUCUUCAAGAUUCAGA	.:::: :::::::. :::::	CUUGAACCUUGAAGGAGUUGC	Cleavage		1
ath-miR172d-5p	AT4G20320|AT4G20320.5	3	-1	1	21	1119	1139	GCAACAUCUUCAAGAUUCAGA	.:::: :::::::. :::::	CUUGAACCUUGAAGGAGUUGC	Cleavage		1
ath-miR172d-5p	AT4G20320|AT4G20320.1	3	-1	1	21	1209	1229	GCAACAUCUUCAAGAUUCAGA	.:::: :::::::. :::::	CUUGAACCUUGAAGGAGUUGC	Cleavage		1
ath-miR172d-5p	AT4G20320|AT4G20320.4	3	-1	1	21	1319	1339	GCAACAUCUUCAAGAUUCAGA	.:::: :::::::. :::::	CUUGAACCUUGAAGGAGUUGC	Cleavage		1
ath-miR172d-5p	AT4G20320|AT4G20320.3	3	-1	1	21	1346	1366	GCAACAUCUUCAAGAUUCAGA	.:::: :::::::. :::::	CUUGAACCUUGAAGGAGUUGC	Cleavage		1
ath-miR172d-5p	AT4G20320|AT4G20320.6	3	-1	1	21	1187	1207	GCAACAUCUUCAAGAUUCAGA	.:::: :::::::. :::::	CUUGAACCUUGAAGGAGUUGC	Cleavage		1
ath-miR172e-3p	AT1G70820|AT1G70820.1	3	-1	1	21	525	545	GGAAUCUUGAUGAUGCUGCAU	:.::.::::.::::::.:	AAACGGCGUCAUUAAGAUUUC	Cleavage		1
ath-miR172e-3p	AT1G70820|AT1G70820.2	3	-1	1	21	517	537	GGAAUCUUGAUGAUGCUGCAU	:.::.::::.::::::.:	AAACGGCGUCAUUAAGAUUUC	Cleavage		1
ath-miR173-3p	AT1G56500|AT1G56500.1	3	-1	1	21	1945	1965	UGAUUCUCUGUGUAAGCGAAA	: :.::: :::: ::::::::	UGUUGCUGACACCGAGAAUCA	Cleavage		1
ath-miR173-3p	AT1G56500|AT1G56500.2	3	-1	1	21	1953	1973	UGAUUCUCUGUGUAAGCGAAA	: :.::: :::: ::::::::	UGUUGCUGACACCGAGAAUCA	Cleavage		1
ath-miR173-3p	AT1G56500|AT1G56500.3	3	-1	1	21	2023	2043	UGAUUCUCUGUGUAAGCGAAA	: :.::: :::: ::::::::	UGUUGCUGACACCGAGAAUCA	Cleavage		1
ath-miR1886.1	AT3G57230|AT3G57230.3	3	-1	1	21	1389	1409	UGAGAGAAGUGAGAUGAAAUC	::::..::: .:::::::::	AAUUUUGUCUGGCUUCUCUCA	Translation		1
ath-miR1886.1	AT3G57230|AT3G57230.5	3	-1	1	21	953	973	UGAGAGAAGUGAGAUGAAAUC	::::..::: .:::::::::	AAUUUUGUCUGGCUUCUCUCA	Translation		1
ath-miR1886.1	AT2G17880|AT2G17880.1	3	-1	1	21	87	107	UGAGAGAAGUGAGAUGAAAUC	:: :.:::::::::::: ::	AAUCUUAUCUCACUUCUCCCA	Cleavage		1
ath-miR1886.1	AT4G32340|AT4G32340.1	3	-1	1	21	273	293	UGAGAGAAGUGAGAUGAAAUC	::::::::: :::::::.	CUUUUCAUCUCUCUUCUCUUC	Translation		1
ath-miR1886.1	AT3G11010|AT3G11010.1	3	-1	1	21	354	374	UGAGAGAAGUGAGAUGAAAUC	.: ::::::::: ::::::.	UGUCUCAUCUCACCUCUCUCG	Cleavage		2
ath-miR1886.1	AT3G11010|AT3G11010.2	3	-1	1	21	552	572	UGAGAGAAGUGAGAUGAAAUC	.: ::::::::: ::::::.	UGUCUCAUCUCACCUCUCUCG	Cleavage		2
ath-miR1886.1	AT3G11010|AT3G11010.3	3	-1	1	21	555	575	UGAGAGAAGUGAGAUGAAAUC	.: ::::::::: ::::::.	UGUCUCAUCUCACCUCUCUCG	Cleavage		2
ath-miR1886.1	AT3G11010|AT3G11010.4	3	-1	1	21	555	575	UGAGAGAAGUGAGAUGAAAUC	.: ::::::::: ::::::.	UGUCUCAUCUCACCUCUCUCG	Cleavage		2
ath-miR1886.1	AT3G11010|AT3G11010.5	3	-1	1	21	334	354	UGAGAGAAGUGAGAUGAAAUC	.: ::::::::: ::::::.	UGUCUCAUCUCACCUCUCUCG	Cleavage		2
ath-miR1886.1	AT3G11010|AT3G11010.6	3	-1	1	21	334	354	UGAGAGAAGUGAGAUGAAAUC	.: ::::::::: ::::::.	UGUCUCAUCUCACCUCUCUCG	Cleavage		2
ath-miR1886.1	AT1G23840|AT1G23840.1	3	-1	1	21	533	553	UGAGAGAAGUGAGAUGAAAUC	:: .::.:..:::::::::	ACUUAUAUUUUGCUUCUCUCA	Cleavage		1
ath-miR1886.2	AT3G48580|AT3G48580.1	3	-1	1	21	541	561	UGAGAUGAAAUCUUUGAUUGG	.::::.::.::::.::::	AAGAUCAGAGGUUUCGUCUCU	Cleavage		1
ath-miR1886.2	AT3G48580|AT3G48580.3	3	-1	1	21	544	564	UGAGAUGAAAUCUUUGAUUGG	.::::.::.::::.::::	AAGAUCAGAGGUUUCGUCUCU	Cleavage		1
ath-miR1886.2	AT3G48580|AT3G48580.2	3	-1	1	21	474	494	UGAGAUGAAAUCUUUGAUUGG	.::::.::.::::.::::	AAGAUCAGAGGUUUCGUCUCU	Cleavage		1
ath-miR1886.2	AT4G14270|AT4G14270.1	3	-1	1	21	688	708	UGAGAUGAAAUCUUUGAUUGG	.:::.:::.::::.:::..	UAGAUCGAAGGUUUCGUCUUG	Cleavage		1
ath-miR1886.2	AT4G14270|AT4G14270.2	3	-1	1	21	586	606	UGAGAUGAAAUCUUUGAUUGG	.:::.:::.::::.:::..	UAGAUCGAAGGUUUCGUCUUG	Cleavage		1
ath-miR1888b	AT4G29520|AT4G29520.1	3	-1	1	21	558	578	UUAGGCUAAGAUUUGUGAAGA	: ::.::::.::: :::::.:	UAUUUACAAGUCUAAGCCUGA	Cleavage		1
ath-miR2111b-3p	AT1G76470|AT1G76470.1	3	-1	1	21	921	941	AUCCUCGGGAUACAGUUUACC	: :.:::::::::..: ::::	GAUGAACUGUAUCUUGUGGAU	Cleavage		1
ath-miR2112-3p	AT4G23160|AT4G23160.2	3	-1	1	21	3303	3323	CUUUAUAUCCGCAUUUGCGCA	: .:.:::::::::::::	CUCCUAGAUGCGGAUAUAAAU	Cleavage		1
ath-miR2112-3p	AT4G23140|AT4G23140.1	3	-1	1	21	1475	1495	CUUUAUAUCCGCAUUUGCGCA	: .:.:::::::::::::	CUCCUAGAUGCGGAUAUAAAU	Cleavage		1
ath-miR2112-3p	AT4G23140|AT4G23140.2	3	-1	1	21	1461	1481	CUUUAUAUCCGCAUUUGCGCA	: .:.:::::::::::::	CUCCUAGAUGCGGAUAUAAAU	Cleavage		1
ath-miR2112-3p	AT4G23160|AT4G23160.1	3	-1	1	21	1471	1491	CUUUAUAUCCGCAUUUGCGCA	: .:.:::::::::::::	CUCCUAGAUGCGGAUAUAAAU	Cleavage		1
ath-miR2934-5p	AT1G69720|AT1G69720.3	3	-1	1	21	557	577	UCUUUCUGCAAACGCCUUGGA	::. : ::::::.::::::	AGCAGAGAGUUUGCGGAAAGA	Cleavage		1
ath-miR2934-5p	AT1G69720|AT1G69720.2	3	-1	1	21	561	581	UCUUUCUGCAAACGCCUUGGA	::. : ::::::.::::::	AGCAGAGAGUUUGCGGAAAGA	Cleavage		1
ath-miR2934-5p	AT1G69720|AT1G69720.1	3	-1	1	21	696	716	UCUUUCUGCAAACGCCUUGGA	::. : ::::::.::::::	AGCAGAGAGUUUGCGGAAAGA	Cleavage		1
ath-miR2936	AT2G29090|AT2G29090.4	3	-1	1	22	1314	1335	CUUGAGAGAGAGAACACAGACG	::: ::::.:.:.:.:::::	UCUCUAUGUUUUUUUUUUCAAG	Cleavage		1
ath-miR2936	AT3G12830|AT3G12830.1	3	-1	1	22	74	95	CUUGAGAGAGAGAACACAGACG	::: : :::::::::::::	UUUCUCUCUUCUCUCUCUCAAA	Cleavage		1
ath-miR2936	AT2G39330|AT2G39330.2	3	-1	1	22	39	60	CUUGAGAGAGAGAACACAGACG	::: : :::::::::::::	UCUCUCUUCUCUCUCUCUCAAG	Cleavage		1
ath-miR2936	AT5G57850|AT5G57850.1	3	-1	1	22	100	121	CUUGAGAGAGAGAACACAGACG	::: : :::::::::::::	AAUCUCAGGUCUCUCUCUCAAG	Cleavage		1
ath-miR2936	AT3G61490|AT3G61490.2	3	-1	1	22	357	377	CUUGAGAGAGAGAACACAGACG	::: : ::::::::::::::	AUUCUCU-UUCUCUCUCUCAAG	Cleavage		1
ath-miR2936	AT3G61490|AT3G61490.4	3	-1	1	22	357	377	CUUGAGAGAGAGAACACAGACG	::: : ::::::::::::::	AUUCUCU-UUCUCUCUCUCAAG	Cleavage		1
ath-miR2936	AT3G61490|AT3G61490.5	3	-1	1	22	79	99	CUUGAGAGAGAGAACACAGACG	::: : ::::::::::::::	AUUCUCU-UUCUCUCUCUCAAG	Cleavage		1
ath-miR2936	AT3G61490|AT3G61490.3	3	-1	1	22	55	75	CUUGAGAGAGAGAACACAGACG	::: : ::::::::::::::	AUUCUCU-UUCUCUCUCUCAAG	Cleavage		1
ath-miR2937	AT3G13672|AT3G13672.1	3	-1	1	21	963	983	AUAAGAGCUGUUGAAGGAGUC	:::::::::::.:.:::	UCGUCCUUCAACAGUUUUUAC	Cleavage		1
ath-miR2937	AT3G48520|AT3G48520.1	3	-1	1	21	1593	1613	AUAAGAGCUGUUGAAGGAGUC	:::.::.:::.:::: :::	UCCUCUUUUAACGGCUCAUAU	Cleavage		1
ath-miR2938	AT5G52810|AT5G52810.1	3	-1	1	21	714	734	GAUCUUUUGAGAGGGUUCCAG	::: ::::::::: ::.::::	CUGAAACCCUCUCCAAGGAUC	Cleavage		1
ath-miR2939	AT1G09240|AT1G09240.1	3	-1	1	21	1143	1163	UAACGCACAACACUAAGCCAU	.:: ::: ::::::::.:::.	GUGUCUUUGUGUUGUGUGUUG	Cleavage		1
ath-miR3434-3p	AT3G26840|AT3G26840.1	3	-1	1	20	2082	2101	UCAGAGUAUCAGCCAUGUGA	::::::::.::.: .:::::	UCACAUGGUUGGUCUUCUGA	Cleavage		1
ath-miR3434-5p	AT4G38810|AT4G38810.1	3	-1	1	20	644	663	ACUUGGCUGAUUCUAUUAUU	::::::::::::::..:. :	AAUAAUAGAAUCAGUUAGUU	Cleavage		1
ath-miR3440b-3p	AT5G64510|AT5G64510.1	3	-1	1	21	166	186	UGGAUUGGUCAAGGGAAGCGU	:.::...:::..:::::::	UGGUUUUUUUUGGUCAAUCCA	Cleavage		1
ath-miR391-5p	AT5G03760|AT5G03760.1	3	-1	1	21	732	752	UUCGCAGGAGAGAUAGCGCCA	.:.::::::::.::.:::	AAUUGUUAUCUCUCUUGUGAA	Cleavage		1
ath-miR3933	AT5G43910|AT5G43910.4	3	-1	1	21	1285	1305	AGAAGCAAAAUGACGACUCGG	.:::::::: : :::::::::	UCGAGUCGUAAGUUUGCUUCU	Translation		1
ath-miR3933	AT2G15880|AT2G15880.1	3	-1	1	21	2397	2417	AGAAGCAAAAUGACGACUCGG	: ::::.::..:: :::::::	CAGAGUUGUUGUUAUGCUUCU	Cleavage		1
ath-miR393a-3p	AT3G62700|AT3G62700.1	3	-1	1	21	140	160	AUCAUGCUAUCUCUUUGGAUU	:::.::.::::::::.:: ::	AAUUCAGAGAGAUAGUAUUAU	Cleavage		1
ath-miR393b-3p	AT5G11420|AT5G11420.1	3	-1	1	21	1430	1450	AUCAUGCGAUCUCUUUGGAUU	:.:::.::::::: .::::	CUUUCAAGGAGAUCGGGUGAU	Cleavage		1
ath-miR394b-3p	AT5G46910|AT5G46910.2	3	-1	1	21	1711	1731	AGGUGGGCAUACUGCCAAUAG	: .::: :.::::::.::.::	CAGUUGCCGGUAUGCUCAUCU	Cleavage		2
ath-miR394b-3p	AT5G46910|AT5G46910.1	3	-1	1	21	1794	1814	AGGUGGGCAUACUGCCAAUAG	: .::: :.::::::.::.::	CAGUUGCCGGUAUGCUCAUCU	Cleavage		2
ath-miR395a	AT4G14680|AT4G14680.1	3	-1	1	21	673	693	CUGAAGUGUUUGGGGGAACUC	:::::::.:::::: :::::	GAGUUCCUCCAAACUCUUCAU	Cleavage		1
ath-miR395a	AT4G14680|AT4G14680.2	3	-1	1	21	628	648	CUGAAGUGUUUGGGGGAACUC	:::::::.:::::: :::::	GAGUUCCUCCAAACUCUUCAU	Cleavage		1
ath-miR395d	AT4G14680|AT4G14680.1	3	-1	1	21	673	693	CUGAAGUGUUUGGGGGAACUC	:::::::.:::::: :::::	GAGUUCCUCCAAACUCUUCAU	Cleavage		1
ath-miR395d	AT4G14680|AT4G14680.2	3	-1	1	21	628	648	CUGAAGUGUUUGGGGGAACUC	:::::::.:::::: :::::	GAGUUCCUCCAAACUCUUCAU	Cleavage		1
ath-miR395e	AT4G14680|AT4G14680.1	3	-1	1	21	673	693	CUGAAGUGUUUGGGGGAACUC	:::::::.:::::: :::::	GAGUUCCUCCAAACUCUUCAU	Cleavage		1
ath-miR395e	AT4G14680|AT4G14680.2	3	-1	1	21	628	648	CUGAAGUGUUUGGGGGAACUC	:::::::.:::::: :::::	GAGUUCCUCCAAACUCUUCAU	Cleavage		1
ath-miR396a-5p	AT2G35930|AT2G35930.1	3	-1	1	21	1335	1355	UUCCACAGCUUUCUUGAACUG	:::::: ::::::::::.	UGCUUCAAGUAAGCUGUGGAG	Cleavage		1
ath-miR396a-5p	AT5G24660|AT5G24660.1	3	-1	1	21	415	435	UUCCACAGCUUUCUUGAACUG	:: : .:::::::::::::.	GAGAUGGAGAAAGCUGUGGAG	Cleavage		1
ath-miR396a-5p	AT5G41100|AT5G41100.2	3	-1	1	21	492	512	UUCCACAGCUUUCUUGAACUG	: :::::::::. ::::::	AUGAUCAAGAAAGUGGUGGAA	Cleavage		1
ath-miR396a-5p	AT5G41100|AT5G41100.1	3	-1	1	21	492	512	UUCCACAGCUUUCUUGAACUG	: :::::::::. ::::::	AUGAUCAAGAAAGUGGUGGAA	Cleavage		1
ath-miR396b-5p	AT5G24660|AT5G24660.1	3	-1	1	21	415	435	UUCCACAGCUUUCUUGAACUU	.:: : .:::::::::::::.	GAGAUGGAGAAAGCUGUGGAG	Cleavage		1
ath-miR396b-5p	AT2G35930|AT2G35930.1	3	-1	1	21	1335	1355	UUCCACAGCUUUCUUGAACUU	:::::: ::::::::::.	UGCUUCAAGUAAGCUGUGGAG	Cleavage		1
ath-miR396b-5p	AT5G41100|AT5G41100.2	3	-1	1	21	492	512	UUCCACAGCUUUCUUGAACUU	: : :::::::::. ::::::	AUGAUCAAGAAAGUGGUGGAA	Cleavage		1
ath-miR396b-5p	AT5G41100|AT5G41100.1	3	-1	1	21	492	512	UUCCACAGCUUUCUUGAACUU	: : :::::::::. ::::::	AUGAUCAAGAAAGUGGUGGAA	Cleavage		1
ath-miR397a	AT5G11210|AT5G11210.11	3	-1	1	21	928	948	UCAUUGAGUGCAGCGUUGAUG	::..:.:::::..::.::::	GAUUGAUGCUGCGUUCGAUGA	Cleavage		1
ath-miR397a	AT5G11210|AT5G11210.1	3	-1	1	21	2184	2204	UCAUUGAGUGCAGCGUUGAUG	::..:.:::::..::.::::	GAUUGAUGCUGCGUUCGAUGA	Cleavage		1
ath-miR397a	AT5G11210|AT5G11210.10	3	-1	1	21	2271	2291	UCAUUGAGUGCAGCGUUGAUG	::..:.:::::..::.::::	GAUUGAUGCUGCGUUCGAUGA	Cleavage		1
ath-miR397a	AT5G11210|AT5G11210.5	3	-1	1	21	2286	2306	UCAUUGAGUGCAGCGUUGAUG	::..:.:::::..::.::::	GAUUGAUGCUGCGUUCGAUGA	Cleavage		1
ath-miR397a	AT5G11210|AT5G11210.4	3	-1	1	21	2286	2306	UCAUUGAGUGCAGCGUUGAUG	::..:.:::::..::.::::	GAUUGAUGCUGCGUUCGAUGA	Cleavage		1
ath-miR397a	AT5G11210|AT5G11210.3	3	-1	1	21	2269	2289	UCAUUGAGUGCAGCGUUGAUG	::..:.:::::..::.::::	GAUUGAUGCUGCGUUCGAUGA	Cleavage		1
ath-miR397a	AT5G11210|AT5G11210.9	3	-1	1	21	2531	2551	UCAUUGAGUGCAGCGUUGAUG	::..:.:::::..::.::::	GAUUGAUGCUGCGUUCGAUGA	Cleavage		1
ath-miR397a	AT5G11210|AT5G11210.2	3	-1	1	21	2267	2287	UCAUUGAGUGCAGCGUUGAUG	::..:.:::::..::.::::	GAUUGAUGCUGCGUUCGAUGA	Cleavage		1
ath-miR397a	AT5G11210|AT5G11210.8	3	-1	1	21	2531	2551	UCAUUGAGUGCAGCGUUGAUG	::..:.:::::..::.::::	GAUUGAUGCUGCGUUCGAUGA	Cleavage		1
ath-miR397a	AT5G11210|AT5G11210.7	3	-1	1	21	2531	2551	UCAUUGAGUGCAGCGUUGAUG	::..:.:::::..::.::::	GAUUGAUGCUGCGUUCGAUGA	Cleavage		1
ath-miR397a	AT5G11210|AT5G11210.6	3	-1	1	21	2531	2551	UCAUUGAGUGCAGCGUUGAUG	::..:.:::::..::.::::	GAUUGAUGCUGCGUUCGAUGA	Cleavage		1
ath-miR397b	AT5G08050|AT5G08050.1	3	-1	1	21	233	253	UCAUUGAGUGCAUCGUUGAUG	: :.::: .::::.::::::.	CUUUAACAGUGCAUUCAAUGG	Cleavage		1
ath-miR398b-5p	AT2G04040|AT2G04040.1	3	-1	1	21	427	447	AGGGUUGAUAUGAGAACACAC	::: : ::::::::::..::	UUGUUUCCUCAUAUCAAUUCU	Cleavage		1
ath-miR398c-5p	AT2G04040|AT2G04040.1	3	-1	1	21	427	447	AGGGUUGAUAUGAGAACACAC	::: : ::::::::::..::	UUGUUUCCUCAUAUCAAUUCU	Cleavage		1
ath-miR399b	AT5G35210|AT5G35210.1	3	-1	1	21	1705	1725	UGCCAAAGGAGAGUUGCCCUG	::::.:::::.::: ::.:	AUGGGCGACUCUUCUUGGGUA	Cleavage		1
ath-miR399b	AT5G35210|AT5G35210.2	3	-1	1	21	1705	1725	UGCCAAAGGAGAGUUGCCCUG	::::.:::::.::: ::.:	AUGGGCGACUCUUCUUGGGUA	Cleavage		1
ath-miR399b	AT1G21270|AT1G21270.1	3	-1	1	21	436	456	UGCCAAAGGAGAGUUGCCCUG	:: : :.::::.::::::::	AAGAGAAGCUCUUCUUUGGCA	Cleavage		1
ath-miR399c-3p	AT5G35210|AT5G35210.1	3	-1	1	21	1705	1725	UGCCAAAGGAGAGUUGCCCUG	::::.:::::.::: ::.:	AUGGGCGACUCUUCUUGGGUA	Cleavage		1
ath-miR399c-3p	AT5G35210|AT5G35210.2	3	-1	1	21	1705	1725	UGCCAAAGGAGAGUUGCCCUG	::::.:::::.::: ::.:	AUGGGCGACUCUUCUUGGGUA	Cleavage		1
ath-miR399c-3p	AT1G21270|AT1G21270.1	3	-1	1	21	436	456	UGCCAAAGGAGAGUUGCCCUG	:: : :.::::.::::::::	AAGAGAAGCUCUUCUUUGGCA	Cleavage		1
ath-miR399e	AT3G05690|AT3G05690.1	3	-1	1	21	1311	1331	UGCCAAAGGAGAUUUGCCUCG	::::::::: .:::::::	ACAGGCAAAUCAUCUUUGGCU	Translation		1
ath-miR399e	AT3G05690|AT3G05690.2	3	-1	1	21	1510	1530	UGCCAAAGGAGAUUUGCCUCG	::::::::: .:::::::	ACAGGCAAAUCAUCUUUGGCU	Translation		1
ath-miR403-5p	AT3G45650|AT3G45650.1	3	-1	1	22	417	438	UGUUUUGUGCUUGAAUCUAAUU	:::::::::::: ::::.	CAGCAGAUUCAAGCACCAAACG	Cleavage		1
ath-miR403-5p	AT3G45650|AT3G45650.2	3	-1	1	22	417	438	UGUUUUGUGCUUGAAUCUAAUU	:::::::::::: ::::.	CAGCAGAUUCAAGCACCAAACG	Cleavage		1
ath-miR403-5p	AT1G52290|AT1G52290.1	3	-1	1	22	1806	1827	UGUUUUGUGCUUGAAUCUAAUU	:::.::.:.:...::::::	CCGUAGGUUUAGGUGUAAAACA	Cleavage		1
ath-miR403-5p	AT1G52290|AT1G52290.2	3	-1	1	22	1871	1892	UGUUUUGUGCUUGAAUCUAAUU	:::.::.:.:...::::::	CCGUAGGUUUAGGUGUAAAACA	Cleavage		1
ath-miR406	AT1G03660|AT1G03660.2	3	-1	1	21	436	456	UAGAAUGCUAUUGUAAUCCAG	:::: ::.::::::::::: :	CUGGUUUGCAAUAGCAUUCCA	Cleavage		1
ath-miR406	AT1G03660|AT1G03660.1	3	-1	1	21	660	680	UAGAAUGCUAUUGUAAUCCAG	:::: ::.::::::::::: :	CUGGUUUGCAAUAGCAUUCCA	Cleavage		1
ath-miR407	AT2G02810|AT2G02810.1	3	-1	1	21	1233	1252	UUUAAAUCAUAUACUUUUGGU	::.:::: ::::::::::.::	ACUAAAA-UAUAUGAUUUGAA	Cleavage		1
ath-miR413	AT5G07460|AT5G07460.1	3	-1	1	21	795	815	AUAGUUUCUCUUGUUCUGCAC	:.::.::::::::::::	CACCGGAGCAAGAGAAACUAG	Cleavage		1
ath-miR414	AT5G59080|AT5G59080.2	3	-1	1	21	537	558	UCAUCUUCAUCAUCAU-CGUCA	:::.: ::::::::::.:::::	UGAUGGAUGAUGAUGAGGAUGA	Cleavage		2
ath-miR414	AT5G03230|AT5G03230.1	3	-1	1	21	510	530	UCAUCUUCAUCAUCAUCGUCA	:::::: ::::: ::.:::::	UGACGACGAUGACGAGGAUGA	Cleavage		1
ath-miR414	AT3G28007|AT3G28007.1	3	-1	1	21	1004	1024	UCAUCUUCAUCAUCAUCGUCA	:::.:: ::::: ::::::::	UGAUGAAGAUGAAGAAGAUGA	Cleavage		1
ath-miR414	AT5G59080|AT5G59080.1	3	-1	1	21	493	514	UCAUCUUCAUCAUCAU-CGUCA	:::.: ::::::::::.:::::	UGAUGGAUGAUGAUGAGGAUGA	Cleavage		2
ath-miR414	AT2G38860|AT2G38860.1	3	-1	1	21	1047	1067	UCAUCUUCAUCAUCAUCGUCA	::: :.:::::.:::::.::.	UGAAGGUGAUGGUGAAGGUGG	Cleavage		1
ath-miR414	AT2G38860|AT2G38860.2	3	-1	1	21	1206	1226	UCAUCUUCAUCAUCAUCGUCA	::: :.:::::.:::::.::.	UGAAGGUGAUGGUGAAGGUGG	Cleavage		1
ath-miR414	AT5G08610|AT5G08610.1	3	-1	1	21	1124	1144	UCAUCUUCAUCAUCAUCGUCA	:::.:: ::::::::: ::::	UGAUGAGGAUGAUGAAAAUGA	Cleavage		1
ath-miR414	AT4G38420|AT4G38420.3	3	-1	1	21	95	115	UCAUCUUCAUCAUCAUCGUCA	:::::::::::::: :: ::	GGACGAUGAUGAUGAUGACGA	Cleavage		1
ath-miR414	AT4G38420|AT4G38420.2	3	-1	1	21	153	173	UCAUCUUCAUCAUCAUCGUCA	:::::::::::::: :: ::	GGACGAUGAUGAUGAUGACGA	Cleavage		1
ath-miR414	AT4G38420|AT4G38420.1	3	-1	1	21	253	273	UCAUCUUCAUCAUCAUCGUCA	:::::::::::::: :: ::	GGACGAUGAUGAUGAUGACGA	Cleavage		1
ath-miR414	AT4G38600|AT4G38600.2	3	-1	1	21	3218	3238	UCAUCUUCAUCAUCAUCGUCA	::.:::::: :::::::::	AGAUGAUGAUAAUGAAGAUGU	Translation		1
ath-miR414	AT4G38600|AT4G38600.3	3	-1	1	21	3720	3740	UCAUCUUCAUCAUCAUCGUCA	::.:::::: :::::::::	AGAUGAUGAUAAUGAAGAUGU	Translation		1
ath-miR414	AT4G38600|AT4G38600.1	3	-1	1	21	3720	3740	UCAUCUUCAUCAUCAUCGUCA	::.:::::: :::::::::	AGAUGAUGAUAAUGAAGAUGU	Translation		1
ath-miR414	AT1G19025|AT1G19025.3	3	-1	1	21	997	1017	UCAUCUUCAUCAUCAUCGUCA	:: . .:::::::::::::::	UGUUUGUGAUGAUGAAGAUGA	Cleavage		1
ath-miR414	AT1G19025|AT1G19025.1	3	-1	1	21	1095	1115	UCAUCUUCAUCAUCAUCGUCA	:: . .:::::::::::::::	UGUUUGUGAUGAUGAAGAUGA	Cleavage		1
ath-miR414	AT1G19025|AT1G19025.2	3	-1	1	21	1171	1191	UCAUCUUCAUCAUCAUCGUCA	:: . .:::::::::::::::	UGUUUGUGAUGAUGAAGAUGA	Cleavage		1
ath-miR414	AT1G55330|AT1G55330.1	3	-1	1	21	86	106	UCAUCUUCAUCAUCAUCGUCA	:.: :::: :::::::::::	AGGCAAUGAAGAUGAAGAUGA	Cleavage		1
ath-miR414	AT3G26560|AT3G26560.1	3	-1	1	21	1243	1263	UCAUCUUCAUCAUCAUCGUCA	:.::::: ::::.:::::.	GUAUGAUGAGGAUGGAGAUGG	Cleavage		3
ath-miR414	AT5G24120|AT5G24120.1	3	-1	1	21	575	595	UCAUCUUCAUCAUCAUCGUCA	:: ::::::: ::::::::.	CGAGGAUGAUGUUGAAGAUGG	Translation		1
ath-miR414	AT5G24120|AT5G24120.2	3	-1	1	21	575	595	UCAUCUUCAUCAUCAUCGUCA	:: ::::::: ::::::::.	CGAGGAUGAUGUUGAAGAUGG	Translation		1
ath-miR414	AT5G24120|AT5G24120.3	3	-1	1	21	648	668	UCAUCUUCAUCAUCAUCGUCA	:: ::::::: ::::::::.	CGAGGAUGAUGUUGAAGAUGG	Translation		1
ath-miR414	AT1G16030|AT1G16030.1	3	-1	1	21	580	600	UCAUCUUCAUCAUCAUCGUCA	:.:.:: ::.:::::::::	CCAUGGUGUUGGUGAAGAUGA	Cleavage		1
ath-miR414	AT2G46680|AT2G46680.2	3	-1	1	21	728	748	UCAUCUUCAUCAUCAUCGUCA	: :. ::::: ::::::::::	UCAUCAUGAUUAUGAAGAUGA	Translation		2
ath-miR414	AT2G46680|AT2G46680.1	3	-1	1	21	752	772	UCAUCUUCAUCAUCAUCGUCA	: :. ::::: ::::::::::	UCAUCAUGAUUAUGAAGAUGA	Translation		2
ath-miR414	AT1G56660|AT1G56660.2	3	-1	1	21	1118	1138	UCAUCUUCAUCAUCAUCGUCA	: :::::::::::::. ::	CAAAGAUGAUGAUGAAGGAGA	Cleavage		1
ath-miR414	AT1G56660|AT1G56660.1	3	-1	1	21	1170	1190	UCAUCUUCAUCAUCAUCGUCA	: :::::::::::::. ::	CAAAGAUGAUGAUGAAGGAGA	Cleavage		1
ath-miR415	AT4G37590|AT4G37590.1	3	-1	1	21	3066	3086	AACAGAGCAGAAACAGAACAU	.: ::.: ::::::::.::::	GUUUUUUCUUUCUGCUUUGUU	Cleavage		1
ath-miR415	AT3G14440|AT3G14440.1	3	-1	1	21	2462	2482	AACAGAGCAGAAACAGAACAU	: ::.: :::.:::::::::	UUUUUUUUUUUUUGCUCUGUU	Cleavage		1
ath-miR418	AT3G12110|AT3G12110.1	3	-1	1	21	1754	1774	UAAUGUGAUGAUGAACUGACC	::: :::::.:::::: ::	CUUCACUUCAUUAUCACAGUA	Cleavage		1
ath-miR4221	AT4G15680|AT4G15680.1	3	-1	1	22	325	346	UUUUCCUCUGUUGAAUUCUUGC	: ::. :::::::::::::.	AGAUGAGAUCAACAGAGGAAAG	Cleavage		1
ath-miR4239	AT3G57470|AT3G57470.4	3	-1	1	21	2111	2131	UUUGUUAUUUUCGCAUGCUCC	.:::: : :::::::::::	AAGGCAUACCAAAAUAACAAA	Cleavage		1
ath-miR4239	AT3G57470|AT3G57470.6	3	-1	1	21	2107	2127	UUUGUUAUUUUCGCAUGCUCC	.:::: : :::::::::::	AAGGCAUACCAAAAUAACAAA	Cleavage		1
ath-miR4239	AT3G57470|AT3G57470.5	3	-1	1	21	2111	2131	UUUGUUAUUUUCGCAUGCUCC	.:::: : :::::::::::	AAGGCAUACCAAAAUAACAAA	Cleavage		1
ath-miR4239	AT3G57470|AT3G57470.2	3	-1	1	21	2019	2039	UUUGUUAUUUUCGCAUGCUCC	.:::: : :::::::::::	AAGGCAUACCAAAAUAACAAA	Cleavage		1
ath-miR4239	AT3G57470|AT3G57470.3	3	-1	1	21	2107	2127	UUUGUUAUUUUCGCAUGCUCC	.:::: : :::::::::::	AAGGCAUACCAAAAUAACAAA	Cleavage		1
ath-miR4239	AT3G57470|AT3G57470.1	3	-1	1	21	2015	2035	UUUGUUAUUUUCGCAUGCUCC	.:::: : :::::::::::	AAGGCAUACCAAAAUAACAAA	Cleavage		1
ath-miR4243	AT5G22290|AT5G22290.2	3	-1	1	21	334	354	UUGAAAUUGUAGAUUUCGUAC	.::.::.:::::::::.:	CCUUGAGAUUUACAAUUUCGA	Cleavage		1
ath-miR4243	AT5G22290|AT5G22290.1	3	-1	1	21	443	463	UUGAAAUUGUAGAUUUCGUAC	.::.::.:::::::::.:	CCUUGAGAUUUACAAUUUCGA	Cleavage		1
ath-miR447a-3p	AT5G67520|AT5G67520.2	3	-1	1	22	1012	1033	UUGGGGACGAGAUGUUUUGUUG	::::::::.:: ::.:::.	CCCCAAAACAUUUCUUCUCCAG	Cleavage		1
ath-miR447b	AT5G67520|AT5G67520.2	3	-1	1	22	1012	1033	UUGGGGACGAGAUGUUUUGUUG	::::::::.:: ::.:::.	CCCCAAAACAUUUCUUCUCCAG	Cleavage		1
ath-miR447c-3p	AT1G43160|AT1G43160.1	3	-1	1	22	1003	1024	UUGGGGACGACAUCUUUUGUUG	.:::: ::::::::::: :.::	UAACAUAAGAUGUCGUCACUAA	Cleavage		1
ath-miR447c-3p	AT2G03550|AT2G03550.1	3	-1	1	22	323	345	UUGGGGACGACAUC-UUUUGUUG	: :::::: :.:::::::.::::	CCACAAAACGGUGUCGUCUCCAA	Cleavage		1
ath-miR472-3p	AT3G26840|AT3G26840.1	3	-1	1	22	831	852	UUUUUCCUACUCCGCCCAUACC	: :::::::::::::: ..:.	CGAAUGGGCGGAGUAGGUGGAG	Cleavage		1
ath-miR472-5p	AT4G24340|AT4G24340.1	3	-1	1	21	173	193	AUGGUCGAAGUAGGCAAAAUC	.:::::: :.:::::::::	CGUUUUGCGUGCUUCGACCAC	Cleavage		1
ath-miR472-5p	AT2G29740|AT2G29740.1	3	-1	1	21	829	849	AUGGUCGAAGUAGGCAAAAUC	: ::::: .::.:::::.:.:	GCUUUUGAUUAUUUCGAUCGU	Cleavage		1
ath-miR472-5p	AT1G07090|AT1G07090.1	3	-1	1	21	493	513	AUGGUCGAAGUAGGCAAAAUC	: :: : :.:::::::.::::	GCUUGUCCUUACUUCGGCCAU	Cleavage		1
ath-miR5012	AT4G27520|AT4G27520.1	3	-1	1	21	1676	1695	UUUUACUGCUACUUGUGUUCC	:::: ::::::.::::::.	CCAACA-AAGUAGUAGUAAAG	Cleavage		1
ath-miR5015	AT5G15970|AT5G15970.1	3	-1	1	21	112	132	UUGGUGUUAUGUGUAGUCUUC	:::.:::::.:..:::::	UCAGAUUACACGUGGCACCAC	Cleavage		1
ath-miR5016	AT1G15520|AT1G15520.1	3	-1	1	21	3376	3396	UUCUUGUGGAUUCCUUGGAAA	: :.::::::::: ::::::	UAUUCAAGGAAUCAACAAGAU	Cleavage		1
ath-miR5016	AT1G15520|AT1G15520.2	3	-1	1	21	3376	3396	UUCUUGUGGAUUCCUUGGAAA	: :.::::::::: ::::::	UAUUCAAGGAAUCAACAAGAU	Cleavage		1
ath-miR5016	AT4G37260|AT4G37260.1	3	-1	1	21	152	172	UUCUUGUGGAUUCCUUGGAAA	:::: :::.:::: :::::	GGUCCAUGGAGUCCAGAAGAA	Cleavage		1
ath-miR5017-5p	AT4G29780|AT4G29780.1	3	-1	1	21	1973	1993	AUUUGUUACUAAUUUGGAAUG	::::::::::: ::.:::	UUUUCCAAAUUAGGAAUAAAA	Cleavage		1
ath-miR5019	AT5G04900|AT5G04900.1	3	-1	1	21	1277	1297	UGUUGGGAAAGAAAAACUCUU	:::::::.:::.:::::	GUCAGUUUUUUUUUUCCAACC	Cleavage		1
ath-miR5021	AT5G57340|AT5G57340.2	3	-1	1	20	2870	2889	UGAGAAGAAGAAGAAGAAAA	::::::::::: ::::::.	UUUUCUUCUUCGUCUUCUUC	Cleavage		2
ath-miR5021	AT3G13380|AT3G13380.1	3	-1	1	20	471	490	UGAGAAGAAGAAGAAGAAAA	::::.:::::.::.::.:..	UUUUUUUCUUUUUUUUUUUG	Cleavage		2
ath-miR5021	AT4G20170|AT4G20170.1	3	-1	1	20	177	196	UGAGAAGAAGAAGAAGAAAA	::::.::: ::::::::::	UUUUUUUCAUCUUCUUCUCU	Cleavage		4
ath-miR5021	AT1G61420|AT1G61420.1	3	-1	1	20	605	624	UGAGAAGAAGAAGAAGAAAA	::::.::.::.::.::::..	UUUUUUUUUUUUUUUUCUUG	Cleavage		1
ath-miR5021	AT1G61420|AT1G61420.2	3	-1	1	20	499	518	UGAGAAGAAGAAGAAGAAAA	::::.::.::.::.::::..	UUUUUUUUUUUUUUUUCUUG	Cleavage		2
ath-miR5021	AT1G29660|AT1G29660.1	3	-1	1	20	1539	1558	UGAGAAGAAGAAGAAGAAAA	::::.::.::.:::::.::	UUUUUUUUUUUUUCUUUUCU	Cleavage		1
ath-miR5021	AT3G55970|AT3G55970.2	3	-1	1	20	1146	1165	UGAGAAGAAGAAGAAGAAAA	:::: :::::::.::.:::	UUUUGAUCUUCUUUUUUUCA	Cleavage		2
ath-miR5021	AT1G61420|AT1G61420.4	3	-1	1	20	81	100	UGAGAAGAAGAAGAAGAAAA	::::.::.::.::.::::..	UUUUUUUUUUUUUUUUCUUG	Cleavage		1
ath-miR5021	AT4G23140|AT4G23140.1	3	-1	1	20	2555	2574	UGAGAAGAAGAAGAAGAAAA	::::.::.::.::.::::..	UUUUUUUUUUUUUUUUCUUG	Cleavage		2
ath-miR5021	AT5G57340|AT5G57340.1	3	-1	1	20	1262	1281	UGAGAAGAAGAAGAAGAAAA	::::::::::: ::::::.	UUUUCUUCUUCGUCUUCUUC	Cleavage		2
ath-miR5021	AT1G73610|AT1G73610.1	3	-1	1	20	1143	1162	UGAGAAGAAGAAGAAGAAAA	::::.::.:::::.::.::	UUUUUUUUUUCUUUUUUUCU	Cleavage		1
ath-miR5021	AT3G01080|AT3G01080.2	3	-1	1	20	1698	1717	UGAGAAGAAGAAGAAGAAAA	::::.:::::.:::::: .:	UUUUUUUCUUUUUCUUCAUA	Cleavage		1
ath-miR5021	AT3G01080|AT3G01080.3	3	-1	1	20	1707	1726	UGAGAAGAAGAAGAAGAAAA	::::.:::::.:::::: .:	UUUUUUUCUUUUUCUUCAUA	Cleavage		1
ath-miR5021	AT5G67340|AT5G67340.1	3	-1	1	20	2589	2607	UGAGAAGAAGAAGAAGAAAA	::::::::::::: ::::::	UUUUCUUCUUCUU-UUCUCA	Cleavage		1
ath-miR5021	AT1G55210|AT1G55210.1	3	-1	1	20	897	916	UGAGAAGAAGAAGAAGAAAA	:::::::.::.::.::::.	UUUUCUUUUUUUUUUUCUUU	Cleavage		1
ath-miR5021	AT5G67340|AT5G67340.2	3	-1	1	20	2442	2460	UGAGAAGAAGAAGAAGAAAA	::::::::::::: ::::::	UUUUCUUCUUCUU-UUCUCA	Cleavage		1
ath-miR5021	AT4G23450|AT4G23450.4	3	-1	1	20	193	212	UGAGAAGAAGAAGAAGAAAA	::::.::.::.::.::.:.:	UUUUUUUUUUUUUUUUUUUA	Cleavage		1
ath-miR5021	AT1G17620|AT1G17620.1	3	-1	1	20	1251	1270	UGAGAAGAAGAAGAAGAAAA	:::::::: :.:::::.:.:	UUUUCUUCAUUUUCUUUUUA	Cleavage		1
ath-miR5021	AT3G01080|AT3G01080.1	3	-1	1	20	1432	1451	UGAGAAGAAGAAGAAGAAAA	::::.:::::.:::::: .:	UUUUUUUCUUUUUCUUCAUA	Cleavage		1
ath-miR5021	AT4G23450|AT4G23450.3	3	-1	1	20	248	267	UGAGAAGAAGAAGAAGAAAA	::::.::.::.::.::.:.:	UUUUUUUUUUUUUUUUUUUA	Cleavage		1
ath-miR5021	AT1G55210|AT1G55210.2	3	-1	1	20	732	751	UGAGAAGAAGAAGAAGAAAA	:::::::.::.::.::::.	UUUUCUUUUUUUUUUUCUUU	Cleavage		1
ath-miR5021	AT4G23450|AT4G23450.2	3	-1	1	20	193	212	UGAGAAGAAGAAGAAGAAAA	::::.::.::.::.::.:.:	UUUUUUUUUUUUUUUUUUUA	Cleavage		1
ath-miR5021	AT5G12950|AT5G12950.1	3	-1	1	20	64	83	UGAGAAGAAGAAGAAGAAAA	::::::::::::::::	ACCUCUUCUUCUUCUUCUCU	Cleavage		1
ath-miR5021	AT4G23450|AT4G23450.5	3	-1	1	20	193	212	UGAGAAGAAGAAGAAGAAAA	::::.::.::.::.::.:.:	UUUUUUUUUUUUUUUUUUUA	Cleavage		1
ath-miR5021	AT5G14740|AT5G14740.6	3	-1	1	20	164	183	UGAGAAGAAGAAGAAGAAAA	:: :::::::::::::.:.	UUCUCUUCUUCUUCUUUUUU	Cleavage		2
ath-miR5021	AT5G14740|AT5G14740.7	3	-1	1	20	164	183	UGAGAAGAAGAAGAAGAAAA	:: :::::::::::::.:.	UUCUCUUCUUCUUCUUUUUU	Cleavage		2
ath-miR5021	AT4G24040|AT4G24040.1	3	-1	1	20	339	358	UGAGAAGAAGAAGAAGAAAA	: ::::::::::::::.:.	UGUUCUUCUUCUUCUUUUUC	Cleavage		1
ath-miR5021	AT1G78000|AT1G78000.3	3	-1	1	20	846	865	UGAGAAGAAGAAGAAGAAAA	::::::::::::::.:.	AAUUCUUCUUCUUCUUUUUC	Cleavage		2
ath-miR5021	AT4G21380|AT4G21380.2	3	-1	1	20	174	193	UGAGAAGAAGAAGAAGAAAA	: :::::::::::: :::.:	UCUUCUUCUUCUUCCUCUUA	Cleavage		2
ath-miR5021	AT4G21380|AT4G21380.1	3	-1	1	20	174	193	UGAGAAGAAGAAGAAGAAAA	: :::::::::::: :::.:	UCUUCUUCUUCUUCCUCUUA	Cleavage		2
ath-miR5021	AT5G14740|AT5G14740.8	3	-1	1	20	164	183	UGAGAAGAAGAAGAAGAAAA	:: :::::::::::::.:.	UUCUCUUCUUCUUCUUUUUU	Cleavage		2
ath-miR5021	AT1G68330|AT1G68330.1	3	-1	1	20	171	190	UGAGAAGAAGAAGAAGAAAA	: :::::::::::.::::.	UGUUCUUCUUCUUUUUCUUU	Cleavage		2
ath-miR5021	AT1G78000|AT1G78000.4	3	-1	1	20	258	277	UGAGAAGAAGAAGAAGAAAA	::::::::::::::.:.	AAUUCUUCUUCUUCUUUUUC	Cleavage		3
ath-miR5021	AT5G14740|AT5G14740.3	3	-1	1	20	242	261	UGAGAAGAAGAAGAAGAAAA	:: :::::::::::::.:.	UUCUCUUCUUCUUCUUUUUU	Cleavage		1
ath-miR5021	AT5G14740|AT5G14740.1	3	-1	1	20	164	183	UGAGAAGAAGAAGAAGAAAA	:: :::::::::::::.:.	UUCUCUUCUUCUUCUUUUUU	Cleavage		1
ath-miR5021	AT5G14740|AT5G14740.2	3	-1	1	20	126	145	UGAGAAGAAGAAGAAGAAAA	:: :::::::::::::.:.	UUCUCUUCUUCUUCUUUUUU	Cleavage		1
ath-miR5021	AT5G14740|AT5G14740.5	3	-1	1	20	126	145	UGAGAAGAAGAAGAAGAAAA	:: :::::::::::::.:.	UUCUCUUCUUCUUCUUUUUU	Cleavage		1
ath-miR5021	AT5G14740|AT5G14740.4	3	-1	1	20	126	145	UGAGAAGAAGAAGAAGAAAA	:: :::::::::::::.:.	UUCUCUUCUUCUUCUUUUUU	Cleavage		1
ath-miR5021	AT5G01810|AT5G01810.1	3	-1	1	20	325	344	UGAGAAGAAGAAGAAGAAAA	: ::::::: .:::::::::	UCUUCUUCUCUUUCUUCUCA	Translation		1
ath-miR5021	AT2G43160|AT2G43160.1	3	-1	1	20	388	407	UGAGAAGAAGAAGAAGAAAA	:::::::::: ::::::.	GUUUCUUCUUCGUCUUCUUC	Cleavage		2
ath-miR5021	AT2G43160|AT2G43160.3	3	-1	1	20	388	407	UGAGAAGAAGAAGAAGAAAA	:::::::::: ::::::.	GUUUCUUCUUCGUCUUCUUC	Cleavage		2
ath-miR5021	AT2G22330|AT2G22330.2	3	-1	1	20	2030	2049	UGAGAAGAAGAAGAAGAAAA	:: ::::.::.::.:::::.	UUGUCUUUUUUUUUUUCUCG	Cleavage		2
ath-miR5021	AT2G43160|AT2G43160.2	3	-1	1	20	104	123	UGAGAAGAAGAAGAAGAAAA	:::::::::: ::::::.	GUUUCUUCUUCGUCUUCUUC	Cleavage		1
ath-miR5021	AT2G22330|AT2G22330.1	3	-1	1	20	1901	1920	UGAGAAGAAGAAGAAGAAAA	:: ::::.::.::.:::::.	UUGUCUUUUUUUUUUUCUCG	Cleavage		2
ath-miR5021	AT2G43160|AT2G43160.5	3	-1	1	20	241	260	UGAGAAGAAGAAGAAGAAAA	:::::::::: ::::::.	GUUUCUUCUUCGUCUUCUUC	Cleavage		1
ath-miR5021	AT2G43160|AT2G43160.4	3	-1	1	20	126	145	UGAGAAGAAGAAGAAGAAAA	:::::::::: ::::::.	GUUUCUUCUUCGUCUUCUUC	Cleavage		1
ath-miR5021	AT5G27920|AT5G27920.1	3	-1	1	20	95	114	UGAGAAGAAGAAGAAGAAAA	::::::::::::: :::.	CUUUCUUCUUCUUCGUCUUC	Cleavage		2
ath-miR5021	AT5G66630|AT5G66630.1	3	-1	1	20	1969	1988	UGAGAAGAAGAAGAAGAAAA	::::::::::::::: :.	GCUUCUUCUUCUUCUUCCCG	Cleavage		2
ath-miR5021	AT5G59730|AT5G59730.1	3	-1	1	20	2092	2111	UGAGAAGAAGAAGAAGAAAA	:::.::.::.:::::.::	GUUUUUUUUUUUUCUUUUCU	Cleavage		1
ath-miR5021	AT3G01500|AT3G01500.3	3	-1	1	20	47	66	UGAGAAGAAGAAGAAGAAAA	:::::::::: :.:::::	AUUUCUUCUUCAUUUUCUCU	Cleavage		1
ath-miR5021	AT5G59730|AT5G59730.2	3	-1	1	20	2082	2101	UGAGAAGAAGAAGAAGAAAA	:::.::.::.:::::.::	GUUUUUUUUUUUUCUUUUCU	Cleavage		1
ath-miR5021	AT4G04610|AT4G04610.1	3	-1	1	20	210	229	UGAGAAGAAGAAGAAGAAAA	::::::::::::: :::.	GUUUCUUCUUCUUCGUCUUC	Cleavage		1
ath-miR5021	AT5G51460|AT5G51460.1	3	-1	1	20	132	151	UGAGAAGAAGAAGAAGAAAA	:::::: ::.::::::::	GUUUCUUAUUUUUCUUCUCC	Cleavage		1
ath-miR5021	AT5G51460|AT5G51460.4	3	-1	1	20	131	150	UGAGAAGAAGAAGAAGAAAA	:::::: ::.::::::::	GUUUCUUAUUUUUCUUCUCC	Cleavage		1
ath-miR5021	AT4G21990|AT4G21990.1	3	-1	1	20	151	170	UGAGAAGAAGAAGAAGAAAA	::::::: :::::::::.	GUUUCUUCAUCUUCUUCUUC	Cleavage		1
ath-miR5021	AT4G21990|AT4G21990.2	3	-1	1	20	144	163	UGAGAAGAAGAAGAAGAAAA	::::::: :::::::::.	GUUUCUUCAUCUUCUUCUUC	Cleavage		1
ath-miR5021	AT3G24090|AT3G24090.1	3	-1	1	20	214	233	UGAGAAGAAGAAGAAGAAAA	: :::: ::::::::::::	UCUUCUCCUUCUUCUUCUCC	Cleavage		3
ath-miR5025	AT3G02310|AT3G02310.2	3	-1	1	21	1410	1430	ACUGUAUAUAUGUAAGUGACA	:..::::.::::.::..::	AAUUGCUUAUAUAUGUAUGGU	Cleavage		1
ath-miR5025	AT3G02310|AT3G02310.1	3	-1	1	21	1408	1428	ACUGUAUAUAUGUAAGUGACA	:..::::.::::.::..::	AAUUGCUUAUAUAUGUAUGGU	Cleavage		1
ath-miR5025	AT1G61810|AT1G61810.2	3	-1	1	21	55	75	ACUGUAUAUAUGUAAGUGACA	::. ::::::::::.:::	UUACAUGUACAUAUAUAUAGU	Cleavage		1
ath-miR5025	AT1G61810|AT1G61810.1	3	-1	1	21	55	75	ACUGUAUAUAUGUAAGUGACA	::. ::::::::::.:::	UUACAUGUACAUAUAUAUAGU	Cleavage		1
ath-miR5029	AT1G24090|AT1G24090.1	3	-1	1	21	287	307	AAUGAGAGAGAACACUGCAAA	: ::.::::::: .:::.:::	UCUGUAGUGUUCAUUCUUAUU	Cleavage		1
ath-miR5029	AT4G39330|AT4G39330.1	3	-1	1	21	112	132	AAUGAGAGAGAACACUGCAAA	: :.:::::::::::: ::	AAUCCGGUGUUCUCUCUCCUU	Cleavage		1
ath-miR5029	AT4G39330|AT4G39330.2	3	-1	1	21	112	132	AAUGAGAGAGAACACUGCAAA	: :.:::::::::::: ::	AAUCCGGUGUUCUCUCUCCUU	Cleavage		1
ath-miR5595a	AT1G75690|AT1G75690.1	3	-1	1	21	635	655	ACAUAUGAUCUGCAUCUUUGC	::.: ::::::::..:.:::	UCAGAAAUGCAGAUUGUGUGU	Cleavage		1
ath-miR5631	AT3G29030|AT3G29030.1	3	-1	1	21	1406	1425	UGGCAGGAAAGACAUAAUUUU	.::::: :::.:::.::::::	GAAAUU-UGUUUUUUCUGCCA	Cleavage		1
ath-miR5632-3p	AT5G52310|AT5G52310.1	3	-1	1	21	875	895	UUGGAUUUAUAGUUGGAUAAG	::::.::.::: :.:::::	UGUAUCUAAUUAUCAGUCCAA	Cleavage		1
ath-miR5634	AT1G70090|AT1G70090.2	3	-1	1	21	800	820	AGGGACUUUGUGAAUUUAGGG	: :::: :::::::::: :.:	CGCUAACUUCACAAAGUACUU	Cleavage		1
ath-miR5634	AT1G70090|AT1G70090.1	3	-1	1	21	896	916	AGGGACUUUGUGAAUUUAGGG	: :::: :::::::::: :.:	CGCUAACUUCACAAAGUACUU	Cleavage		1
ath-miR5635a	AT3G23430|AT3G23430.1	3	-1	1	21	2537	2557	UGUUAAGGAGUGUUAACGGUG	.::::::: :..:::::.:::	UACCGUUACCGUUCCUUGACA	Cleavage		1
ath-miR5635b	AT3G23430|AT3G23430.1	3	-1	1	21	2537	2557	UGUUAAGGAGUGUUAACGGUG	.::::::: :..:::::.:::	UACCGUUACCGUUCCUUGACA	Cleavage		1
ath-miR5635c	AT3G23430|AT3G23430.1	3	-1	1	21	2537	2557	UGUUAAGGAGUGUUAACGGUG	.::::::: :..:::::.:::	UACCGUUACCGUUCCUUGACA	Cleavage		1
ath-miR5635d	AT3G23430|AT3G23430.1	3	-1	1	21	2537	2557	UGUUAAGGAGUGUUAACGGUG	.::::::: :..:::::.:::	UACCGUUACCGUUCCUUGACA	Cleavage		1
ath-miR5640	AT3G05360|AT3G05360.1	3	-1	1	21	113	133	UGAGAGAAGGAAUUAGAUUCA	:::::::::::::.:::	CCAAUCUAAUUCCUUUUCUGG	Cleavage		1
ath-miR5640	AT4G25490|AT4G25490.1	3	-1	1	21	1117	1137	UGAGAGAAGGAAUUAGAUUCA	: ::::.::::::.:.:.:	AUAUUCUAGUUCCUUUUUUUA	Cleavage		1
ath-miR5641	AT3G07650|AT3G07650.1	3	-1	1	21	546	565	UGGAAGAAGAUGAUAGAAUUA	:::::: ::.::::::::.:	CAAUUCU-UCGUCUUCUUCUA	Cleavage		1
ath-miR5641	AT3G07650|AT3G07650.4	3	-1	1	21	553	572	UGGAAGAAGAUGAUAGAAUUA	:::::: ::.::::::::.:	CAAUUCU-UCGUCUUCUUCUA	Cleavage		1
ath-miR5641	AT3G07650|AT3G07650.2	3	-1	1	21	461	480	UGGAAGAAGAUGAUAGAAUUA	:::::: ::.::::::::.:	CAAUUCU-UCGUCUUCUUCUA	Cleavage		1
ath-miR5641	AT3G07650|AT3G07650.3	3	-1	1	21	458	477	UGGAAGAAGAUGAUAGAAUUA	:::::: ::.::::::::.:	CAAUUCU-UCGUCUUCUUCUA	Cleavage		1
ath-miR5641	AT1G55260|AT1G55260.1	3	-1	1	21	753	773	UGGAAGAAGAUGAUAGAAUUA	:::: ::::::::::..:	AGUUUCUCUCAUCUUCUUUUA	Cleavage		1
ath-miR5641	AT1G55260|AT1G55260.2	3	-1	1	21	707	727	UGGAAGAAGAUGAUAGAAUUA	:::: ::::::::::..:	AGUUUCUCUCAUCUUCUUUUA	Cleavage		1
ath-miR5641	AT2G33480|AT2G33480.3	3	-1	1	21	194	214	UGGAAGAAGAUGAUAGAAUUA	: ::: ::::::::::.:.	AUAAUCUCUCAUCUUCUUUCG	Cleavage		1
ath-miR5641	AT2G33480|AT2G33480.1	3	-1	1	21	242	262	UGGAAGAAGAUGAUAGAAUUA	: ::: ::::::::::.:.	AUAAUCUCUCAUCUUCUUUCG	Cleavage		1
ath-miR5641	AT2G33480|AT2G33480.2	3	-1	1	21	34	54	UGGAAGAAGAUGAUAGAAUUA	: ::: ::::::::::.:.	AUAAUCUCUCAUCUUCUUUCG	Cleavage		1
ath-miR5643a	AT5G59570|AT5G59570.1	3	-1	1	21	1053	1073	AGGCUUUUAAGAUCUGGUUGC	:.:: ..:::::::::.:.::	GUAAAUGGAUCUUAAAGGUCU	Cleavage		1
ath-miR5643a	AT5G59570|AT5G59570.2	3	-1	1	21	1053	1073	AGGCUUUUAAGAUCUGGUUGC	:.:: ..:::::::::.:.::	GUAAAUGGAUCUUAAAGGUCU	Cleavage		1
ath-miR5643b	AT5G59570|AT5G59570.1	3	-1	1	21	1053	1073	AGGCUUUUAAGAUCUGGUUGC	:.:: ..:::::::::.:.::	GUAAAUGGAUCUUAAAGGUCU	Cleavage		1
ath-miR5643b	AT5G59570|AT5G59570.2	3	-1	1	21	1053	1073	AGGCUUUUAAGAUCUGGUUGC	:.:: ..:::::::::.:.::	GUAAAUGGAUCUUAAAGGUCU	Cleavage		1
ath-miR5645a	AT1G44160|AT1G44160.1	3	-1	1	20	1325	1344	AUUUGAGUCAUGUCGUUAAG	.::::: :::::..:.:.::	UUUAACAACAUGGUUUAGAU	Cleavage		1
ath-miR5645b	AT1G44160|AT1G44160.1	3	-1	1	20	1325	1344	AUUUGAGUCAUGUCGUUAAG	.::::: :::::..:.:.::	UUUAACAACAUGGUUUAGAU	Cleavage		1
ath-miR5645d	AT1G44160|AT1G44160.1	3	-1	1	20	1325	1344	AUUUGAGUCAUGUCGUUAAG	.::::: :::::..:.:.::	UUUAACAACAUGGUUUAGAU	Cleavage		1
ath-miR5645e	AT1G44160|AT1G44160.1	3	-1	1	20	1325	1344	AUUUGAGUCAUGUCGUUAAG	.::::: :::::..:.:.::	UUUAACAACAUGGUUUAGAU	Cleavage		1
ath-miR5645f	AT1G44160|AT1G44160.1	3	-1	1	20	1325	1344	AUUUGAGUCAUGUCGUUAAG	.::::: :::::..:.:.::	UUUAACAACAUGGUUUAGAU	Cleavage		1
ath-miR5647	AT1G66880|AT1G66880.3	3	-1	1	21	220	240	UCAAGUUUGAUGACGAUUCCA	::::::::: :::::.:::	GGGAAUCGUCCUCAAAUUUGC	Translation		1
ath-miR5647	AT1G66880|AT1G66880.1	3	-1	1	21	1288	1308	UCAAGUUUGAUGACGAUUCCA	::::::::: :::::.:::	GGGAAUCGUCCUCAAAUUUGC	Translation		1
ath-miR5647	AT1G66880|AT1G66880.2	3	-1	1	21	1462	1482	UCAAGUUUGAUGACGAUUCCA	::::::::: :::::.:::	GGGAAUCGUCCUCAAAUUUGC	Translation		1
ath-miR5648-3p	AT3G45650|AT3G45650.2	3	-1	1	21	1017	1037	AUCUGAAGAAAAUAGCGGCAU	::::::: ::::::::: :	UAGCCGCUAAUUUCUUCAGUU	Cleavage		1
ath-miR5648-3p	AT3G45650|AT3G45650.1	3	-1	1	21	1017	1037	AUCUGAAGAAAAUAGCGGCAU	::::::: ::::::::: :	UAGCCGCUAAUUUCUUCAGUU	Cleavage		1
ath-miR5648-5p	AT3G62030|AT3G62030.3	3	-1	1	22	1006	1027	UUUGGAAAUAUUUGGCUUGACU	:::::::: ::::.::::	CAAAAAGCCAAAGAUUUUCAAA	Translation		1
ath-miR5648-5p	AT3G62030|AT3G62030.1	3	-1	1	22	1007	1028	UUUGGAAAUAUUUGGCUUGACU	:::::::: ::::.::::	CAAAAAGCCAAAGAUUUUCAAA	Translation		1
ath-miR5648-5p	AT3G62030|AT3G62030.2	3	-1	1	22	1024	1045	UUUGGAAAUAUUUGGCUUGACU	:::::::: ::::.::::	CAAAAAGCCAAAGAUUUUCAAA	Translation		1
ath-miR5648-5p	AT1G33590|AT1G33590.3	3	-1	1	22	741	762	UUUGGAAAUAUUUGGCUUGACU	:: :::.::::::.::::	AACCAUUCCAGAUAUUUUCAAA	Cleavage		1
ath-miR5648-5p	AT1G33590|AT1G33590.1	3	-1	1	22	722	743	UUUGGAAAUAUUUGGCUUGACU	:: :::.::::::.::::	AACCAUUCCAGAUAUUUUCAAA	Cleavage		1
ath-miR5648-5p	AT1G33590|AT1G33590.2	3	-1	1	22	751	772	UUUGGAAAUAUUUGGCUUGACU	:: :::.::::::.::::	AACCAUUCCAGAUAUUUUCAAA	Cleavage		1
ath-miR5649a	AT1G32450|AT1G32450.1	3	-1	1	21	1427	1447	AUUGAAUAUGUUGGUUACUAU	::::.:::::: ::::::	CCAGUAGCCAACAGAUUCAAA	Cleavage		1
ath-miR5649b	AT1G32450|AT1G32450.1	3	-1	1	21	1427	1447	AUUGAAUAUGUUGGUUACUAU	::::.:::::: ::::::	CCAGUAGCCAACAGAUUCAAA	Cleavage		1
ath-miR5650	AT4G19700|AT4G19700.1	3	-1	1	21	443	463	UUGUUUUGGAUCUUAGAUACA	:::::: ::::.:::::: :	CGUAUCUCAGAUUCAAAACCA	Cleavage		1
ath-miR5650	AT5G20620|AT5G20620.2	3	-1	1	21	467	487	UUGUUUUGGAUCUUAGAUACA	: :::::::::::.:.::	CAAAGCUAAGAUCCAAGAUAA	Cleavage		4
ath-miR5650	AT5G03240|AT5G03240.1	3	-1	1	21	776	796	UUGUUUUGGAUCUUAGAUACA	: :::::::::::.:.::	CAAAGCUAAGAUCCAAGAUAA	Cleavage		3
ath-miR5650	AT5G20620|AT5G20620.1	3	-1	1	21	648	668	UUGUUUUGGAUCUUAGAUACA	: :::::::::::.:.::	CAAAGCUAAGAUCCAAGAUAA	Cleavage		5
ath-miR5650	AT5G03240|AT5G03240.2	3	-1	1	21	933	953	UUGUUUUGGAUCUUAGAUACA	: :::::::::::.:.::	CAAAGCUAAGAUCCAAGAUAA	Cleavage		3
ath-miR5650	AT5G03240|AT5G03240.3	3	-1	1	21	951	971	UUGUUUUGGAUCUUAGAUACA	: :::::::::::.:.::	CAAAGCUAAGAUCCAAGAUAA	Cleavage		3
ath-miR5650	AT3G10720|AT3G10720.2	3	-1	1	21	119	139	UUGUUUUGGAUCUUAGAUACA	::.: ::::::::::.::	CAGAUUUUAGAUCCAAAAUAA	Cleavage		1
ath-miR5652	AT3G21500|AT3G21500.3	3	-1	1	21	2254	2274	UUGAAUGUGAAUGAAUCGGGC	::::::::::::::::	AAUAAAUUCAUUCACAUUCAA	Cleavage		1
ath-miR5652	AT3G21500|AT3G21500.2	3	-1	1	21	2228	2248	UUGAAUGUGAAUGAAUCGGGC	::::::::::::::::	AAUAAAUUCAUUCACAUUCAA	Cleavage		1
ath-miR5652	AT3G21500|AT3G21500.1	3	-1	1	21	2127	2147	UUGAAUGUGAAUGAAUCGGGC	::::::::::::::::	AAUAAAUUCAUUCACAUUCAA	Cleavage		1
ath-miR5653	AT2G07360|AT2G07360.2	3	-1	1	24	1264	1287	UGGGUUGAGUUGAGUUGAGUUGGC	::::..:::::::::..:	UAGGUCUCAGUUCAACUCAAUUCU	Cleavage		1
ath-miR5653	AT2G07360|AT2G07360.1	3	-1	1	24	1282	1305	UGGGUUGAGUUGAGUUGAGUUGGC	::::..:::::::::..:	UAGGUCUCAGUUCAACUCAAUUCU	Cleavage		1
ath-miR5653	AT2G05920|AT2G05920.1	3	-1	1	24	390	413	UGGGUUGAGUUGAGUUGAGUUGGC	:: :: ::::::::::..::	UGGUACACAUCUCAACUCAAUUCA	Cleavage		2
ath-miR5653	AT4G17600|AT4G17600.1	3	-1	1	24	1038	1061	UGGGUUGAGUUGAGUUGAGUUGGC	::: :::.::::.::.:.:	CUAGUCUCUACUUAACUUAAUCUA	Cleavage		1
ath-miR5653	AT3G05650|AT3G05650.1	3	-1	1	24	1326	1349	UGGGUUGAGUUGAGUUGAGUUGGC	: :: ::::::::::.:.:	UUCCUCGCAUCUCAACUCAAUCUA	Cleavage		1
ath-miR5654-3p	AT5G66530|AT5G66530.3	3	-1	1	23	2263	2285	UGGAAGAUGCUUUGGGAUUUAUU	.: :: :.::::::: :::::::	GAAAACUUCCAAAGCUUCUUCCA	Cleavage		1
ath-miR5654-3p	AT5G66530|AT5G66530.2	3	-1	1	23	2149	2171	UGGAAGAUGCUUUGGGAUUUAUU	.: :: :.::::::: :::::::	GAAAACUUCCAAAGCUUCUUCCA	Cleavage		1
ath-miR5654-3p	AT5G66530|AT5G66530.4	3	-1	1	23	1929	1951	UGGAAGAUGCUUUGGGAUUUAUU	.: :: :.::::::: :::::::	GAAAACUUCCAAAGCUUCUUCCA	Cleavage		1
ath-miR5654-3p	AT5G59870|AT5G59870.1	3	-1	1	23	336	358	UGGAAGAUGCUUUGGGAUUUAUU	:::.::.:.::::::::.	GGAUAAUUCCGAGGCAUCUUCUU	Cleavage		1
ath-miR5654-5p	AT3G21070|AT3G21070.1	3	-1	1	20	1181	1200	AUAAAUCCCAACAUCUUCCA	:::::::::: :::::::	GGGAAGAUGUUAUGAUUUAU	Cleavage		1
ath-miR5655	AT4G28270|AT4G28270.1	3	-1	1	21	1044	1064	AAGUAGACACAUAAGAAGGAG	.:: : .:::::::::::.::	UUCAUGUUUAUGUGUCUAUUU	Cleavage		1
ath-miR5658	AT4G20070|AT4G20070.1	3	-1	1	21	357	377	AUGAUGAUGAUGAUGAUGAAA	::.::.::::::::.:: :	ACUCGUCGUCAUCAUCGUCCU	Cleavage		3
ath-miR5658	AT4G20070|AT4G20070.2	3	-1	1	21	353	373	AUGAUGAUGAUGAUGAUGAAA	::.::.::::::::.:: :	ACUCGUCGUCAUCAUCGUCCU	Cleavage		3
ath-miR5658	AT5G62470|AT5G62470.2	3	-1	1	21	813	833	AUGAUGAUGAUGAUGAUGAAA	:::::::::: :::::::.:	UUUCAUCAUCUUCAUCAUUAC	Translation		2
ath-miR5658	AT5G62470|AT5G62470.1	3	-1	1	21	527	547	AUGAUGAUGAUGAUGAUGAAA	:::::::::: :::::::.:	UUUCAUCAUCUUCAUCAUUAC	Translation		2
ath-miR5658	AT4G02220|AT4G02220.1	3	-1	1	21	57	77	AUGAUGAUGAUGAUGAUGAAA	::::.::.::.::.::.::.:	UUUCGUCGUCGUCGUCGUCGU	Cleavage		1
ath-miR5658	AT3G15095|AT3G15095.1	3	-1	1	21	1924	1944	AUGAUGAUGAUGAUGAUGAAA	::::::::::::::::	GACAAUCAUCAUCAUCAUCAA	Cleavage		1
ath-miR5658	AT3G15095|AT3G15095.2	3	-1	1	21	1673	1693	AUGAUGAUGAUGAUGAUGAAA	::::::::::::::::	GACAAUCAUCAUCAUCAUCAA	Cleavage		1
ath-miR5658	AT3G15095|AT3G15095.3	3	-1	1	21	1413	1433	AUGAUGAUGAUGAUGAUGAAA	::::::::::::::::	GACAAUCAUCAUCAUCAUCAA	Cleavage		1
ath-miR5658	AT3G02730|AT3G02730.1	3	-1	1	21	59	79	AUGAUGAUGAUGAUGAUGAAA	::::::.:: ::.:::::.:	CUUCAUCGUCUUCGUCAUCGU	Translation		1
ath-miR5658	AT5G64905|AT5G64905.1	3	-1	1	21	179	199	AUGAUGAUGAUGAUGAUGAAA	::::::::::::::: :: :	GUUCAUCAUCAUCAUCUUCUU	Cleavage		1
ath-miR5658	AT3G19820|AT3G19820.1	3	-1	1	21	697	717	AUGAUGAUGAUGAUGAUGAAA	::::..::::: :::::.:	GAUCAUUGUCAUCUUCAUCGU	Cleavage		1
ath-miR5658	AT2G42350|AT2G42350.1	3	-1	1	21	352	372	AUGAUGAUGAUGAUGAUGAAA	: .::.::.:::::::::.:	CUCUAUUAUUAUCAUCAUCGU	Cleavage		1
ath-miR5658	AT3G19820|AT3G19820.3	3	-1	1	21	603	623	AUGAUGAUGAUGAUGAUGAAA	::::..::::: :::::.:	GAUCAUUGUCAUCUUCAUCGU	Cleavage		1
ath-miR5658	AT5G55730|AT5G55730.1	3	-1	1	21	170	190	AUGAUGAUGAUGAUGAUGAAA	: ::::::::::: ::: :::	UCUCAUCAUCAUCUUCAACAU	Cleavage		1
ath-miR5658	AT1G68330|AT1G68330.1	3	-1	1	21	806	826	AUGAUGAUGAUGAUGAUGAAA	: :::::::::::::: :: :	UCUCAUCAUCAUCAUCUUCUU	Cleavage		1
ath-miR5658	AT3G19820|AT3G19820.2	3	-1	1	21	194	214	AUGAUGAUGAUGAUGAUGAAA	::::..::::: :::::.:	GAUCAUUGUCAUCUUCAUCGU	Cleavage		1
ath-miR5658	AT5G55730|AT5G55730.2	3	-1	1	21	90	110	AUGAUGAUGAUGAUGAUGAAA	: ::::::::::: ::: :::	UCUCAUCAUCAUCUUCAACAU	Cleavage		1
ath-miR5658	AT3G01830|AT3G01830.1	3	-1	1	21	618	638	AUGAUGAUGAUGAUGAUGAAA	::: ::::: :::::.::::	CUUCUUCAUCUUCAUCGUCAU	Translation		1
ath-miR5658	AT1G24260|AT1G24260.1	3	-1	1	21	844	864	AUGAUGAUGAUGAUGAUGAAA	::.:::::::::::: ::	GGUCGUCAUCAUCAUCAACAA	Cleavage		1
ath-miR5658	AT1G24260|AT1G24260.2	3	-1	1	21	822	842	AUGAUGAUGAUGAUGAUGAAA	::.:::::::::::: ::	GGUCGUCAUCAUCAUCAACAA	Cleavage		1
ath-miR5658	AT5G25350|AT5G25350.1	3	-1	1	21	2361	2381	AUGAUGAUGAUGAUGAUGAAA	:.: .:::::::::::::	CCUUAGUAUCAUCAUCAUCAG	Cleavage		1
ath-miR5658	AT1G24260|AT1G24260.3	3	-1	1	21	787	807	AUGAUGAUGAUGAUGAUGAAA	::.:::::::::::: ::	GGUCGUCAUCAUCAUCAACAA	Cleavage		1
ath-miR5658	AT1G24575|AT1G24575.1	3	-1	1	21	132	152	AUGAUGAUGAUGAUGAUGAAA	: :::::: ::::: ::::::	UCUCAUCACCAUCAACAUCAU	Cleavage		1
ath-miR5658	AT4G22490|AT4G22490.1	3	-1	1	21	171	191	AUGAUGAUGAUGAUGAUGAAA	::::::::::: :: ::::	CCUCAUCAUCAUCCUCCUCAU	Cleavage		1
ath-miR5658	AT4G17670|AT4G17670.1	3	-1	1	21	317	337	AUGAUGAUGAUGAUGAUGAAA	: :.:: : ::::::::::::	UAUUAUAACCAUCAUCAUCAU	Cleavage		1
ath-miR5659	AT1G48210|AT1G48210.3	3	-1	1	23	1022	1044	CGAUGAAGGUCUUUGGAACGGUA	.: :.:::::::::: ::::	CUAUGGUUCAAAGACCUUGAUCG	Cleavage		1
ath-miR5659	AT1G48210|AT1G48210.2	3	-1	1	23	887	909	CGAUGAAGGUCUUUGGAACGGUA	.: :.:::::::::: ::::	CUAUGGUUCAAAGACCUUGAUCG	Cleavage		1
ath-miR5659	AT1G48210|AT1G48210.4	3	-1	1	23	266	288	CGAUGAAGGUCUUUGGAACGGUA	.: :.:::::::::: ::::	CUAUGGUUCAAAGACCUUGAUCG	Cleavage		1
ath-miR5659	AT1G48210|AT1G48210.5	3	-1	1	23	469	491	CGAUGAAGGUCUUUGGAACGGUA	.: :.:::::::::: ::::	CUAUGGUUCAAAGACCUUGAUCG	Cleavage		1
ath-miR5659	AT1G48210|AT1G48210.6	3	-1	1	23	266	288	CGAUGAAGGUCUUUGGAACGGUA	.: :.:::::::::: ::::	CUAUGGUUCAAAGACCUUGAUCG	Cleavage		1
ath-miR5659	AT1G48210|AT1G48210.1	3	-1	1	23	388	410	CGAUGAAGGUCUUUGGAACGGUA	.: :.:::::::::: ::::	CUAUGGUUCAAAGACCUUGAUCG	Cleavage		1
ath-miR5659	AT1G48210|AT1G48210.7	3	-1	1	23	266	288	CGAUGAAGGUCUUUGGAACGGUA	.: :.:::::::::: ::::	CUAUGGUUCAAAGACCUUGAUCG	Cleavage		1
ath-miR5661	AT1G15670|AT1G15670.1	3	-1	1	21	549	569	AGAGGUACAUCAUGUAGUCUG	: :..::::::. ::::::::	CCGGUUACAUGGCGUACCUCU	Cleavage		1
ath-miR5663-5p	AT1G01610|AT1G01610.1	3	-1	1	21	323	343	AGCUAAGGAUUUGCAUUCUCA	: .:::: :::::::::: ::	UCGGAAUCCAAAUCCUUAUCU	Cleavage		1
ath-miR5663-5p	AT1G66880|AT1G66880.3	3	-1	1	21	1061	1081	AGCUAAGGAUUUGCAUUCUCA	.::.: :::.::.::::::	GUGGAGUCCAAGUCUUUAGCU	Cleavage		1
ath-miR5663-5p	AT1G66880|AT1G66880.1	3	-1	1	21	2855	2875	AGCUAAGGAUUUGCAUUCUCA	.::.: :::.::.::::::	GUGGAGUCCAAGUCUUUAGCU	Cleavage		1
ath-miR5663-5p	AT1G66880|AT1G66880.2	3	-1	1	21	3029	3049	AGCUAAGGAUUUGCAUUCUCA	.::.: :::.::.::::::	GUGGAGUCCAAGUCUUUAGCU	Cleavage		1
ath-miR5665	AT3G57020|AT3G57020.1	3	-1	1	21	913	933	UUGGUGGACAAGAUCUGGGAU	: :: .:::::::::::.:	GGCACAAGUCUUGUCCACCGA	Cleavage		1
ath-miR5665	AT3G57020|AT3G57020.2	3	-1	1	21	811	831	UUGGUGGACAAGAUCUGGGAU	: :: .:::::::::::.:	GGCACAAGUCUUGUCCACCGA	Cleavage		1
ath-miR5995b	AT1G75690|AT1G75690.1	3	-1	1	21	635	655	ACAUAUGAUCUGCAUCUUUGC	::.: ::::::::..:.:::	UCAGAAAUGCAGAUUGUGUGU	Cleavage		1
ath-miR5996	AT3G51420|AT3G51420.1	3	-1	1	22	1513	1534	UGACAUCCAGAUAGAAGCUUUG	::::::::::::::: ::.	AUAAGCUUCUAUCUGGAGGUUU	Cleavage		1
ath-miR5998a	AT3G22600|AT3G22600.1	3	-1	1	21	254	274	ACAGUUUGUGUUUUGUUUUGU	:::::::::: :: :::::::	ACAAAACAAACCAAAAACUGU	Translation		2
ath-miR5998a	AT2G12400|AT2G12400.1	3	-1	1	21	1028	1048	ACAGUUUGUGUUUUGUUUUGU	:::.::::.:.::::: :::	CCAAGACAAGAUACAAAAUGU	Cleavage		1
ath-miR5998a	AT3G59310|AT3G59310.2	3	-1	1	21	467	487	ACAGUUUGUGUUUUGUUUUGU	.::.::::::.:::.:.::	UUAAGACAAAAUACAGAUUGA	Cleavage		1
ath-miR5998a	AT3G59310|AT3G59310.1	3	-1	1	21	490	510	ACAGUUUGUGUUUUGUUUUGU	.::.::::::.:::.:.::	UUAAGACAAAAUACAGAUUGA	Cleavage		1
ath-miR5998a	AT3G59310|AT3G59310.3	3	-1	1	21	470	490	ACAGUUUGUGUUUUGUUUUGU	.::.::::::.:::.:.::	UUAAGACAAAAUACAGAUUGA	Cleavage		1
ath-miR5998a	AT5G43910|AT5G43910.4	3	-1	1	21	988	1008	ACAGUUUGUGUUUUGUUUUGU	..:::::::.::::.::: :	CUGAAACAAAGCACAGACUUU	Cleavage		1
ath-miR5998a	AT5G43910|AT5G43910.2	3	-1	1	21	988	1008	ACAGUUUGUGUUUUGUUUUGU	..:::::::.::::.::: :	CUGAAACAAAGCACAGACUUU	Cleavage		1
ath-miR5998a	AT5G43910|AT5G43910.5	3	-1	1	21	988	1008	ACAGUUUGUGUUUUGUUUUGU	..:::::::.::::.::: :	CUGAAACAAAGCACAGACUUU	Cleavage		1
ath-miR5998a	AT5G43910|AT5G43910.3	3	-1	1	21	988	1008	ACAGUUUGUGUUUUGUUUUGU	..:::::::.::::.::: :	CUGAAACAAAGCACAGACUUU	Cleavage		1
ath-miR5998a	AT5G43910|AT5G43910.1	3	-1	1	21	935	955	ACAGUUUGUGUUUUGUUUUGU	..:::::::.::::.::: :	CUGAAACAAAGCACAGACUUU	Cleavage		1
ath-miR5998a	AT4G22200|AT4G22200.2	3	-1	1	21	3160	3180	ACAGUUUGUGUUUUGUUUUGU	: ::::..::: :::::.:::	AAAAAAUGAAAAACAAAUUGU	Translation		2
ath-miR5998a	AT4G22200|AT4G22200.1	3	-1	1	21	3068	3088	ACAGUUUGUGUUUUGUUUUGU	: ::::..::: :::::.:::	AAAAAAUGAAAAACAAAUUGU	Translation		2
ath-miR5998a	AT2G29290|AT2G29290.2	3	-1	1	21	1533	1553	ACAGUUUGUGUUUUGUUUUGU	.:::::.:::::::..::	CAGAAACAGAACACAAGUUGA	Cleavage		1
ath-miR5998a	AT3G59320|AT3G59320.2	3	-1	1	21	529	549	ACAGUUUGUGUUUUGUUUUGU	:::::::.:.:::.:.::	UGAAAACAAGAUACAGAUUGA	Cleavage		1
ath-miR5998a	AT1G23560|AT1G23560.2	3	-1	1	21	174	194	ACAGUUUGUGUUUUGUUUUGU	:::..::::::::..:::	UACAAAUGAAACACAAGUUGU	Cleavage		1
ath-miR5998a	AT3G59320|AT3G59320.1	3	-1	1	21	426	446	ACAGUUUGUGUUUUGUUUUGU	:::::::.:.:::.:.::	UGAAAACAAGAUACAGAUUGA	Cleavage		1
ath-miR5998b	AT3G22600|AT3G22600.1	3	-1	1	21	254	274	ACAGUUUGUGUUUUGUUUUGU	:::::::::: :: :::::::	ACAAAACAAACCAAAAACUGU	Translation		2
ath-miR5998b	AT2G12400|AT2G12400.1	3	-1	1	21	1028	1048	ACAGUUUGUGUUUUGUUUUGU	:::.::::.:.::::: :::	CCAAGACAAGAUACAAAAUGU	Cleavage		1
ath-miR5998b	AT3G59310|AT3G59310.2	3	-1	1	21	467	487	ACAGUUUGUGUUUUGUUUUGU	.::.::::::.:::.:.::	UUAAGACAAAAUACAGAUUGA	Cleavage		1
ath-miR5998b	AT3G59310|AT3G59310.1	3	-1	1	21	490	510	ACAGUUUGUGUUUUGUUUUGU	.::.::::::.:::.:.::	UUAAGACAAAAUACAGAUUGA	Cleavage		1
ath-miR5998b	AT3G59310|AT3G59310.3	3	-1	1	21	470	490	ACAGUUUGUGUUUUGUUUUGU	.::.::::::.:::.:.::	UUAAGACAAAAUACAGAUUGA	Cleavage		1
ath-miR5998b	AT5G43910|AT5G43910.4	3	-1	1	21	988	1008	ACAGUUUGUGUUUUGUUUUGU	..:::::::.::::.::: :	CUGAAACAAAGCACAGACUUU	Cleavage		1
ath-miR5998b	AT5G43910|AT5G43910.2	3	-1	1	21	988	1008	ACAGUUUGUGUUUUGUUUUGU	..:::::::.::::.::: :	CUGAAACAAAGCACAGACUUU	Cleavage		1
ath-miR5998b	AT5G43910|AT5G43910.5	3	-1	1	21	988	1008	ACAGUUUGUGUUUUGUUUUGU	..:::::::.::::.::: :	CUGAAACAAAGCACAGACUUU	Cleavage		1
ath-miR5998b	AT5G43910|AT5G43910.3	3	-1	1	21	988	1008	ACAGUUUGUGUUUUGUUUUGU	..:::::::.::::.::: :	CUGAAACAAAGCACAGACUUU	Cleavage		1
ath-miR5998b	AT5G43910|AT5G43910.1	3	-1	1	21	935	955	ACAGUUUGUGUUUUGUUUUGU	..:::::::.::::.::: :	CUGAAACAAAGCACAGACUUU	Cleavage		1
ath-miR5998b	AT4G22200|AT4G22200.2	3	-1	1	21	3160	3180	ACAGUUUGUGUUUUGUUUUGU	: ::::..::: :::::.:::	AAAAAAUGAAAAACAAAUUGU	Translation		2
ath-miR5998b	AT4G22200|AT4G22200.1	3	-1	1	21	3068	3088	ACAGUUUGUGUUUUGUUUUGU	: ::::..::: :::::.:::	AAAAAAUGAAAAACAAAUUGU	Translation		2
ath-miR5998b	AT2G29290|AT2G29290.2	3	-1	1	21	1533	1553	ACAGUUUGUGUUUUGUUUUGU	.:::::.:::::::..::	CAGAAACAGAACACAAGUUGA	Cleavage		1
ath-miR5998b	AT3G59320|AT3G59320.2	3	-1	1	21	529	549	ACAGUUUGUGUUUUGUUUUGU	:::::::.:.:::.:.::	UGAAAACAAGAUACAGAUUGA	Cleavage		1
ath-miR5998b	AT1G23560|AT1G23560.2	3	-1	1	21	174	194	ACAGUUUGUGUUUUGUUUUGU	:::..::::::::..:::	UACAAAUGAAACACAAGUUGU	Cleavage		1
ath-miR5998b	AT3G59320|AT3G59320.1	3	-1	1	21	426	446	ACAGUUUGUGUUUUGUUUUGU	:::::::.:.:::.:.::	UGAAAACAAGAUACAGAUUGA	Cleavage		1
ath-miR773a	AT1G33790|AT1G33790.6	3	-1	1	21	3	23	UUUGCUUCCAGCUUUUGUCUC	::.:::.::::::::::	GGCCCAGAAGUUGGAAGCAAA	Cleavage		1
ath-miR773a	AT1G33790|AT1G33790.1	3	-1	1	21	128	148	UUUGCUUCCAGCUUUUGUCUC	::.:::.::::::::::	GGCCCAGAAGUUGGAAGCAAA	Cleavage		1
ath-miR773a	AT1G33790|AT1G33790.5	3	-1	1	21	299	319	UUUGCUUCCAGCUUUUGUCUC	::.:::.::::::::::	GGCCCAGAAGUUGGAAGCAAA	Cleavage		1
ath-miR773a	AT1G33790|AT1G33790.3	3	-1	1	21	318	338	UUUGCUUCCAGCUUUUGUCUC	::.:::.::::::::::	GGCCCAGAAGUUGGAAGCAAA	Cleavage		1
ath-miR773a	AT1G33790|AT1G33790.4	3	-1	1	21	318	338	UUUGCUUCCAGCUUUUGUCUC	::.:::.::::::::::	GGCCCAGAAGUUGGAAGCAAA	Cleavage		1
ath-miR773a	AT1G33790|AT1G33790.2	3	-1	1	21	128	148	UUUGCUUCCAGCUUUUGUCUC	::.:::.::::::::::	GGCCCAGAAGUUGGAAGCAAA	Cleavage		1
ath-miR773b-3p	AT5G04140|AT5G04140.2	3	-1	1	21	3484	3504	UUUGAUUCCAGCUUUUGUCUC	.::.:::::::::::..:	GUUGCAGAAGCUGGAAUCGGA	Cleavage		1
ath-miR773b-3p	AT5G04140|AT5G04140.1	3	-1	1	21	3652	3672	UUUGAUUCCAGCUUUUGUCUC	.::.:::::::::::..:	GUUGCAGAAGCUGGAAUCGGA	Cleavage		1
ath-miR773b-3p	AT3G59780|AT3G59780.1	3	-1	1	21	1972	1992	UUUGAUUCCAGCUUUUGUCUC	:: :::::.:::.::.::.	CUGAGAAAAGUUGGGAUUAAG	Cleavage		1
ath-miR774a	AT1G61420|AT1G61420.5	3	-1	1	21	160	180	UUGGUUACCCAUAUGGCCAUC	:.:::...:.:::::..::::	GGUGGUUGUGUGGGUGGCCAA	Cleavage		1
ath-miR774a	AT1G61420|AT1G61420.4	3	-1	1	21	370	390	UUGGUUACCCAUAUGGCCAUC	:.:::...:.:::::..::::	GGUGGUUGUGUGGGUGGCCAA	Cleavage		1
ath-miR774a	AT1G61420|AT1G61420.3	3	-1	1	21	520	540	UUGGUUACCCAUAUGGCCAUC	:.:::...:.:::::..::::	GGUGGUUGUGUGGGUGGCCAA	Cleavage		1
ath-miR774a	AT1G61420|AT1G61420.2	3	-1	1	21	788	808	UUGGUUACCCAUAUGGCCAUC	:.:::...:.:::::..::::	GGUGGUUGUGUGGGUGGCCAA	Cleavage		1
ath-miR774a	AT1G61420|AT1G61420.1	3	-1	1	21	894	914	UUGGUUACCCAUAUGGCCAUC	:.:::...:.:::::..::::	GGUGGUUGUGUGGGUGGCCAA	Cleavage		1
ath-miR774b-3p	AT5G14930|AT5G14930.2	3	-1	1	21	1147	1167	CAUCCAUAUUUUCAUCUCGAA	::: :::::.:::: ::::	AACGACAUGAAGAUAUCGAUG	Cleavage		1
ath-miR774b-5p	AT3G13980|AT3G13980.1	3	-1	1	21	61	81	UGAGAUGAAGAUAUGGGUGAU	:::.: ::::::::::::	GAAACCUAAAUCUUCAUCUCA	Cleavage		1
ath-miR774b-5p	AT4G18430|AT4G18430.1	3	-1	1	21	38	58	UGAGAUGAAGAUAUGGGUGAU	: .::::::: .:::::.:::	ACUACCCAUAAUUUCAUUUCA	Translation		1
ath-miR776	AT5G20960|AT5G20960.2	3	-1	1	21	2563	2583	UCUAAGUCUUCUAUUGAUGUU	::::: ::::::: ::.::	GUCAUCACUAGAAGAGUUGGA	Cleavage		1
ath-miR776	AT5G20960|AT5G20960.1	3	-1	1	21	2795	2815	UCUAAGUCUUCUAUUGAUGUU	::::: ::::::: ::.::	GUCAUCACUAGAAGAGUUGGA	Cleavage		1
ath-miR779.2	AT3G62720|AT3G62720.2	3	-1	1	21	157	177	UGAUUGGAAAUUUCGUUGACU	:.:::::.::::: ::::.	CAUUAACGAGAUUUCGAAUCG	Cleavage		1
ath-miR779.2	AT5G16730|AT5G16730.1	3	-1	1	21	290	310	UGAUUGGAAAUUUCGUUGACU	::::. .::::::..::::	UAUCAAUCGAAUUUCUGAUCA	Cleavage		1
ath-miR780.2	AT4G02330|AT4G02330.1	3	-1	1	21	1012	1032	UUCUUCGUGAAUAUCUGGCAU	: :.:::.:.::.:.::.:::	ACGUCAGGUGUUUAUGAGGAA	Cleavage		1
ath-miR781a	AT4G03510|AT4G03510.3	3	-1	1	21	473	493	UUAGAGUUUUCUGGAUACUUA	:.::: :.:.:::.:.:::::	UGAGUUUUCGGAAGAUUCUAA	Cleavage		1
ath-miR781b	AT4G03510|AT4G03510.3	3	-1	1	21	473	493	UUAGAGUUUUCUGGAUACUUA	:.::: :.:.:::.:.:::::	UGAGUUUUCGGAAGAUUCUAA	Cleavage		1
ath-miR8165	AT1G52510|AT1G52510.2	3	-1	1	21	350	370	AAUGGAGGCAAGUGUGAAGGA	::::.:.::::.::.:::	UGGUUCAUAUUUGCUUCUAUU	Cleavage		1
ath-miR8171	AT1G12320|AT1G12320.1	3	-1	1	21	1483	1503	AUAGGUGGGCCAGUGGUAGGA	:::.. ::::::::..:::	AACUAUUUCUGGCCCAUUUAU	Cleavage		1
ath-miR8174	AT5G07460|AT5G07460.1	3	-1	1	21	279	299	AUGUGUAUAGGGAAGCUAAUC	:: :::::::..::::.:.::	GACUAGCUUCUUUAUAUAUAU	Cleavage		1
ath-miR8174	AT2G26530|AT2G26530.1	3	-1	1	21	1375	1395	AUGUGUAUAGGGAAGCUAAUC	:::::.::. ::::::.:::	CAUUAGUUUUGCUAUACGCAU	Translation		1
ath-miR8174	AT2G26530|AT2G26530.2	3	-1	1	21	1233	1253	AUGUGUAUAGGGAAGCUAAUC	:::::.::. ::::::.:::	CAUUAGUUUUGCUAUACGCAU	Translation		1
ath-miR8177	AT5G15860|AT5G15860.1	3	-1	1	22	270	291	GUGUGAUGAUGUGUCAUUUAUA	: ::: :::::::::.:::.	CUUUAAUCACACAUCAUUACAU	Cleavage		1
ath-miR8178	AT3G02840|AT3G02840.1	3	-1	1	21	1247	1267	UAACAGAGUAAUUGUACAGUG	:: :..::::::::::::	UUCUUUGUAAUUACUCUGUUU	Cleavage		1
ath-miR8181	AT4G18250|AT4G18250.1	3	-1	1	20	852	871	UGGGGGUGGGGGGGUGACAG	.:::: :.::.:::..::::	UUGUCCCUCCUCCAUUCCCA	Cleavage		1
ath-miR8182	AT5G40480|AT5G40480.1	3	-1	1	22	5920	5941	UUGUGUUGCGUUUCUGUUGAUU	::...::::.:::.::::.	AUACAGUGGAAAUGCAGCACAG	Cleavage		1
ath-miR8182	AT3G54420|AT3G54420.1	3	-1	1	22	489	510	UUGUGUUGCGUUUCUGUUGAUU	:.::. .::.:::::::::	CUGCGACGAGAAUGCAACACAA	Cleavage		1
ath-miR823	AT1G31885|AT1G31885.2	3	-1	1	21	1292	1312	UGGGUGGUGAUCAUAUAAGAU	::.::::::: :::.::::.:	AUUUUAUAUGUUCAUCACCUA	Translation		1
ath-miR823	AT1G31885|AT1G31885.1	3	-1	1	21	1031	1051	UGGGUGGUGAUCAUAUAAGAU	::.::::::: :::.::::.:	AUUUUAUAUGUUCAUCACCUA	Translation		1
ath-miR823	AT1G31885|AT1G31885.3	3	-1	1	21	750	770	UGGGUGGUGAUCAUAUAAGAU	::.::::::: :::.::::.:	AUUUUAUAUGUUCAUCACCUA	Translation		1
ath-miR825	AT4G02480|AT4G02480.1	3	-1	1	21	1351	1371	UUCUCAAGAAGGUGCAUGAAC	::.::::::::::::. .:	AAUCGUGCACCUUCUUGGUGA	Cleavage		1
ath-miR825	AT5G10470|AT5G10470.2	3	-1	1	21	2588	2608	UUCUCAAGAAGGUGCAUGAAC	::. :..:.::::::::::	UGUCGAGUGCUUUCUUGAGAA	Cleavage		1
ath-miR825	AT5G10470|AT5G10470.1	3	-1	1	21	2646	2666	UUCUCAAGAAGGUGCAUGAAC	::. :..:.::::::::::	UGUCGAGUGCUUUCUUGAGAA	Cleavage		1
ath-miR825	AT5G55970|AT5G55970.1	3	-1	1	21	984	1004	UUCUCAAGAAGGUGCAUGAAC	: : .: ::.:::::::::::	GAUGGUUCAUCUUCUUGAGAA	Cleavage		1
ath-miR825	AT5G55970|AT5G55970.3	3	-1	1	21	746	766	UUCUCAAGAAGGUGCAUGAAC	: : .: ::.:::::::::::	GAUGGUUCAUCUUCUUGAGAA	Cleavage		1
ath-miR825	AT5G55970|AT5G55970.2	3	-1	1	21	746	766	UUCUCAAGAAGGUGCAUGAAC	: : .: ::.:::::::::::	GAUGGUUCAUCUUCUUGAGAA	Cleavage		1
ath-miR826b	AT1G51850|AT1G51850.2	3	-1	1	21	566	586	UGGUUUUGGACACGUGAAAAU	::::.::: :::::::::	UCAUUCAUGUGACCAAAACCA	Translation		1
ath-miR829-5p	AT2G20190|AT2G20190.1	3	-1	1	21	2302	2322	ACUUUGAAGCUUUGAUUUGAA	:::::. :::::::::::	CCCAAAUUCAAGCUUCAAAGG	Cleavage		1
ath-miR832-3p	AT5G13630|AT5G13630.2	3	-1	1	21	2869	2889	UUGAUUCCCAAUCCAAGCAAG	: :::::.:: ::::::::	GCUUCUUGGGUUUGGAAUCAA	Cleavage		1
ath-miR832-3p	AT5G13630|AT5G13630.1	3	-1	1	21	3071	3091	UUGAUUCCCAAUCCAAGCAAG	: :::::.:: ::::::::	GCUUCUUGGGUUUGGAAUCAA	Cleavage		1
ath-miR833a-5p	AT4G10270|AT4G10270.1	3	-1	1	22	429	450	UGUUUGUUGUACUCGGUCUAGU	::: :::::::::::::	UAGUAACCAAGUACAACAAACA	Cleavage		1
ath-miR833b	AT3G13470|AT3G13470.1	3	-1	1	21	367	387	UGUUUGUUGACAUCGGUCUAG	::::.:.:::.:::::.:	UCAGACUGGUGUUAACAAGCU	Cleavage		1
ath-miR834	AT5G01500|AT5G01500.1	3	-1	1	21	1052	1072	UGGUAGCAGUAGCGGUGGUAA	: .:..:.::::.:::::::.	UAGCUGCUGCUAUUGCUACCG	Cleavage		1
ath-miR835-5p	AT4G26060|AT4G26060.1	3	-1	1	21	344	364	UUCUUGCAUAUGUUCUUUAUC	: :.::::::.:::: .::::	GCUGAAGAACGUAUGGGAGAA	Cleavage		1
ath-miR836	AT3G25020|AT3G25020.1	3	-1	1	24	2662	2685	UCCUGUGUUUCCUUUGAUGCGUGG	.:.. : ::.:::::::..::::.	UCGUCCUUCGAAGGAAAUGCAGGG	Cleavage		1
ath-miR836	AT1G78070|AT1G78070.2	3	-1	1	24	832	855	UCCUGUGUUUCCUUUGAUGCGUGG	: : ::::::::::..:::	AAAGUCUUGAAAGGAAACAUGGGA	Cleavage		1
ath-miR836	AT1G78070|AT1G78070.1	3	-1	1	24	1252	1275	UCCUGUGUUUCCUUUGAUGCGUGG	: : ::::::::::..:::	AAAGUCUUGAAAGGAAACAUGGGA	Cleavage		1
ath-miR836	AT1G78070|AT1G78070.3	3	-1	1	24	1370	1393	UCCUGUGUUUCCUUUGAUGCGUGG	: : ::::::::::..:::	AAAGUCUUGAAAGGAAACAUGGGA	Cleavage		1
ath-miR837-3p	AT3G28180|AT3G28180.1	3	-1	1	21	2471	2491	AAACGAACAAAAAACUGAUGG	.:: .: :::::::::.::::	UCACUAUUUUUUUGUUUGUUU	Cleavage		1
ath-miR837-3p	AT1G30135|AT1G30135.1	3	-1	1	21	578	598	AAACGAACAAAAAACUGAUGG	..: ::::::::: ::.::::	UUAGCAGUUUUUUCUUUGUUU	Cleavage		2
ath-miR837-3p	AT2G28710|AT2G28710.1	3	-1	1	21	530	550	AAACGAACAAAAAACUGAUGG	:: : :::::::::::::	UUUUCUGAUUUUUGUUCGUUU	Cleavage		1
ath-miR838	AT5G22640|AT5G22640.2	3	-1	1	21	1680	1700	UUUUCUUCUACUUCUUGCACA	: :: :.:::: :::::::::	UCUGGAGGAAGGAGAAGAAAA	Translation		2
ath-miR838	AT4G22200|AT4G22200.1	3	-1	1	21	2749	2769	UUUUCUUCUACUUCUUGCACA	:::: :::::: :::::::.:	UGUGGAAGAAGAAGAAGAAGA	Translation		1
ath-miR838	AT4G22200|AT4G22200.2	3	-1	1	21	2841	2861	UUUUCUUCUACUUCUUGCACA	:::: :::::: :::::::.:	UGUGGAAGAAGAAGAAGAAGA	Translation		1
ath-miR838	AT5G09460|AT5G09460.1	3	-1	1	21	2111	2131	UUUUCUUCUACUUCUUGCACA	::::: :.:::.::::::::	UGUGCUUGGAGUGGAAGAAAA	Cleavage		1
ath-miR838	AT5G46910|AT5G46910.2	3	-1	1	21	2768	2788	UUUUCUUCUACUUCUUGCACA	:::::::: :::::::.:	UAGGCAAGAAGAAGAAGAAGA	Translation		2
ath-miR838	AT5G46910|AT5G46910.1	3	-1	1	21	2766	2786	UUUUCUUCUACUUCUUGCACA	:::::::: :::::::.:	UAGGCAAGAAGAAGAAGAAGA	Translation		2
ath-miR838	AT1G27120|AT1G27120.2	3	-1	1	21	1076	1096	UUUUCUUCUACUUCUUGCACA	::..:::.::.:::::.:.	AAUGUGAGAGGUGGAAGAGAG	Cleavage		1
ath-miR838	AT1G27120|AT1G27120.1	3	-1	1	21	1252	1272	UUUUCUUCUACUUCUUGCACA	::..:::.::.:::::.:.	AAUGUGAGAGGUGGAAGAGAG	Cleavage		1
ath-miR840-3p	AT5G55930|AT5G55930.1	3	-1	1	21	2622	2642	UUGUUUAGGUCCCUUAGUUUC	::..::::::::. ::::::	CAAGUUAAGGGACUCAAACAA	Cleavage		1
ath-miR840-3p	AT1G66100|AT1G66100.1	3	-1	1	21	47	67	UUGUUUAGGUCCCUUAGUUUC	:.: ::::::::::::: :	ACAGCCAAGGGACCUAAACUA	Cleavage		1
ath-miR842	AT3G57510|AT3G57510.1	3	-1	1	21	183	203	UCAUGGUCAGAUCCGUCAUCC	:::::.:::: ::..:::::	UGAUGAUGGAUAUGGUCAUGA	Translation		1
ath-miR842	AT4G14020|AT4G14020.1	3	-1	1	21	544	564	UCAUGGUCAGAUCCGUCAUCC	:: :.::: ::::::::::	AAAUUAUGGAACUGACCAUGA	Translation		1
ath-miR847	AT3G18490|AT3G18490.1	3	-1	1	21	1349	1369	UCACUCCUCUUCUUCUUGAUG	: ::..:::: .:::::::::	CUUCGGGAAGCGGAGGAGUGA	Translation		2
ath-miR850	AT3G28007|AT3G28007.1	3	-1	1	22	310	331	UAAGAUCCGGACUACAACAAAG	: ::::: ::::.:::::.::	CCUUGUUCUAGUUCGGAUUUUU	Cleavage		1
ath-miR854a	AT3G15520|AT3G15520.1	3	-1	1	21	220	240	GAUGAGGAUAGGGAGGAGGAG	.:. :.:::::::::::..::	UUUAUUCUCCCUAUCCUUGUC	Cleavage		1
ath-miR854a	AT3G15520|AT3G15520.2	3	-1	1	21	220	240	GAUGAGGAUAGGGAGGAGGAG	.:. :.:::::::::::..::	UUUAUUCUCCCUAUCCUUGUC	Cleavage		1
ath-miR854a	AT3G15520|AT3G15520.3	3	-1	1	21	98	118	GAUGAGGAUAGGGAGGAGGAG	.:. :.:::::::::::..::	UUUAUUCUCCCUAUCCUUGUC	Cleavage		1
ath-miR854a	AT3G15520|AT3G15520.4	3	-1	1	21	29	49	GAUGAGGAUAGGGAGGAGGAG	.:. :.:::::::::::..::	UUUAUUCUCCCUAUCCUUGUC	Cleavage		1
ath-miR854a	AT1G18810|AT1G18810.1	3	-1	1	21	556	576	GAUGAGGAUAGGGAGGAGGAG	::::: :::. :::::::::	AUCCUCAUCCUCAUCCUCAUC	Translation		1
ath-miR854a	AT3G48520|AT3G48520.1	3	-1	1	21	198	218	GAUGAGGAUAGGGAGGAGGAG	: .::.::...::::.:::::	CAUCUUCUUUUUAUCUUCAUC	Cleavage		1
ath-miR854a	AT5G49520|AT5G49520.1	3	-1	1	21	469	489	GAUGAGGAUAGGGAGGAGGAG	:::..:::.:::.::.::.	UACCUUUUCCUUAUUCUUAUU	Cleavage		1
ath-miR854a	AT1G74080|AT1G74080.1	3	-1	1	21	131	151	GAUGAGGAUAGGGAGGAGGAG	::::.::.:::::.:: ::	UCCCUCUUCUCUAUCUUCUUC	Cleavage		2
ath-miR854a	AT1G05575|AT1G05575.1	3	-1	1	21	395	415	GAUGAGGAUAGGGAGGAGGAG	:.::.::.::::::::: :	UGCUUCUUCUCUAUCCUCACC	Cleavage		1
ath-miR854b	AT3G15520|AT3G15520.1	3	-1	1	21	220	240	GAUGAGGAUAGGGAGGAGGAG	.:. :.:::::::::::..::	UUUAUUCUCCCUAUCCUUGUC	Cleavage		1
ath-miR854b	AT3G15520|AT3G15520.2	3	-1	1	21	220	240	GAUGAGGAUAGGGAGGAGGAG	.:. :.:::::::::::..::	UUUAUUCUCCCUAUCCUUGUC	Cleavage		1
ath-miR854b	AT3G15520|AT3G15520.3	3	-1	1	21	98	118	GAUGAGGAUAGGGAGGAGGAG	.:. :.:::::::::::..::	UUUAUUCUCCCUAUCCUUGUC	Cleavage		1
ath-miR854b	AT3G15520|AT3G15520.4	3	-1	1	21	29	49	GAUGAGGAUAGGGAGGAGGAG	.:. :.:::::::::::..::	UUUAUUCUCCCUAUCCUUGUC	Cleavage		1
ath-miR854b	AT1G18810|AT1G18810.1	3	-1	1	21	556	576	GAUGAGGAUAGGGAGGAGGAG	::::: :::. :::::::::	AUCCUCAUCCUCAUCCUCAUC	Translation		1
ath-miR854b	AT3G48520|AT3G48520.1	3	-1	1	21	198	218	GAUGAGGAUAGGGAGGAGGAG	: .::.::...::::.:::::	CAUCUUCUUUUUAUCUUCAUC	Cleavage		1
ath-miR854b	AT5G49520|AT5G49520.1	3	-1	1	21	469	489	GAUGAGGAUAGGGAGGAGGAG	:::..:::.:::.::.::.	UACCUUUUCCUUAUUCUUAUU	Cleavage		1
ath-miR854b	AT1G74080|AT1G74080.1	3	-1	1	21	131	151	GAUGAGGAUAGGGAGGAGGAG	::::.::.:::::.:: ::	UCCCUCUUCUCUAUCUUCUUC	Cleavage		2
ath-miR854b	AT1G05575|AT1G05575.1	3	-1	1	21	395	415	GAUGAGGAUAGGGAGGAGGAG	:.::.::.::::::::: :	UGCUUCUUCUCUAUCCUCACC	Cleavage		1
ath-miR854c	AT3G15520|AT3G15520.1	3	-1	1	21	220	240	GAUGAGGAUAGGGAGGAGGAG	.:. :.:::::::::::..::	UUUAUUCUCCCUAUCCUUGUC	Cleavage		1
ath-miR854c	AT3G15520|AT3G15520.2	3	-1	1	21	220	240	GAUGAGGAUAGGGAGGAGGAG	.:. :.:::::::::::..::	UUUAUUCUCCCUAUCCUUGUC	Cleavage		1
ath-miR854c	AT3G15520|AT3G15520.3	3	-1	1	21	98	118	GAUGAGGAUAGGGAGGAGGAG	.:. :.:::::::::::..::	UUUAUUCUCCCUAUCCUUGUC	Cleavage		1
ath-miR854c	AT3G15520|AT3G15520.4	3	-1	1	21	29	49	GAUGAGGAUAGGGAGGAGGAG	.:. :.:::::::::::..::	UUUAUUCUCCCUAUCCUUGUC	Cleavage		1
ath-miR854c	AT1G18810|AT1G18810.1	3	-1	1	21	556	576	GAUGAGGAUAGGGAGGAGGAG	::::: :::. :::::::::	AUCCUCAUCCUCAUCCUCAUC	Translation		1
ath-miR854c	AT3G48520|AT3G48520.1	3	-1	1	21	198	218	GAUGAGGAUAGGGAGGAGGAG	: .::.::...::::.:::::	CAUCUUCUUUUUAUCUUCAUC	Cleavage		1
ath-miR854c	AT5G49520|AT5G49520.1	3	-1	1	21	469	489	GAUGAGGAUAGGGAGGAGGAG	:::..:::.:::.::.::.	UACCUUUUCCUUAUUCUUAUU	Cleavage		1
ath-miR854c	AT1G74080|AT1G74080.1	3	-1	1	21	131	151	GAUGAGGAUAGGGAGGAGGAG	::::.::.:::::.:: ::	UCCCUCUUCUCUAUCUUCUUC	Cleavage		2
ath-miR854c	AT1G05575|AT1G05575.1	3	-1	1	21	395	415	GAUGAGGAUAGGGAGGAGGAG	:.::.::.::::::::: :	UGCUUCUUCUCUAUCCUCACC	Cleavage		1
ath-miR854d	AT3G15520|AT3G15520.1	3	-1	1	21	220	240	GAUGAGGAUAGGGAGGAGGAG	.:. :.:::::::::::..::	UUUAUUCUCCCUAUCCUUGUC	Cleavage		1
ath-miR854d	AT3G15520|AT3G15520.2	3	-1	1	21	220	240	GAUGAGGAUAGGGAGGAGGAG	.:. :.:::::::::::..::	UUUAUUCUCCCUAUCCUUGUC	Cleavage		1
ath-miR854d	AT3G15520|AT3G15520.3	3	-1	1	21	98	118	GAUGAGGAUAGGGAGGAGGAG	.:. :.:::::::::::..::	UUUAUUCUCCCUAUCCUUGUC	Cleavage		1
ath-miR854d	AT3G15520|AT3G15520.4	3	-1	1	21	29	49	GAUGAGGAUAGGGAGGAGGAG	.:. :.:::::::::::..::	UUUAUUCUCCCUAUCCUUGUC	Cleavage		1
ath-miR854d	AT1G18810|AT1G18810.1	3	-1	1	21	556	576	GAUGAGGAUAGGGAGGAGGAG	::::: :::. :::::::::	AUCCUCAUCCUCAUCCUCAUC	Translation		1
ath-miR854d	AT3G48520|AT3G48520.1	3	-1	1	21	198	218	GAUGAGGAUAGGGAGGAGGAG	: .::.::...::::.:::::	CAUCUUCUUUUUAUCUUCAUC	Cleavage		1
ath-miR854d	AT5G49520|AT5G49520.1	3	-1	1	21	469	489	GAUGAGGAUAGGGAGGAGGAG	:::..:::.:::.::.::.	UACCUUUUCCUUAUUCUUAUU	Cleavage		1
ath-miR854d	AT1G74080|AT1G74080.1	3	-1	1	21	131	151	GAUGAGGAUAGGGAGGAGGAG	::::.::.:::::.:: ::	UCCCUCUUCUCUAUCUUCUUC	Cleavage		2
ath-miR854d	AT1G05575|AT1G05575.1	3	-1	1	21	395	415	GAUGAGGAUAGGGAGGAGGAG	:.::.::.::::::::: :	UGCUUCUUCUCUAUCCUCACC	Cleavage		1
ath-miR854e	AT3G15520|AT3G15520.1	3	-1	1	21	220	240	GAUGAGGAUAGGGAGGAGGAG	.:. :.:::::::::::..::	UUUAUUCUCCCUAUCCUUGUC	Cleavage		1
ath-miR854e	AT3G15520|AT3G15520.2	3	-1	1	21	220	240	GAUGAGGAUAGGGAGGAGGAG	.:. :.:::::::::::..::	UUUAUUCUCCCUAUCCUUGUC	Cleavage		1
ath-miR854e	AT3G15520|AT3G15520.3	3	-1	1	21	98	118	GAUGAGGAUAGGGAGGAGGAG	.:. :.:::::::::::..::	UUUAUUCUCCCUAUCCUUGUC	Cleavage		1
ath-miR854e	AT3G15520|AT3G15520.4	3	-1	1	21	29	49	GAUGAGGAUAGGGAGGAGGAG	.:. :.:::::::::::..::	UUUAUUCUCCCUAUCCUUGUC	Cleavage		1
ath-miR854e	AT1G18810|AT1G18810.1	3	-1	1	21	556	576	GAUGAGGAUAGGGAGGAGGAG	::::: :::. :::::::::	AUCCUCAUCCUCAUCCUCAUC	Translation		1
ath-miR854e	AT3G48520|AT3G48520.1	3	-1	1	21	198	218	GAUGAGGAUAGGGAGGAGGAG	: .::.::...::::.:::::	CAUCUUCUUUUUAUCUUCAUC	Cleavage		1
ath-miR854e	AT5G49520|AT5G49520.1	3	-1	1	21	469	489	GAUGAGGAUAGGGAGGAGGAG	:::..:::.:::.::.::.	UACCUUUUCCUUAUUCUUAUU	Cleavage		1
ath-miR854e	AT1G74080|AT1G74080.1	3	-1	1	21	131	151	GAUGAGGAUAGGGAGGAGGAG	::::.::.:::::.:: ::	UCCCUCUUCUCUAUCUUCUUC	Cleavage		2
ath-miR854e	AT1G05575|AT1G05575.1	3	-1	1	21	395	415	GAUGAGGAUAGGGAGGAGGAG	:.::.::.::::::::: :	UGCUUCUUCUCUAUCCUCACC	Cleavage		1
ath-miR855	AT3G43720|AT3G43720.1	3	-1	1	22	18	39	AGCAAAAGCUAAGGAAAAGGAA	:.::::. ::::::::::.:	AACUUUUUUAUUAGCUUUUGUU	Cleavage		1
ath-miR855	AT3G52720|AT3G52720.3	3	-1	1	22	770	791	AGCAAAAGCUAAGGAAAAGGAA	.:::::.::: ::::::.:	AGGUUUUUCUUUAACUUUUGUU	Cleavage		1
ath-miR857	AT5G36880|AT5G36880.3	3	-1	1	21	2105	2125	UUUUGUAUGUUGAAGGUGUAU	:::::: ::::..:.::.::	UUACACCCUCAAUGUGCAGAA	Cleavage		1
ath-miR857	AT5G36880|AT5G36880.2	3	-1	1	21	2045	2065	UUUUGUAUGUUGAAGGUGUAU	:::::: ::::..:.::.::	UUACACCCUCAAUGUGCAGAA	Cleavage		1
ath-miR857	AT5G36880|AT5G36880.4	3	-1	1	21	1947	1967	UUUUGUAUGUUGAAGGUGUAU	:::::: ::::..:.::.::	UUACACCCUCAAUGUGCAGAA	Cleavage		1
ath-miR857	AT5G36880|AT5G36880.1	3	-1	1	21	1947	1967	UUUUGUAUGUUGAAGGUGUAU	:::::: ::::..:.::.::	UUACACCCUCAAUGUGCAGAA	Cleavage		1
ath-miR857	AT5G36880|AT5G36880.5	3	-1	1	21	2053	2073	UUUUGUAUGUUGAAGGUGUAU	:::::: ::::..:.::.::	UUACACCCUCAAUGUGCAGAA	Cleavage		1
ath-miR857	AT5G36880|AT5G36880.6	3	-1	1	21	1979	1999	UUUUGUAUGUUGAAGGUGUAU	:::::: ::::..:.::.::	UUACACCCUCAAUGUGCAGAA	Cleavage		1
ath-miR857	AT4G30460|AT4G30460.1	3	-1	1	21	25	45	UUUUGUAUGUUGAAGGUGUAU	: :.:::::::::::::: :	AAAUACCUUCAACAUACAUAU	Cleavage		1
ath-miR858a	AT3G57020|AT3G57020.2	3	-1	1	21	997	1017	UUUCGUUGUCUGUUCGACCUU	::: ::: ::::::.::::	UUGGUAGAAAAGACAAUGAAA	Cleavage		1
ath-miR858a	AT3G57020|AT3G57020.1	3	-1	1	21	1099	1119	UUUCGUUGUCUGUUCGACCUU	::: ::: ::::::.::::	UUGGUAGAAAAGACAAUGAAA	Cleavage		1
ath-miR859	AT2G07360|AT2G07360.1	3	-1	1	21	3542	3562	UCUCUCUGUUGUGAAGUCAAA	: ::::::::::.:::. .::	UAUGACUUCACAGCAGGAGGA	Cleavage		1
ath-miR859	AT2G07360|AT2G07360.2	3	-1	1	21	3530	3550	UCUCUCUGUUGUGAAGUCAAA	: ::::::::::.:::. .::	UAUGACUUCACAGCAGGAGGA	Cleavage		1
ath-miR859	AT3G24090|AT3G24090.1	3	-1	1	21	2100	2120	UCUCUCUGUUGUGAAGUCAAA	: ::::: : :::.:::::::	UGUGACUACUCAAUAGAGAGA	Cleavage		1
ath-miR861-3p	AT2G41190|AT2G41190.1	3	-1	1	21	1974	1994	GAUGGAUAUGUCUUCAAGGAC	: :::::..:::::::.: ::	GACCUUGGGGACAUAUUCUUC	Cleavage		1
ath-miR861-3p	AT2G41190|AT2G41190.2	3	-1	1	21	2078	2098	GAUGGAUAUGUCUUCAAGGAC	: :::::..:::::::.: ::	GACCUUGGGGACAUAUUCUUC	Cleavage		1
ath-miR864-3p	AT5G62700|AT5G62700.1	3	-1	1	22	1784	1805	UAAAGUCAAUAAUACCUUGAAG	::.::: ::::::::::: ::	GUUUAAGCUAUUAUUGACUGUA	Cleavage		1
ath-miR864-3p	AT5G57220|AT5G57220.1	3	-1	1	22	1379	1400	UAAAGUCAAUAAUACCUUGAAG	: ::::::.:::.:::::	GAGGAUGGUAUUGUUGGCUUUA	Cleavage		1
ath-miR864-3p	AT5G09760|AT5G09760.1	3	-1	1	22	1227	1248	UAAAGUCAAUAAUACCUUGAAG	: ::::: : :.:::::::::	AUCCAAGGAAAUGUUGACUUUA	Cleavage		1
ath-miR864-3p	AT5G09760|AT5G09760.2	3	-1	1	22	1583	1604	UAAAGUCAAUAAUACCUUGAAG	: ::::: : :.:::::::::	AUCCAAGGAAAUGUUGACUUUA	Cleavage		1
ath-miR864-3p	AT1G32940|AT1G32940.3	3	-1	1	22	506	527	UAAAGUCAAUAAUACCUUGAAG	:::: ::: ::::.:::::	GACCAAGUUAUCAUUGGCUUUA	Translation		1
ath-miR864-3p	AT1G32940|AT1G32940.1	3	-1	1	22	535	556	UAAAGUCAAUAAUACCUUGAAG	:::: ::: ::::.:::::	GACCAAGUUAUCAUUGGCUUUA	Translation		1
ath-miR864-3p	AT1G32940|AT1G32940.4	3	-1	1	22	521	542	UAAAGUCAAUAAUACCUUGAAG	:::: ::: ::::.:::::	GACCAAGUUAUCAUUGGCUUUA	Translation		1
ath-miR864-3p	AT1G32940|AT1G32940.2	3	-1	1	22	536	557	UAAAGUCAAUAAUACCUUGAAG	:::: ::: ::::.:::::	GACCAAGUUAUCAUUGGCUUUA	Translation		1
ath-miR865-3p	AT2G39700|AT2G39700.1	3	-1	1	21	909	929	UUUUUCCUCAAAUUUAUCCAA	::::::.:.:::::: :.:::	UUGGAUGAGUUUGAGCAGAAA	Cleavage		1
ath-miR865-3p	AT1G05680|AT1G05680.1	3	-1	1	21	824	844	UUUUUCCUCAAAUUUAUCCAA	:: :::::::: ::::::::.	UUCGAUAAAUUGGAGGAAAAG	Translation		1
ath-miR865-3p	AT5G67450|AT5G67450.1	3	-1	1	21	1041	1061	UUUUUCCUCAAAUUUAUCCAA	::: :.:.::::::::::::	UUGACUGAGUUUGAGGAAAAA	Cleavage		1
ath-miR865-3p	AT1G07320|AT1G07320.3	3	-1	1	21	585	605	UUUUUCCUCAAAUUUAUCCAA	:::: .::::::.:::.::.	GUGGAGGAAUUUGGGGAGAAG	Cleavage		1
ath-miR865-3p	AT1G07320|AT1G07320.4	3	-1	1	21	585	605	UUUUUCCUCAAAUUUAUCCAA	:::: .::::::.:::.::.	GUGGAGGAAUUUGGGGAGAAG	Cleavage		1
ath-miR865-3p	AT1G07320|AT1G07320.2	3	-1	1	21	586	606	UUUUUCCUCAAAUUUAUCCAA	:::: .::::::.:::.::.	GUGGAGGAAUUUGGGGAGAAG	Cleavage		1
ath-miR865-3p	AT1G07320|AT1G07320.1	3	-1	1	21	752	772	UUUUUCCUCAAAUUUAUCCAA	:::: .::::::.:::.::.	GUGGAGGAAUUUGGGGAGAAG	Cleavage		1
ath-miR865-3p	AT4G38560|AT4G38560.1	3	-1	1	21	1601	1621	UUUUUCCUCAAAUUUAUCCAA	:::: ::.:::::::...::	GUGGAAAAGUUUGAGGGGGAA	Cleavage		1
ath-miR865-3p	AT4G38560|AT4G38560.2	3	-1	1	21	1605	1625	UUUUUCCUCAAAUUUAUCCAA	:::: ::.:::::::...::	GUGGAAAAGUUUGAGGGGGAA	Cleavage		1
ath-miR865-3p	AT5G35210|AT5G35210.2	3	-1	1	21	4936	4956	UUUUUCCUCAAAUUUAUCCAA	::.:::::::::.::::	GACAAUGAAUUUGAGGGAAAA	Cleavage		1
ath-miR865-3p	AT3G15095|AT3G15095.3	3	-1	1	21	966	986	UUUUUCCUCAAAUUUAUCCAA	::::: .:::::::::.::	CUGGAUUCGUUUGAGGAAGAA	Cleavage		1
ath-miR865-3p	AT3G15095|AT3G15095.2	3	-1	1	21	1226	1246	UUUUUCCUCAAAUUUAUCCAA	::::: .:::::::::.::	CUGGAUUCGUUUGAGGAAGAA	Cleavage		1
ath-miR865-3p	AT3G15095|AT3G15095.1	3	-1	1	21	1477	1497	UUUUUCCUCAAAUUUAUCCAA	::::: .:::::::::.::	CUGGAUUCGUUUGAGGAAGAA	Cleavage		1
ath-miR865-5p	AT2G45510|AT2G45510.1	3	-1	1	21	710	730	AUGAAUUUGGAUCUAAUUGAG	::: ::: ::::.::::::	UGCAACUAGUUCCAGAUUCAU	Cleavage		1
ath-miR866-3p	AT4G20110|AT4G20110.1	3	-1	1	20	307	326	ACAAAAUCCGUCUUUGAAGA	::::::.:::.::.::: ::	UCUUCAGAGAUGGGUUUAGU	Cleavage		1
ath-miR866-3p	AT4G20110|AT4G20110.2	3	-1	1	20	326	345	ACAAAAUCCGUCUUUGAAGA	::::::.:::.::.::: ::	UCUUCAGAGAUGGGUUUAGU	Cleavage		1
ath-miR866-3p	AT2G34500|AT2G34500.1	3	-1	1	20	977	996	ACAAAAUCCGUCUUUGAAGA	::::. :::::: ::::::	ACUUCGCAGACGGUUUUUGU	Cleavage		1
ath-miR869.1	AT5G27920|AT5G27920.1	3	-1	1	21	1917	1937	AUUGGUUCAAUUCUGGUGUUG	..:::::.:..:::::: :::	UGACACCGGGGUUGAACAAAU	Cleavage		1
ath-miR870-3p	AT4G08770|AT4G08770.1	3	-1	1	21	1322	1342	UAAUUUGGUGUUUCUUCGAUC	:: ::::::::..::::::	AAUGAAAGAAACAUUAAAUUA	Cleavage		1
ath-miR870-5p	AT4G04340|AT4G04340.3	3	-1	1	21	3038	3058	AAGAACAUCAAAUUAGAAUGU	::::.::::: :.::::.::	UCAUUUUAAUUGGGUGUUUUU	Translation		2
ath-miR870-5p	AT4G04340|AT4G04340.1	3	-1	1	21	2921	2941	AAGAACAUCAAAUUAGAAUGU	::::.::::: :.::::.::	UCAUUUUAAUUGGGUGUUUUU	Translation		1
ath-miR870-5p	AT4G04340|AT4G04340.2	3	-1	1	21	2775	2795	AAGAACAUCAAAUUAGAAUGU	::::.::::: :.::::.::	UCAUUUUAAUUGGGUGUUUUU	Translation		1
ath-miR156a-3p	AT5G08610|AT5G08610.1	3.5	-1	1	22	663	684	GCUCACUGCUCUUUCUGUCAGA	.: : .:::::::.::::::.	GUUCAAGGAAAGAGUAGUGAGU	Cleavage		1
ath-miR156a-3p	AT1G25450|AT1G25450.1	3.5	-1	1	22	184	205	GCUCACUGCUCUUUCUGUCAGA	:: :::::::::. ::::.	AGCGAGAGAAAGAGCGUUGAGU	Cleavage		1
ath-miR156a-5p	AT1G32700|AT1G32700.2	3.5	-1	1	20	383	402	UGACAGAAGAGAGUGAGCAC	::::::.:: .::.:::.:	AUGCUCAUUCGUUUUUGUUA	Translation		1
ath-miR156a-5p	AT4G02480|AT4G02480.1	3.5	-1	1	20	1761	1780	UGACAGAAGAGAGUGAGCAC	::.: :.::::::.:::..	UUGUUGAUUCUCUUUUGUUG	Cleavage		2
ath-miR156a-5p	AT2G43140|AT2G43140.1	3.5	-1	1	20	1236	1255	UGACAGAAGAGAGUGAGCAC	::::: .:.::::::: ::	UUGCUCUUUUUCUUCUGACA	Cleavage		1
ath-miR156b-3p	AT4G33440|AT4G33440.1	3.5	-1	1	23	1530	1552	UGCUCACCUCUCUUUCUGUCAGU	:: ::.: :..::::::::.:.:	ACAGAUAAAGGGAGAGGUGGGUA	Cleavage		1
ath-miR156b-3p	AT5G62690|AT5G62690.1	3.5	-1	1	23	118	140	UGCUCACCUCUCUUUCUGUCAGU	:: ::: :.::::. :::::::	ACAAACACAGAGAGGAGUGAGCA	Cleavage		1
ath-miR156b-5p	AT1G32700|AT1G32700.2	3.5	-1	1	20	383	402	UGACAGAAGAGAGUGAGCAC	::::::.:: .::.:::.:	AUGCUCAUUCGUUUUUGUUA	Translation		1
ath-miR156b-5p	AT4G02480|AT4G02480.1	3.5	-1	1	20	1761	1780	UGACAGAAGAGAGUGAGCAC	::.: :.::::::.:::..	UUGUUGAUUCUCUUUUGUUG	Cleavage		2
ath-miR156b-5p	AT2G43140|AT2G43140.1	3.5	-1	1	20	1236	1255	UGACAGAAGAGAGUGAGCAC	::::: .:.::::::: ::	UUGCUCUUUUUCUUCUGACA	Cleavage		1
ath-miR156c-5p	AT1G32700|AT1G32700.2	3.5	-1	1	20	383	402	UGACAGAAGAGAGUGAGCAC	::::::.:: .::.:::.:	AUGCUCAUUCGUUUUUGUUA	Translation		1
ath-miR156c-5p	AT4G02480|AT4G02480.1	3.5	-1	1	20	1761	1780	UGACAGAAGAGAGUGAGCAC	::.: :.::::::.:::..	UUGUUGAUUCUCUUUUGUUG	Cleavage		2
ath-miR156c-5p	AT2G43140|AT2G43140.1	3.5	-1	1	20	1236	1255	UGACAGAAGAGAGUGAGCAC	::::: .:.::::::: ::	UUGCUCUUUUUCUUCUGACA	Cleavage		1
ath-miR156d-3p	AT5G18840|AT5G18840.1	3.5	-1	1	23	159	182	GCUCACUCUCUUUUU-GUCAUAAC	::::. ::::::::::::::	AAGAUGAUGAAAAAGAGAGUGAGA	Cleavage		1
ath-miR156d-3p	AT5G66530|AT5G66530.3	3.5	-1	1	23	2651	2673	GCUCACUCUCUUUUUGUCAUAAC	:: :: ::::.::: .::::::	AUUCUGUCAAAGAGAAGGUGAGC	Cleavage		1
ath-miR156d-3p	AT5G66530|AT5G66530.2	3.5	-1	1	23	2537	2559	GCUCACUCUCUUUUUGUCAUAAC	:: :: ::::.::: .::::::	AUUCUGUCAAAGAGAAGGUGAGC	Cleavage		1
ath-miR156d-3p	AT5G08330|AT5G08330.1	3.5	-1	1	23	1331	1353	GCUCACUCUCUUUUUGUCAUAAC	.:::.:.:::::::: :::	AGAGUGAUAGAAAGAGAGAGAGA	Cleavage		1
ath-miR156d-3p	AT3G21500|AT3G21500.3	3.5	-1	1	23	616	638	GCUCACUCUCUUUUUGUCAUAAC	.:.::.:::::::::::	CACCAAGCGAAGAGAGAGUGAGC	Cleavage		1
ath-miR156d-3p	AT3G21500|AT3G21500.2	3.5	-1	1	23	616	638	GCUCACUCUCUUUUUGUCAUAAC	.:.::.:::::::::::	CACCAAGCGAAGAGAGAGUGAGC	Cleavage		1
ath-miR156d-3p	AT3G21500|AT3G21500.1	3.5	-1	1	23	518	540	GCUCACUCUCUUUUUGUCAUAAC	.:.::.:::::::::::	CACCAAGCGAAGAGAGAGUGAGC	Cleavage		1
ath-miR156d-3p	AT5G14700|AT5G14700.2	3.5	-1	1	23	442	464	GCUCACUCUCUUUUUGUCAUAAC	: ::::::.::: ::::::.	CAGAGGACAAAGAGAAAGUGAGU	Cleavage		1
ath-miR156d-3p	AT5G14700|AT5G14700.1	3.5	-1	1	23	469	491	GCUCACUCUCUUUUUGUCAUAAC	: ::::::.::: ::::::.	CAGAGGACAAAGAGAAAGUGAGU	Cleavage		1
ath-miR156d-5p	AT1G32700|AT1G32700.2	3.5	-1	1	20	383	402	UGACAGAAGAGAGUGAGCAC	::::::.:: .::.:::.:	AUGCUCAUUCGUUUUUGUUA	Translation		1
ath-miR156d-5p	AT4G02480|AT4G02480.1	3.5	-1	1	20	1761	1780	UGACAGAAGAGAGUGAGCAC	::.: :.::::::.:::..	UUGUUGAUUCUCUUUUGUUG	Cleavage		2
ath-miR156d-5p	AT2G43140|AT2G43140.1	3.5	-1	1	20	1236	1255	UGACAGAAGAGAGUGAGCAC	::::: .:.::::::: ::	UUGCUCUUUUUCUUCUGACA	Cleavage		1
ath-miR156e	AT1G32700|AT1G32700.2	3.5	-1	1	20	383	402	UGACAGAAGAGAGUGAGCAC	::::::.:: .::.:::.:	AUGCUCAUUCGUUUUUGUUA	Translation		1
ath-miR156e	AT4G02480|AT4G02480.1	3.5	-1	1	20	1761	1780	UGACAGAAGAGAGUGAGCAC	::.: :.::::::.:::..	UUGUUGAUUCUCUUUUGUUG	Cleavage		2
ath-miR156e	AT2G43140|AT2G43140.1	3.5	-1	1	20	1236	1255	UGACAGAAGAGAGUGAGCAC	::::: .:.::::::: ::	UUGCUCUUUUUCUUCUGACA	Cleavage		1
ath-miR156f-3p	AT3G54040|AT3G54040.2	3.5	-1	1	21	1039	1059	GCUCACUCUCUAUCCGUCACC	:: ::::: :::::::::	GAAGAAGGAUACAGAGUGAGC	Translation		1
ath-miR156f-3p	AT3G54040|AT3G54040.1	3.5	-1	1	21	837	857	GCUCACUCUCUAUCCGUCACC	:: ::::: :::::::::	GAAGAAGGAUACAGAGUGAGC	Translation		1
ath-miR156f-3p	AT5G51720|AT5G51720.1	3.5	-1	1	21	261	281	GCUCACUCUCUAUCCGUCACC	:: : ::::::::::::.	ACUGCCACAUAGAGAGUGAGU	Cleavage		1
ath-miR156f-5p	AT1G32700|AT1G32700.2	3.5	-1	1	20	383	402	UGACAGAAGAGAGUGAGCAC	::::::.:: .::.:::.:	AUGCUCAUUCGUUUUUGUUA	Translation		1
ath-miR156f-5p	AT4G02480|AT4G02480.1	3.5	-1	1	20	1761	1780	UGACAGAAGAGAGUGAGCAC	::.: :.::::::.:::..	UUGUUGAUUCUCUUUUGUUG	Cleavage		2
ath-miR156f-5p	AT2G43140|AT2G43140.1	3.5	-1	1	20	1236	1255	UGACAGAAGAGAGUGAGCAC	::::: .:.::::::: ::	UUGCUCUUUUUCUUCUGACA	Cleavage		1
ath-miR156g	AT2G21850|AT2G21850.1	3.5	-1	1	20	1487	1506	CGACAGAAGAGAGUGAGCAC	: :.::: ::::::.:::::	GGGUUCAAUCUCUUUUGUCG	Cleavage		1
ath-miR156g	AT3G23510|AT3G23510.1	3.5	-1	1	20	963	982	CGACAGAAGAGAGUGAGCAC	::::.::::: :::: :::	CUGCUUACUCUGUUCUUUCG	Cleavage		1
ath-miR156g	AT1G66690|AT1G66690.1	3.5	-1	1	20	1157	1176	CGACAGAAGAGAGUGAGCAC	::.: :.:::::::: :::	UUGUUGAUUCUCUUCUUUCG	Cleavage		1
ath-miR156h	AT4G22530|AT4G22530.1	3.5	-1	1	20	1735	1754	UGACAGAAGAAAGAGAGCAC	:::::::: ::::.:::.	AUGCUCUCUCUCUUUUGUUU	Translation		1
ath-miR156h	AT4G22530|AT4G22530.2	3.5	-1	1	20	1369	1388	UGACAGAAGAAAGAGAGCAC	:::::::: ::::.:::.	AUGCUCUCUCUCUUUUGUUU	Translation		1
ath-miR156h	AT5G67420|AT5G67420.2	3.5	-1	1	20	958	977	UGACAGAAGAAAGAGAGCAC	: .:::::::.::.::::	CUCUUCUCUUUUUUUUGUCU	Cleavage		1
ath-miR156h	AT5G67420|AT5G67420.1	3.5	-1	1	20	524	543	UGACAGAAGAAAGAGAGCAC	: .:::::::.::.::::	CUCUUCUCUUUUUUUUGUCU	Cleavage		1
ath-miR156h	AT2G07360|AT2G07360.2	3.5	-1	1	20	4028	4047	UGACAGAAGAAAGAGAGCAC	: .:.:.:::.::.:::::	UUUUUUUUUUUUUUUUGUCA	Cleavage		1
ath-miR156h	AT1G68330|AT1G68330.1	3.5	-1	1	20	182	201	UGACAGAAGAAAGAGAGCAC	: .:::.::::::.:::..	UUUUUCUUUUUCUUUUGUUG	Cleavage		1
ath-miR156h	AT1G11545|AT1G11545.1	3.5	-1	1	20	1075	1094	UGACAGAAGAAAGAGAGCAC	: ::::::::.::.:: ::	UUACUCUCUUUUUUUUGGCA	Cleavage		1
ath-miR156i	AT2G17660|AT2G17660.1	3.5	-1	1	20	82	101	UGACAGAAGAGAGAGAGCAG	:::.:.:::::::::: ::	CUGUUUUCUCUCUUCUCUCC	Cleavage		1
ath-miR156i	AT1G78000|AT1G78000.3	3.5	-1	1	20	735	754	UGACAGAAGAGAGAGAGCAG	:.:::::::.::::::.	UCGUUCUCUCUUUUCUGUUU	Cleavage		1
ath-miR156i	AT1G78000|AT1G78000.4	3.5	-1	1	20	147	166	UGACAGAAGAGAGAGAGCAG	:.:::::::.::::::.	UCGUUCUCUCUUUUCUGUUU	Cleavage		1
ath-miR156i	AT1G80160|AT1G80160.3	3.5	-1	1	20	899	918	UGACAGAAGAGAGAGAGCAG	:::::::::::.:::..	ACUCUCUCUCUCUUUUGUUG	Cleavage		1
ath-miR156i	AT1G80160|AT1G80160.1	3.5	-1	1	20	798	817	UGACAGAAGAGAGAGAGCAG	:::::::::::.:::..	ACUCUCUCUCUCUUUUGUUG	Cleavage		1
ath-miR156i	AT3G26060|AT3G26060.1	3.5	-1	1	20	882	901	UGACAGAAGAGAGAGAGCAG	:: .:::.:::::::: :::	CUCUUCUUUCUCUUCUUUCA	Cleavage		1
ath-miR156i	AT3G26060|AT3G26060.2	3.5	-1	1	20	750	769	UGACAGAAGAGAGAGAGCAG	:: .:::.:::::::: :::	CUCUUCUUUCUCUUCUUUCA	Cleavage		1
ath-miR156i	AT1G80160|AT1G80160.2	3.5	-1	1	20	891	910	UGACAGAAGAGAGAGAGCAG	:::::::::::.:::..	ACUCUCUCUCUCUUUUGUUG	Cleavage		1
ath-miR156i	AT3G26060|AT3G26060.3	3.5	-1	1	20	488	507	UGACAGAAGAGAGAGAGCAG	:: .:::.:::::::: :::	CUCUUCUUUCUCUUCUUUCA	Cleavage		1
ath-miR156i	AT1G56060|AT1G56060.1	3.5	-1	1	20	275	294	UGACAGAAGAGAGAGAGCAG	.:: :::.:.:.::::::..	UUGAUCUUUUUUUUCUGUUG	Cleavage		1
ath-miR156i	AT5G03140|AT5G03140.1	3.5	-1	1	20	278	297	UGACAGAAGAGAGAGAGCAG	.: : : ::::::::::::.	UUUCCCACUCUCUUCUGUCG	Cleavage		1
ath-miR156j	AT1G78000|AT1G78000.3	3.5	-1	1	20	735	754	UGACAGAAGAGAGAGAGCAC	:.:::::::.::::::.	UCGUUCUCUCUUUUCUGUUU	Cleavage		1
ath-miR156j	AT1G78000|AT1G78000.4	3.5	-1	1	20	147	166	UGACAGAAGAGAGAGAGCAC	:.:::::::.::::::.	UCGUUCUCUCUUUUCUGUUU	Cleavage		1
ath-miR156j	AT1G80160|AT1G80160.3	3.5	-1	1	20	899	918	UGACAGAAGAGAGAGAGCAC	:::::::::::.:::..	ACUCUCUCUCUCUUUUGUUG	Cleavage		1
ath-miR156j	AT1G80160|AT1G80160.1	3.5	-1	1	20	798	817	UGACAGAAGAGAGAGAGCAC	:::::::::::.:::..	ACUCUCUCUCUCUUUUGUUG	Cleavage		1
ath-miR156j	AT1G80160|AT1G80160.2	3.5	-1	1	20	891	910	UGACAGAAGAGAGAGAGCAC	:::::::::::.:::..	ACUCUCUCUCUCUUUUGUUG	Cleavage		1
ath-miR156j	AT2G17660|AT2G17660.1	3.5	-1	1	20	82	101	UGACAGAAGAGAGAGAGCAC	::.:.:::::::::: ::	CUGUUUUCUCUCUUCUCUCC	Cleavage		1
ath-miR156j	AT3G26060|AT3G26060.1	3.5	-1	1	20	882	901	UGACAGAAGAGAGAGAGCAC	: .:::.:::::::: :::	CUCUUCUUUCUCUUCUUUCA	Cleavage		1
ath-miR156j	AT3G26060|AT3G26060.2	3.5	-1	1	20	750	769	UGACAGAAGAGAGAGAGCAC	: .:::.:::::::: :::	CUCUUCUUUCUCUUCUUUCA	Cleavage		1
ath-miR156j	AT3G26060|AT3G26060.3	3.5	-1	1	20	488	507	UGACAGAAGAGAGAGAGCAC	: .:::.:::::::: :::	CUCUUCUUUCUCUUCUUUCA	Cleavage		1
ath-miR156j	AT1G56060|AT1G56060.1	3.5	-1	1	20	275	294	UGACAGAAGAGAGAGAGCAC	:: :::.:.:.::::::..	UUGAUCUUUUUUUUCUGUUG	Cleavage		1
ath-miR156j	AT5G03140|AT5G03140.1	3.5	-1	1	20	278	297	UGACAGAAGAGAGAGAGCAC	: : : ::::::::::::.	UUUCCCACUCUCUUCUGUCG	Cleavage		1
ath-miR157a-5p	AT2G43140|AT2G43140.1	3.5	-1	1	21	1236	1256	UUGACAGAAGAUAGAGAGCAC	::::::.: ::::::: :::	UUGCUCUUUUUCUUCUGACAA	Cleavage		1
ath-miR157a-5p	AT2G33810|AT2G33810.1	3.5	-1	1	21	787	807	UUGACAGAAGAUAGAGAGCAC	::::. :: ::::::::::.	UUGCUUACUCUCUUCUGUCAG	Cleavage		1
ath-miR157b-5p	AT2G43140|AT2G43140.1	3.5	-1	1	21	1236	1256	UUGACAGAAGAUAGAGAGCAC	::::::.: ::::::: :::	UUGCUCUUUUUCUUCUGACAA	Cleavage		1
ath-miR157b-5p	AT2G33810|AT2G33810.1	3.5	-1	1	21	787	807	UUGACAGAAGAUAGAGAGCAC	::::. :: ::::::::::.	UUGCUUACUCUCUUCUGUCAG	Cleavage		1
ath-miR157c-5p	AT2G43140|AT2G43140.1	3.5	-1	1	21	1236	1256	UUGACAGAAGAUAGAGAGCAC	::::::.: ::::::: :::	UUGCUCUUUUUCUUCUGACAA	Cleavage		1
ath-miR157c-5p	AT2G33810|AT2G33810.1	3.5	-1	1	21	787	807	UUGACAGAAGAUAGAGAGCAC	::::. :: ::::::::::.	UUGCUUACUCUCUUCUGUCAG	Cleavage		1
ath-miR157d	AT4G22530|AT4G22530.1	3.5	-1	1	20	1735	1754	UGACAGAAGAUAGAGAGCAC	:::::::: ::::.:::.	AUGCUCUCUCUCUUUUGUUU	Translation		1
ath-miR157d	AT4G22530|AT4G22530.2	3.5	-1	1	20	1369	1388	UGACAGAAGAUAGAGAGCAC	:::::::: ::::.:::.	AUGCUCUCUCUCUUUUGUUU	Translation		1
ath-miR157d	AT4G28660|AT4G28660.1	3.5	-1	1	20	180	199	UGACAGAAGAUAGAGAGCAC	:.:::.:: :::::::::	UGGUUCUUUAACUUCUGUCA	Translation		1
ath-miR157d	AT4G28660|AT4G28660.2	3.5	-1	1	20	149	168	UGACAGAAGAUAGAGAGCAC	:.:::.:: :::::::::	UGGUUCUUUAACUUCUGUCA	Translation		1
ath-miR157d	AT2G43140|AT2G43140.1	3.5	-1	1	20	1236	1255	UGACAGAAGAUAGAGAGCAC	::::::.: ::::::: ::	UUGCUCUUUUUCUUCUGACA	Translation		1
ath-miR157d	AT1G60800|AT1G60800.1	3.5	-1	1	20	492	511	UGACAGAAGAUAGAGAGCAC	: .::::::::: .:::::	CUCUUCUCUAUCUCUUGUCA	Cleavage		1
ath-miR158a-5p	AT4G12320|AT4G12320.1	3.5	-1	1	21	1261	1281	CUUUGUCUACAAUUUUGGAAA	:.::.::::::.:::::	UAGACGAAGUUGUAGGCAAAG	Cleavage		1
ath-miR158a-5p	AT5G65110|AT5G65110.2	3.5	-1	1	21	862	882	CUUUGUCUACAAUUUUGGAAA	:::::.:::::.:::: :	AAUCCAAGAUUGUGGACAUAA	Cleavage		1
ath-miR158a-5p	AT5G65110|AT5G65110.1	3.5	-1	1	21	1027	1047	CUUUGUCUACAAUUUUGGAAA	:::::.:::::.:::: :	AAUCCAAGAUUGUGGACAUAA	Cleavage		1
ath-miR159a	AT5G55930|AT5G55930.1	3.5	-1	1	21	2724	2744	UUUGGAUUGAAGGGAGCUCUA	:::::::..::::: :::::	UAGAGCUUUCUUCAUUCCAAC	Cleavage		1
ath-miR159a	AT4G09650|AT4G09650.1	3.5	-1	1	21	107	127	UUUGGAUUGAAGGGAGCUCUA	:::.::::::::::::	CUAUUCUCUCUUCAAUCCAAA	Cleavage		1
ath-miR159a	AT5G41750|AT5G41750.2	3.5	-1	1	21	4747	4767	UUUGGAUUGAAGGGAGCUCUA	:::: ..:::::::.:::	CUCAGCUGUUUUCAAUCUAAA	Cleavage		1
ath-miR159a	AT5G41750|AT5G41750.1	3.5	-1	1	21	4139	4159	UUUGGAUUGAAGGGAGCUCUA	:::: ..:::::::.:::	CUCAGCUGUUUUCAAUCUAAA	Cleavage		1
ath-miR159b-3p	AT5G55930|AT5G55930.1	3.5	-1	1	21	2724	2744	UUUGGAUUGAAGGGAGCUCUU	::::::..::::: :::::	UAGAGCUUUCUUCAUUCCAAC	Cleavage		1
ath-miR159b-3p	AT4G09650|AT4G09650.1	3.5	-1	1	21	107	127	UUUGGAUUGAAGGGAGCUCUU	:::.::::::::::::	CUAUUCUCUCUUCAAUCCAAA	Cleavage		1
ath-miR159b-3p	AT5G41750|AT5G41750.2	3.5	-1	1	21	4747	4767	UUUGGAUUGAAGGGAGCUCUU	:::: ..:::::::.:::	CUCAGCUGUUUUCAAUCUAAA	Cleavage		1
ath-miR159b-3p	AT5G41750|AT5G41750.1	3.5	-1	1	21	4139	4159	UUUGGAUUGAAGGGAGCUCUU	:::: ..:::::::.:::	CUCAGCUGUUUUCAAUCUAAA	Cleavage		1
ath-miR159b-5p	AT3G46640|AT3G46640.3	3.5	-1	1	21	120	140	GAGCUCCUUGAAGUUCAAUGG	::::.::::.: ::::::	AUUUUGAGCUUCGAAGAGCUC	Cleavage		1
ath-miR159b-5p	AT3G46640|AT3G46640.1	3.5	-1	1	21	148	168	GAGCUCCUUGAAGUUCAAUGG	::::.::::.: ::::::	AUUUUGAGCUUCGAAGAGCUC	Cleavage		1
ath-miR159b-5p	AT3G46640|AT3G46640.2	3.5	-1	1	21	100	120	GAGCUCCUUGAAGUUCAAUGG	::::.::::.: ::::::	AUUUUGAGCUUCGAAGAGCUC	Cleavage		1
ath-miR159b-5p	AT5G44820|AT5G44820.1	3.5	-1	1	21	318	338	GAGCUCCUUGAAGUUCAAUGG	.::::..::::::::: :.	AAGUUGAGUUUCAAGGAGAUU	Cleavage		1
ath-miR159b-5p	AT1G33590|AT1G33590.3	3.5	-1	1	21	904	924	GAGCUCCUUGAAGUUCAAUGG	..:: :::::::::: ::::	UUAUCAAACUUCAAGGCGCUC	Cleavage		1
ath-miR159b-5p	AT1G33590|AT1G33590.1	3.5	-1	1	21	885	905	GAGCUCCUUGAAGUUCAAUGG	..:: :::::::::: ::::	UUAUCAAACUUCAAGGCGCUC	Cleavage		1
ath-miR159b-5p	AT1G33590|AT1G33590.2	3.5	-1	1	21	914	934	GAGCUCCUUGAAGUUCAAUGG	..:: :::::::::: ::::	UUAUCAAACUUCAAGGCGCUC	Cleavage		1
ath-miR159b-5p	AT5G04310|AT5G04310.2	3.5	-1	1	21	2168	2188	GAGCUCCUUGAAGUUCAAUGG	: : : ::::::::: :::::	CAAGUAAACUUCAAGAAGCUC	Cleavage		2
ath-miR159b-5p	AT5G04310|AT5G04310.1	3.5	-1	1	21	2343	2363	GAGCUCCUUGAAGUUCAAUGG	: : : ::::::::: :::::	CAAGUAAACUUCAAGAAGCUC	Cleavage		2
ath-miR159c	AT4G09650|AT4G09650.1	3.5	-1	1	21	107	127	UUUGGAUUGAAGGGAGCUCCU	:::.::::::::::::	CUAUUCUCUCUUCAAUCCAAA	Cleavage		1
ath-miR159c	AT5G55930|AT5G55930.1	3.5	-1	1	21	2724	2744	UUUGGAUUGAAGGGAGCUCCU	:::::..::::: :::::	UAGAGCUUUCUUCAUUCCAAC	Cleavage		1
ath-miR159c	AT5G41750|AT5G41750.2	3.5	-1	1	21	4747	4767	UUUGGAUUGAAGGGAGCUCCU	:::: ..:::::::.:::	CUCAGCUGUUUUCAAUCUAAA	Cleavage		1
ath-miR159c	AT5G41750|AT5G41750.1	3.5	-1	1	21	4139	4159	UUUGGAUUGAAGGGAGCUCCU	:::: ..:::::::.:::	CUCAGCUGUUUUCAAUCUAAA	Cleavage		1
ath-miR160a-3p	AT3G19710|AT3G19710.1	3.5	-1	1	21	149	169	GCGUAUGAGGAGCCAUGCAUA	:: ::::::::::. :.:::	CAUCCAUGGCUCCUUCUGCGC	Cleavage		1
ath-miR161.1	AT3G08940|AT3G08940.1	3.5	-1	1	21	984	1004	UGAAAGUGACUACAUCGGGGU	.::.:::::.:: .::::.:	CUCCUGAUGUGGUGGCUUUUA	Cleavage		1
ath-miR161.1	AT3G08940|AT3G08940.2	3.5	-1	1	21	1018	1038	UGAAAGUGACUACAUCGGGGU	.::.:::::.:: .::::.:	CUCCUGAUGUGGUGGCUUUUA	Cleavage		1
ath-miR161.2	AT4G34830|AT4G34830.1	3.5	-1	1	21	2177	2197	UCAAUGCAUUGAAAGUGACUA	.:: .:::.:.::::::::	AGGUGUUUUUUAGUGCAUUGA	Cleavage		1
ath-miR162a-5p	AT5G15130|AT5G15130.2	3.5	-1	1	22	833	854	UGGAGGCAGCGGUUCAUCGAUC	:: :.::::::::::::	ACCACAUCAGCCGCUGCCUCCA	Cleavage		1
ath-miR162a-5p	AT5G15130|AT5G15130.1	3.5	-1	1	22	1022	1043	UGGAGGCAGCGGUUCAUCGAUC	:: :.::::::::::::	ACCACAUCAGCCGCUGCCUCCA	Cleavage		1
ath-miR162b-5p	AT5G15130|AT5G15130.2	3.5	-1	1	22	833	854	UGGAGGCAGCGGUUCAUCGAUC	:: :.::::::::::::	ACCACAUCAGCCGCUGCCUCCA	Cleavage		1
ath-miR162b-5p	AT5G15130|AT5G15130.1	3.5	-1	1	22	1022	1043	UGGAGGCAGCGGUUCAUCGAUC	:: :.::::::::::::	ACCACAUCAGCCGCUGCCUCCA	Cleavage		1
ath-miR163	AT2G04040|AT2G04040.1	3.5	-1	1	24	1612	1635	UUGAAGAGGACUUGGAACUUCGAU	:.: :: .::::..:::::::	CAAGGAUUUAUAAGUUUUCUUCAA	Cleavage		1
ath-miR163	AT1G75170|AT1G75170.3	3.5	-1	1	24	55	78	UUGAAGAGGACUUGGAACUUCGAU	::::.::: :..::::::.	AAAUCAGUUUCAACUUUUCUUCAG	Translation		1
ath-miR163	AT1G75170|AT1G75170.1	3.5	-1	1	24	196	219	UUGAAGAGGACUUGGAACUUCGAU	::::.::: :..::::::.	AAAUCAGUUUCAACUUUUCUUCAG	Translation		1
ath-miR164a	AT4G35380|AT4G35380.2	3.5	-1	1	21	5101	5121	UGGAGAAGCAGGGCACGUGCA	::::::.:: ::::::.:	AACACGUGUCCAGCUUCUUCC	Translation		2
ath-miR164a	AT4G35380|AT4G35380.1	3.5	-1	1	21	5091	5111	UGGAGAAGCAGGGCACGUGCA	::::::.:: ::::::.:	AACACGUGUCCAGCUUCUUCC	Translation		2
ath-miR164b-5p	AT4G35380|AT4G35380.2	3.5	-1	1	21	5101	5121	UGGAGAAGCAGGGCACGUGCA	::::::.:: ::::::.:	AACACGUGUCCAGCUUCUUCC	Translation		2
ath-miR164b-5p	AT4G35380|AT4G35380.1	3.5	-1	1	21	5091	5111	UGGAGAAGCAGGGCACGUGCA	::::::.:: ::::::.:	AACACGUGUCCAGCUUCUUCC	Translation		2
ath-miR164c-3p	AT5G61660|AT5G61660.1	3.5	-1	1	21	354	375	CACGUGUUCUACUA-CUCCAAC	::::: :.::.::.::::::	UCUGGAGGUGGUGGAGCACGUG	Cleavage		1
ath-miR164c-5p	AT4G35380|AT4G35380.2	3.5	-1	1	21	5101	5121	UGGAGAAGCAGGGCACGUGCG	::::::.:: ::::::.:	AACACGUGUCCAGCUUCUUCC	Translation		2
ath-miR164c-5p	AT4G35380|AT4G35380.1	3.5	-1	1	21	5091	5111	UGGAGAAGCAGGGCACGUGCG	::::::.:: ::::::.:	AACACGUGUCCAGCUUCUUCC	Translation		2
ath-miR165a-5p	AT5G20960|AT5G20960.2	3.5	-1	1	21	1938	1958	GGAAUGUUGUCUGGAUCGAGG	:. :: .::::.:::::::	UGUUUAUGUAGACGACAUUCC	Cleavage		1
ath-miR165a-5p	AT5G20960|AT5G20960.1	3.5	-1	1	21	2170	2190	GGAAUGUUGUCUGGAUCGAGG	:. :: .::::.:::::::	UGUUUAUGUAGACGACAUUCC	Cleavage		1
ath-miR167a-3p	AT4G31290|AT4G31290.1	3.5	-1	1	21	750	770	GAUCAUGUUCGCAGUUUCACC	::.: ::.:::.::::::	GUAGAGAGUGUGAAUAUGAUC	Cleavage		1
ath-miR167a-3p	AT5G36880|AT5G36880.5	3.5	-1	1	21	249	269	GAUCAUGUUCGCAGUUUCACC	: .:::: .::::::::::	CCUUGAACUUUGAACAUGAUC	Cleavage		1
ath-miR169b-3p	AT1G04980|AT1G04980.1	3.5	-1	1	22	1420	1441	GGCAAGUUGUCCUUCGGCUACA	::.: ::::::.:::::.	CUGAGUCCAAGGACGACUUGUG	Cleavage		1
ath-miR169d	AT1G72830|AT1G72830.2	3.5	-1	1	21	1369	1389	UGAGCCAAGGAUGACUUGCCG	:: :::::::::::::::	GGGGAAGUCAUCCUUGGCUAC	Cleavage		1
ath-miR169d	AT1G72830|AT1G72830.3	3.5	-1	1	21	1414	1434	UGAGCCAAGGAUGACUUGCCG	:: :::::::::::::::	GGGGAAGUCAUCCUUGGCUAC	Cleavage		1
ath-miR169d	AT1G72830|AT1G72830.1	3.5	-1	1	21	1742	1762	UGAGCCAAGGAUGACUUGCCG	:: :::::::::::::::	GGGGAAGUCAUCCUUGGCUAC	Cleavage		1
ath-miR169d	AT2G46020|AT2G46020.6	3.5	-1	1	21	3849	3868	UGAGCCAAGGAUGACUUGCCG	: :::: :::::::: :::::	CUGCAA-UCAUCCUUUGCUCA	Cleavage		1
ath-miR169d	AT2G46020|AT2G46020.2	3.5	-1	1	21	3852	3871	UGAGCCAAGGAUGACUUGCCG	: :::: :::::::: :::::	CUGCAA-UCAUCCUUUGCUCA	Cleavage		1
ath-miR169d	AT2G46020|AT2G46020.1	3.5	-1	1	21	4415	4434	UGAGCCAAGGAUGACUUGCCG	: :::: :::::::: :::::	CUGCAA-UCAUCCUUUGCUCA	Cleavage		1
ath-miR169d	AT2G46020|AT2G46020.5	3.5	-1	1	21	4518	4537	UGAGCCAAGGAUGACUUGCCG	: :::: :::::::: :::::	CUGCAA-UCAUCCUUUGCUCA	Cleavage		1
ath-miR169d	AT2G46020|AT2G46020.4	3.5	-1	1	21	4392	4411	UGAGCCAAGGAUGACUUGCCG	: :::: :::::::: :::::	CUGCAA-UCAUCCUUUGCUCA	Cleavage		1
ath-miR169d	AT2G46020|AT2G46020.3	3.5	-1	1	21	4547	4566	UGAGCCAAGGAUGACUUGCCG	: :::: :::::::: :::::	CUGCAA-UCAUCCUUUGCUCA	Cleavage		1
ath-miR169e	AT1G72830|AT1G72830.2	3.5	-1	1	21	1369	1389	UGAGCCAAGGAUGACUUGCCG	:: :::::::::::::::	GGGGAAGUCAUCCUUGGCUAC	Cleavage		1
ath-miR169e	AT1G72830|AT1G72830.3	3.5	-1	1	21	1414	1434	UGAGCCAAGGAUGACUUGCCG	:: :::::::::::::::	GGGGAAGUCAUCCUUGGCUAC	Cleavage		1
ath-miR169e	AT1G72830|AT1G72830.1	3.5	-1	1	21	1742	1762	UGAGCCAAGGAUGACUUGCCG	:: :::::::::::::::	GGGGAAGUCAUCCUUGGCUAC	Cleavage		1
ath-miR169e	AT2G46020|AT2G46020.6	3.5	-1	1	21	3849	3868	UGAGCCAAGGAUGACUUGCCG	: :::: :::::::: :::::	CUGCAA-UCAUCCUUUGCUCA	Cleavage		1
ath-miR169e	AT2G46020|AT2G46020.2	3.5	-1	1	21	3852	3871	UGAGCCAAGGAUGACUUGCCG	: :::: :::::::: :::::	CUGCAA-UCAUCCUUUGCUCA	Cleavage		1
ath-miR169e	AT2G46020|AT2G46020.1	3.5	-1	1	21	4415	4434	UGAGCCAAGGAUGACUUGCCG	: :::: :::::::: :::::	CUGCAA-UCAUCCUUUGCUCA	Cleavage		1
ath-miR169e	AT2G46020|AT2G46020.5	3.5	-1	1	21	4518	4537	UGAGCCAAGGAUGACUUGCCG	: :::: :::::::: :::::	CUGCAA-UCAUCCUUUGCUCA	Cleavage		1
ath-miR169e	AT2G46020|AT2G46020.4	3.5	-1	1	21	4392	4411	UGAGCCAAGGAUGACUUGCCG	: :::: :::::::: :::::	CUGCAA-UCAUCCUUUGCUCA	Cleavage		1
ath-miR169e	AT2G46020|AT2G46020.3	3.5	-1	1	21	4547	4566	UGAGCCAAGGAUGACUUGCCG	: :::: :::::::: :::::	CUGCAA-UCAUCCUUUGCUCA	Cleavage		1
ath-miR169f-3p	AT2G40840|AT2G40840.1	3.5	-1	1	21	1598	1618	GCAAGUUGACCUUGGCUCUGC	: : :::::: ::::::::	UGAUAUCCAAGGACAACUUGC	Cleavage		1
ath-miR169f-5p	AT1G72830|AT1G72830.2	3.5	-1	1	21	1369	1389	UGAGCCAAGGAUGACUUGCCG	:: :::::::::::::::	GGGGAAGUCAUCCUUGGCUAC	Cleavage		1
ath-miR169f-5p	AT1G72830|AT1G72830.3	3.5	-1	1	21	1414	1434	UGAGCCAAGGAUGACUUGCCG	:: :::::::::::::::	GGGGAAGUCAUCCUUGGCUAC	Cleavage		1
ath-miR169f-5p	AT1G72830|AT1G72830.1	3.5	-1	1	21	1742	1762	UGAGCCAAGGAUGACUUGCCG	:: :::::::::::::::	GGGGAAGUCAUCCUUGGCUAC	Cleavage		1
ath-miR169f-5p	AT2G46020|AT2G46020.6	3.5	-1	1	21	3849	3868	UGAGCCAAGGAUGACUUGCCG	: :::: :::::::: :::::	CUGCAA-UCAUCCUUUGCUCA	Cleavage		1
ath-miR169f-5p	AT2G46020|AT2G46020.2	3.5	-1	1	21	3852	3871	UGAGCCAAGGAUGACUUGCCG	: :::: :::::::: :::::	CUGCAA-UCAUCCUUUGCUCA	Cleavage		1
ath-miR169f-5p	AT2G46020|AT2G46020.1	3.5	-1	1	21	4415	4434	UGAGCCAAGGAUGACUUGCCG	: :::: :::::::: :::::	CUGCAA-UCAUCCUUUGCUCA	Cleavage		1
ath-miR169f-5p	AT2G46020|AT2G46020.5	3.5	-1	1	21	4518	4537	UGAGCCAAGGAUGACUUGCCG	: :::: :::::::: :::::	CUGCAA-UCAUCCUUUGCUCA	Cleavage		1
ath-miR169f-5p	AT2G46020|AT2G46020.4	3.5	-1	1	21	4392	4411	UGAGCCAAGGAUGACUUGCCG	: :::: :::::::: :::::	CUGCAA-UCAUCCUUUGCUCA	Cleavage		1
ath-miR169f-5p	AT2G46020|AT2G46020.3	3.5	-1	1	21	4547	4566	UGAGCCAAGGAUGACUUGCCG	: :::: :::::::: :::::	CUGCAA-UCAUCCUUUGCUCA	Cleavage		1
ath-miR169g-3p	AT1G33760|AT1G33760.1	3.5	-1	1	21	607	627	UCCGGCAAGUUGACCUUGGCU	:::: ::::::: :::::	GACCAAUCUCAACUUUCCGGA	Cleavage		1
ath-miR169g-5p	AT1G72830|AT1G72830.2	3.5	-1	1	21	1369	1389	UGAGCCAAGGAUGACUUGCCG	:: :::::::::::::::	GGGGAAGUCAUCCUUGGCUAC	Cleavage		1
ath-miR169g-5p	AT1G72830|AT1G72830.3	3.5	-1	1	21	1414	1434	UGAGCCAAGGAUGACUUGCCG	:: :::::::::::::::	GGGGAAGUCAUCCUUGGCUAC	Cleavage		1
ath-miR169g-5p	AT1G72830|AT1G72830.1	3.5	-1	1	21	1742	1762	UGAGCCAAGGAUGACUUGCCG	:: :::::::::::::::	GGGGAAGUCAUCCUUGGCUAC	Cleavage		1
ath-miR169g-5p	AT2G46020|AT2G46020.6	3.5	-1	1	21	3849	3868	UGAGCCAAGGAUGACUUGCCG	: :::: :::::::: :::::	CUGCAA-UCAUCCUUUGCUCA	Cleavage		1
ath-miR169g-5p	AT2G46020|AT2G46020.2	3.5	-1	1	21	3852	3871	UGAGCCAAGGAUGACUUGCCG	: :::: :::::::: :::::	CUGCAA-UCAUCCUUUGCUCA	Cleavage		1
ath-miR169g-5p	AT2G46020|AT2G46020.1	3.5	-1	1	21	4415	4434	UGAGCCAAGGAUGACUUGCCG	: :::: :::::::: :::::	CUGCAA-UCAUCCUUUGCUCA	Cleavage		1
ath-miR169g-5p	AT2G46020|AT2G46020.5	3.5	-1	1	21	4518	4537	UGAGCCAAGGAUGACUUGCCG	: :::: :::::::: :::::	CUGCAA-UCAUCCUUUGCUCA	Cleavage		1
ath-miR169g-5p	AT2G46020|AT2G46020.4	3.5	-1	1	21	4392	4411	UGAGCCAAGGAUGACUUGCCG	: :::: :::::::: :::::	CUGCAA-UCAUCCUUUGCUCA	Cleavage		1
ath-miR169g-5p	AT2G46020|AT2G46020.3	3.5	-1	1	21	4547	4566	UGAGCCAAGGAUGACUUGCCG	: :::: :::::::: :::::	CUGCAA-UCAUCCUUUGCUCA	Cleavage		1
ath-miR170-3p	AT2G27920|AT2G27920.2	3.5	-1	1	21	333	353	UGAUUGAGCCGUGUCAAUAUC	: :::::::.: :.::::::	GUUAUUGACGCAGUUCAAUCU	Translation		1
ath-miR170-3p	AT2G27920|AT2G27920.3	3.5	-1	1	21	512	532	UGAUUGAGCCGUGUCAAUAUC	: :::::::.: :.::::::	GUUAUUGACGCAGUUCAAUCU	Translation		1
ath-miR170-3p	AT2G27920|AT2G27920.1	3.5	-1	1	21	668	688	UGAUUGAGCCGUGUCAAUAUC	: :::::::.: :.::::::	GUUAUUGACGCAGUUCAAUCU	Translation		1
ath-miR170-3p	AT1G10340|AT1G10340.2	3.5	-1	1	21	595	615	UGAUUGAGCCGUGUCAAUAUC	:::::: .: :::::.::::	UAUAUUGUUAGGGCUCGAUCA	Translation		1
ath-miR170-3p	AT1G10340|AT1G10340.1	3.5	-1	1	21	716	736	UGAUUGAGCCGUGUCAAUAUC	:::::: .: :::::.::::	UAUAUUGUUAGGGCUCGAUCA	Translation		1
ath-miR170-3p	AT4G39390|AT4G39390.3	3.5	-1	1	21	539	559	UGAUUGAGCCGUGUCAAUAUC	: ::::::.::::...:.:	UUUCUUGACAUGGCUUGGUUA	Cleavage		1
ath-miR170-3p	AT4G39390|AT4G39390.2	3.5	-1	1	21	504	524	UGAUUGAGCCGUGUCAAUAUC	: ::::::.::::...:.:	UUUCUUGACAUGGCUUGGUUA	Cleavage		1
ath-miR170-3p	AT4G39390|AT4G39390.1	3.5	-1	1	21	526	546	UGAUUGAGCCGUGUCAAUAUC	: ::::::.::::...:.:	UUUCUUGACAUGGCUUGGUUA	Cleavage		1
ath-miR170-3p	AT1G70090|AT1G70090.2	3.5	-1	1	21	409	429	UGAUUGAGCCGUGUCAAUAUC	.:: : ::..:::::::::.	AGUACUUACGUGGCUCAAUCG	Cleavage		1
ath-miR170-3p	AT1G70090|AT1G70090.1	3.5	-1	1	21	505	525	UGAUUGAGCCGUGUCAAUAUC	.:: : ::..:::::::::.	AGUACUUACGUGGCUCAAUCG	Cleavage		1
ath-miR170-5p	AT3G63140|AT3G63140.1	3.5	-1	1	21	594	614	UAUUGGCCUGGUUCACUCAGA	: ::.: ::::: :::::::.	UGUGGGGGAACCCGGCCAAUG	Cleavage		1
ath-miR170-5p	AT4G35090|AT4G35090.2	3.5	-1	1	21	1591	1611	UAUUGGCCUGGUUCACUCAGA	:: ::::: :::::..:::	AAUGUGUGAAACAGGCUGAUA	Translation		1
ath-miR171a-5p	AT3G63140|AT3G63140.1	3.5	-1	1	21	594	614	UAUUGGCCUGGUUCACUCAGA	: ::.: ::::: :::::::.	UGUGGGGGAACCCGGCCAAUG	Cleavage		1
ath-miR171a-5p	AT4G35090|AT4G35090.2	3.5	-1	1	21	1591	1611	UAUUGGCCUGGUUCACUCAGA	:: ::::: :::::..:::	AAUGUGUGAAACAGGCUGAUA	Translation		1
ath-miR172a	AT1G65690|AT1G65690.1	3.5	-1	1	21	241	261	AGAAUCUUGAUGAUGCUGCAU	..:..:::::::::::.:	UCUUGGUGUCAUCAAGAUUUU	Cleavage		1
ath-miR172a	AT3G48360|AT3G48360.2	3.5	-1	1	21	495	515	AGAAUCUUGAUGAUGCUGCAU	:: .:::::::::::::	UAAAAGAGUCAUCAAGAUUCU	Cleavage		1
ath-miR172a	AT3G48360|AT3G48360.1	3.5	-1	1	21	495	515	AGAAUCUUGAUGAUGCUGCAU	:: .:::::::::::::	UAAAAGAGUCAUCAAGAUUCU	Cleavage		1
ath-miR172a	AT3G48360|AT3G48360.3	3.5	-1	1	21	493	513	AGAAUCUUGAUGAUGCUGCAU	:: .:::::::::::::	UAAAAGAGUCAUCAAGAUUCU	Cleavage		1
ath-miR172a	AT1G05000|AT1G05000.3	3.5	-1	1	21	178	198	AGAAUCUUGAUGAUGCUGCAU	::: :::::::.::.::.	CCGCACCAUCAUCGAGGUUUC	Cleavage		1
ath-miR172a	AT1G05000|AT1G05000.2	3.5	-1	1	21	178	198	AGAAUCUUGAUGAUGCUGCAU	::: :::::::.::.::.	CCGCACCAUCAUCGAGGUUUC	Cleavage		1
ath-miR172a	AT1G05000|AT1G05000.1	3.5	-1	1	21	178	198	AGAAUCUUGAUGAUGCUGCAU	::: :::::::.::.::.	CCGCACCAUCAUCGAGGUUUC	Cleavage		1
ath-miR172b-3p	AT1G65690|AT1G65690.1	3.5	-1	1	21	241	261	AGAAUCUUGAUGAUGCUGCAU	..:..:::::::::::.:	UCUUGGUGUCAUCAAGAUUUU	Cleavage		1
ath-miR172b-3p	AT3G48360|AT3G48360.2	3.5	-1	1	21	495	515	AGAAUCUUGAUGAUGCUGCAU	:: .:::::::::::::	UAAAAGAGUCAUCAAGAUUCU	Cleavage		1
ath-miR172b-3p	AT3G48360|AT3G48360.1	3.5	-1	1	21	495	515	AGAAUCUUGAUGAUGCUGCAU	:: .:::::::::::::	UAAAAGAGUCAUCAAGAUUCU	Cleavage		1
ath-miR172b-3p	AT3G48360|AT3G48360.3	3.5	-1	1	21	493	513	AGAAUCUUGAUGAUGCUGCAU	:: .:::::::::::::	UAAAAGAGUCAUCAAGAUUCU	Cleavage		1
ath-miR172b-3p	AT1G05000|AT1G05000.3	3.5	-1	1	21	178	198	AGAAUCUUGAUGAUGCUGCAU	::: :::::::.::.::.	CCGCACCAUCAUCGAGGUUUC	Cleavage		1
ath-miR172b-3p	AT1G05000|AT1G05000.2	3.5	-1	1	21	178	198	AGAAUCUUGAUGAUGCUGCAU	::: :::::::.::.::.	CCGCACCAUCAUCGAGGUUUC	Cleavage		1
ath-miR172b-3p	AT1G05000|AT1G05000.1	3.5	-1	1	21	178	198	AGAAUCUUGAUGAUGCUGCAU	::: :::::::.::.::.	CCGCACCAUCAUCGAGGUUUC	Cleavage		1
ath-miR172b-5p	AT1G59500|AT1G59500.1	3.5	-1	1	20	172	191	GCAGCACCAUUAAGAUUCAC	: .::::::::::::: :.	UUCGAUCUUAAUGGUGCCGU	Cleavage		1
ath-miR172c	AT1G65690|AT1G65690.1	3.5	-1	1	21	241	261	AGAAUCUUGAUGAUGCUGCAG	..:..:::::::::::.:	UCUUGGUGUCAUCAAGAUUUU	Cleavage		1
ath-miR172c	AT1G05000|AT1G05000.1	3.5	-1	1	21	178	198	AGAAUCUUGAUGAUGCUGCAG	: ::: :::::::.::.::.	CCGCACCAUCAUCGAGGUUUC	Cleavage		1
ath-miR172c	AT1G05000|AT1G05000.2	3.5	-1	1	21	178	198	AGAAUCUUGAUGAUGCUGCAG	: ::: :::::::.::.::.	CCGCACCAUCAUCGAGGUUUC	Cleavage		1
ath-miR172c	AT3G48360|AT3G48360.3	3.5	-1	1	21	493	513	AGAAUCUUGAUGAUGCUGCAG	:: .:::::::::::::	UAAAAGAGUCAUCAAGAUUCU	Cleavage		1
ath-miR172c	AT3G48360|AT3G48360.1	3.5	-1	1	21	495	515	AGAAUCUUGAUGAUGCUGCAG	:: .:::::::::::::	UAAAAGAGUCAUCAAGAUUCU	Cleavage		1
ath-miR172c	AT3G48360|AT3G48360.2	3.5	-1	1	21	495	515	AGAAUCUUGAUGAUGCUGCAG	:: .:::::::::::::	UAAAAGAGUCAUCAAGAUUCU	Cleavage		1
ath-miR172c	AT1G05000|AT1G05000.3	3.5	-1	1	21	178	198	AGAAUCUUGAUGAUGCUGCAG	: ::: :::::::.::.::.	CCGCACCAUCAUCGAGGUUUC	Cleavage		1
ath-miR172d-3p	AT1G65690|AT1G65690.1	3.5	-1	1	21	241	261	AGAAUCUUGAUGAUGCUGCAG	..:..:::::::::::.:	UCUUGGUGUCAUCAAGAUUUU	Cleavage		1
ath-miR172d-3p	AT1G05000|AT1G05000.1	3.5	-1	1	21	178	198	AGAAUCUUGAUGAUGCUGCAG	: ::: :::::::.::.::.	CCGCACCAUCAUCGAGGUUUC	Cleavage		1
ath-miR172d-3p	AT1G05000|AT1G05000.2	3.5	-1	1	21	178	198	AGAAUCUUGAUGAUGCUGCAG	: ::: :::::::.::.::.	CCGCACCAUCAUCGAGGUUUC	Cleavage		1
ath-miR172d-3p	AT3G48360|AT3G48360.3	3.5	-1	1	21	493	513	AGAAUCUUGAUGAUGCUGCAG	:: .:::::::::::::	UAAAAGAGUCAUCAAGAUUCU	Cleavage		1
ath-miR172d-3p	AT3G48360|AT3G48360.1	3.5	-1	1	21	495	515	AGAAUCUUGAUGAUGCUGCAG	:: .:::::::::::::	UAAAAGAGUCAUCAAGAUUCU	Cleavage		1
ath-miR172d-3p	AT3G48360|AT3G48360.2	3.5	-1	1	21	495	515	AGAAUCUUGAUGAUGCUGCAG	:: .:::::::::::::	UAAAAGAGUCAUCAAGAUUCU	Cleavage		1
ath-miR172d-3p	AT1G05000|AT1G05000.3	3.5	-1	1	21	178	198	AGAAUCUUGAUGAUGCUGCAG	: ::: :::::::.::.::.	CCGCACCAUCAUCGAGGUUUC	Cleavage		1
ath-miR172d-5p	AT1G07320|AT1G07320.3	3.5	-1	1	21	730	750	GCAACAUCUUCAAGAUUCAGA	:. ::: :::::.:::::::	UUGGAACCUUGAGGAUGUUGA	Cleavage		1
ath-miR172d-5p	AT1G07320|AT1G07320.4	3.5	-1	1	21	730	750	GCAACAUCUUCAAGAUUCAGA	:. ::: :::::.:::::::	UUGGAACCUUGAGGAUGUUGA	Cleavage		1
ath-miR172d-5p	AT1G07320|AT1G07320.2	3.5	-1	1	21	731	751	GCAACAUCUUCAAGAUUCAGA	:. ::: :::::.:::::::	UUGGAACCUUGAGGAUGUUGA	Cleavage		1
ath-miR172d-5p	AT1G07320|AT1G07320.1	3.5	-1	1	21	897	917	GCAACAUCUUCAAGAUUCAGA	:. ::: :::::.:::::::	UUGGAACCUUGAGGAUGUUGA	Cleavage		1
ath-miR172d-5p	AT1G76650|AT1G76650.3	3.5	-1	1	21	475	495	GCAACAUCUUCAAGAUUCAGA	::: :::::::::: :::	CAAGAAGCUUGAAGAUGAUGC	Cleavage		1
ath-miR172d-5p	AT1G76650|AT1G76650.2	3.5	-1	1	21	443	463	GCAACAUCUUCAAGAUUCAGA	::: :::::::::: :::	CAAGAAGCUUGAAGAUGAUGC	Cleavage		1
ath-miR172d-5p	AT1G76650|AT1G76650.1	3.5	-1	1	21	668	688	GCAACAUCUUCAAGAUUCAGA	::: :::::::::: :::	CAAGAAGCUUGAAGAUGAUGC	Cleavage		1
ath-miR172d-5p	AT4G21380|AT4G21380.1	3.5	-1	1	21	1675	1695	GCAACAUCUUCAAGAUUCAGA	::.: .::::::: :::::	GAUGGAGUUUGAAGAAGUUGC	Cleavage		1
ath-miR172d-5p	AT4G21380|AT4G21380.2	3.5	-1	1	21	1675	1695	GCAACAUCUUCAAGAUUCAGA	::.: .::::::: :::::	GAUGGAGUUUGAAGAAGUUGC	Cleavage		1
ath-miR172d-5p	AT1G55490|AT1G55490.1	3.5	-1	1	21	716	735	GCAACAUCUUCAAGAUUCAGA	:::: :::: :::::::::	AGUGAA-CUUGCAGAUGUUGC	Translation		1
ath-miR172d-5p	AT1G55490|AT1G55490.2	3.5	-1	1	21	787	806	GCAACAUCUUCAAGAUUCAGA	:::: :::: :::::::::	AGUGAA-CUUGCAGAUGUUGC	Translation		1
ath-miR172d-5p	AT1G55490|AT1G55490.5	3.5	-1	1	21	991	1010	GCAACAUCUUCAAGAUUCAGA	:::: :::: :::::::::	AGUGAA-CUUGCAGAUGUUGC	Translation		1
ath-miR172d-5p	AT1G55490|AT1G55490.4	3.5	-1	1	21	1008	1027	GCAACAUCUUCAAGAUUCAGA	:::: :::: :::::::::	AGUGAA-CUUGCAGAUGUUGC	Translation		1
ath-miR172d-5p	AT1G55490|AT1G55490.3	3.5	-1	1	21	1025	1044	GCAACAUCUUCAAGAUUCAGA	:::: :::: :::::::::	AGUGAA-CUUGCAGAUGUUGC	Translation		1
ath-miR172e-3p	AT4G20000|AT4G20000.1	3.5	-1	1	21	610	630	GGAAUCUUGAUGAUGCUGCAU	::: : .::.:::::::::.:	AUGGAUUAUUAUCAAGAUUUC	Cleavage		1
ath-miR172e-5p	AT1G59500|AT1G59500.1	3.5	-1	1	20	172	191	GCAGCACCAUUAAGAUUCAC	: .::::::::::::: :.	UUCGAUCUUAAUGGUGCCGU	Cleavage		1
ath-miR173-5p	AT1G17650|AT1G17650.2	3.5	-1	1	22	874	895	UUCGCUUGCAGAGAGAAAUCAC	::::::: :::::.:.::	AAUAUUUCUCACUGCAGGUGAC	Cleavage		1
ath-miR173-5p	AT1G17650|AT1G17650.1	3.5	-1	1	22	759	780	UUCGCUUGCAGAGAGAAAUCAC	::::::: :::::.:.::	AAUAUUUCUCACUGCAGGUGAC	Cleavage		1
ath-miR1886.1	AT3G05690|AT3G05690.2	3.5	-1	1	21	266	286	UGAGAGAAGUGAGAUGAAAUC	:::::.::.:.::::::.:.	GAUUUUAUUUUACUUCUUUUU	Cleavage		1
ath-miR1886.1	AT5G25280|AT5G25280.1	3.5	-1	1	21	1367	1387	UGAGAGAAGUGAGAUGAAAUC	:::::.:.:.::::.:.:..	AAUUUCGUUUUACUUUUUUUG	Cleavage		1
ath-miR1886.1	AT5G60410|AT5G60410.1	3.5	-1	1	21	265	285	UGAGAGAAGUGAGAUGAAAUC	:::::::: ::::::::	CUAAUCAUCUCAAUUCUCUCA	Cleavage		1
ath-miR1886.1	AT5G60410|AT5G60410.2	3.5	-1	1	21	208	228	UGAGAGAAGUGAGAUGAAAUC	:::::::: ::::::::	CUAAUCAUCUCAAUUCUCUCA	Cleavage		1
ath-miR1886.1	AT5G60410|AT5G60410.6	3.5	-1	1	21	109	129	UGAGAGAAGUGAGAUGAAAUC	:::::::: ::::::::	CUAAUCAUCUCAAUUCUCUCA	Cleavage		1
ath-miR1886.1	AT5G60410|AT5G60410.5	3.5	-1	1	21	79	99	UGAGAGAAGUGAGAUGAAAUC	:::::::: ::::::::	CUAAUCAUCUCAAUUCUCUCA	Cleavage		1
ath-miR1886.1	AT5G60410|AT5G60410.4	3.5	-1	1	21	79	99	UGAGAGAAGUGAGAUGAAAUC	:::::::: ::::::::	CUAAUCAUCUCAAUUCUCUCA	Cleavage		1
ath-miR1886.1	AT3G11010|AT3G11010.1	3.5	-1	1	21	426	446	UGAGAGAAGUGAGAUGAAAUC	: ::.:::::: ::::::.	UUUCUCGUCUCACCUCUCUCG	Cleavage		2
ath-miR1886.1	AT5G60410|AT5G60410.3	3.5	-1	1	21	79	99	UGAGAGAAGUGAGAUGAAAUC	:::::::: ::::::::	CUAAUCAUCUCAAUUCUCUCA	Cleavage		1
ath-miR1886.1	AT3G11010|AT3G11010.2	3.5	-1	1	21	624	644	UGAGAGAAGUGAGAUGAAAUC	: ::.:::::: ::::::.	UUUCUCGUCUCACCUCUCUCG	Cleavage		2
ath-miR1886.1	AT3G11010|AT3G11010.3	3.5	-1	1	21	627	647	UGAGAGAAGUGAGAUGAAAUC	: ::.:::::: ::::::.	UUUCUCGUCUCACCUCUCUCG	Cleavage		2
ath-miR1886.1	AT3G11010|AT3G11010.4	3.5	-1	1	21	627	647	UGAGAGAAGUGAGAUGAAAUC	: ::.:::::: ::::::.	UUUCUCGUCUCACCUCUCUCG	Cleavage		2
ath-miR1886.1	AT3G59320|AT3G59320.2	3.5	-1	1	21	110	130	UGAGAGAAGUGAGAUGAAAUC	:::::::.::::::::	CAGAUCAUCUCGCUUCUCUCU	Cleavage		1
ath-miR1886.1	AT3G11010|AT3G11010.5	3.5	-1	1	21	406	426	UGAGAGAAGUGAGAUGAAAUC	: ::.:::::: ::::::.	UUUCUCGUCUCACCUCUCUCG	Cleavage		2
ath-miR1886.1	AT3G11010|AT3G11010.6	3.5	-1	1	21	406	426	UGAGAGAAGUGAGAUGAAAUC	: ::.:::::: ::::::.	UUUCUCGUCUCACCUCUCUCG	Cleavage		2
ath-miR1886.1	AT3G59320|AT3G59320.1	3.5	-1	1	21	119	139	UGAGAGAAGUGAGAUGAAAUC	:::::::.::::::::	CAGAUCAUCUCGCUUCUCUCU	Cleavage		1
ath-miR1886.1	AT5G22630|AT5G22630.1	3.5	-1	1	21	1956	1976	UGAGAGAAGUGAGAUGAAAUC	:: :.::.:.:.::::::.:	AAUAUUAUUUUAUUUCUCUUA	Cleavage		1
ath-miR1886.1	AT1G02430|AT1G02430.1	3.5	-1	1	21	713	733	UGAGAGAAGUGAGAUGAAAUC	:: :::::::::::::.	AGCUUGAUCUCACUUCUCUUC	Cleavage		1
ath-miR1886.1	AT1G02430|AT1G02430.2	3.5	-1	1	21	713	733	UGAGAGAAGUGAGAUGAAAUC	:: :::::::::::::.	AGCUUGAUCUCACUUCUCUUC	Cleavage		1
ath-miR1886.1	AT5G62900|AT5G62900.1	3.5	-1	1	21	721	741	UGAGAGAAGUGAGAUGAAAUC	: ::::.:::.::::::.	UUUAUCAUUUCAUUUCUCUUU	Cleavage		1
ath-miR1886.1	AT2G42540|AT2G42540.2	3.5	-1	1	21	235	255	UGAGAGAAGUGAGAUGAAAUC	: :::::::::::. .:::	CUUCUCAUCUCACUUUGUUCA	Cleavage		1
ath-miR1886.2	AT3G19970|AT3G19970.2	3.5	-1	1	21	38	58	UGAGAUGAAAUCUUUGAUUGG	:: :::: ::::::::::	UAAACCAAAAAUUUCAUCUCU	Cleavage		1
ath-miR1886.2	AT3G19970|AT3G19970.1	3.5	-1	1	21	177	197	UGAGAUGAAAUCUUUGAUUGG	:: :::: ::::::::::	UAAACCAAAAAUUUCAUCUCU	Cleavage		1
ath-miR1886.3	AT3G62700|AT3G62700.1	3.5	-1	1	21	2112	2132	AAUUAAAGAUUUCAUCUUACU	::::::.:: :::::.::	UCAAAGAUGGAAGCUUUAGUU	Cleavage		1
ath-miR1886.3	AT5G64660|AT5G64660.1	3.5	-1	1	21	1513	1533	AAUUAAAGAUUUCAUCUUACU	: ::: :::::::.:::.: :	ACUAAAAUGAAAUUUUUGAAU	Cleavage		1
ath-miR1888a	AT1G33720|AT1G33720.2	3.5	-1	1	21	2220	2240	UAAGUUAAGAUUUGUGAAGAA	:. ::..::.:::::.::::	CUUCUCGUAAGUCUUAGCUUA	Cleavage		1
ath-miR1888a	AT5G38900|AT5G38900.1	3.5	-1	1	21	443	463	UAAGUUAAGAUUUGUGAAGAA	::::.: :..::::..::::	GUCUUUAAAGGUCUUGGCUUA	Cleavage		1
ath-miR1888a	AT5G38900|AT5G38900.2	3.5	-1	1	21	481	501	UAAGUUAAGAUUUGUGAAGAA	::::.: :..::::..::::	GUCUUUAAAGGUCUUGGCUUA	Cleavage		1
ath-miR1888a	AT1G66880|AT1G66880.2	3.5	-1	1	21	1123	1143	UAAGUUAAGAUUUGUGAAGAA	::::: ::::::::.:::	GUCUUCCAAAAUCUUAGCUUU	Cleavage		1
ath-miR1888a	AT3G20820|AT3G20820.1	3.5	-1	1	21	1021	1041	UAAGUUAAGAUUUGUGAAGAA	: :::::::. ::::.:.::.	UACUUCACAGUUCUUGAUUUG	Translation		1
ath-miR1888a	AT1G12610|AT1G12610.1	3.5	-1	1	21	961	981	UAAGUUAAGAUUUGUGAAGAA	:::.:..::::::::. ::	GGCUUUAUGAAUCUUAAUAUA	Cleavage		1
ath-miR1888a	AT5G17990|AT5G17990.1	3.5	-1	1	21	298	318	UAAGUUAAGAUUUGUGAAGAA	.:::: ..::::::::::	GCUUUCAGGGAUCUUAACUUC	Cleavage		1
ath-miR1888b	AT1G33720|AT1G33720.2	3.5	-1	1	21	2221	2241	UUAGGCUAAGAUUUGUGAAGA	:. ::..::.:::::::.::.	UUCUCGUAAGUCUUAGCUUAG	Cleavage		1
ath-miR2111a-5p	AT2G19590|AT2G19590.2	3.5	-1	1	21	669	688	UAAUCUGCAUCCUGAGGUUUA	::::::::: :::::::::.	AAAACCUCAG-AUGCAGAUUG	Translation		1
ath-miR2111a-5p	AT2G19590|AT2G19590.1	3.5	-1	1	21	632	651	UAAUCUGCAUCCUGAGGUUUA	::::::::: :::::::::.	AAAACCUCAG-AUGCAGAUUG	Translation		1
ath-miR2111a-5p	AT2G36870|AT2G36870.2	3.5	-1	1	21	292	312	UAAUCUGCAUCCUGAGGUUUA	.:::::::::: :..::::	AGAACCUCAGGAAGUGGAUUC	Cleavage		1
ath-miR2111a-5p	AT2G36870|AT2G36870.1	3.5	-1	1	21	403	423	UAAUCUGCAUCCUGAGGUUUA	.:::::::::: :..::::	AGAACCUCAGGAAGUGGAUUC	Cleavage		1
ath-miR2111a-5p	AT1G67840|AT1G67840.2	3.5	-1	1	21	1163	1183	UAAUCUGCAUCCUGAGGUUUA	.:::.::::::::::: : :	AGAACUUCAGGAUGCAGUUCA	Cleavage		1
ath-miR2111a-5p	AT1G67840|AT1G67840.1	3.5	-1	1	21	1209	1229	UAAUCUGCAUCCUGAGGUUUA	.:::.::::::::::: : :	AGAACUUCAGGAUGCAGUUCA	Cleavage		1
ath-miR2111a-5p	AT1G61120|AT1G61120.1	3.5	-1	1	21	1352	1372	UAAUCUGCAUCCUGAGGUUUA	: .::: .::::::..::::.	UUGACCAUAGGAUGUGGAUUG	Cleavage		1
ath-miR2111b-3p	AT4G30660|AT4G30660.2	3.5	-1	1	21	214	234	AUCCUCGGGAUACAGUUUACC	::..:: :.:::::.::::	CUUAGGCUAUGUCCCGGGGAU	Cleavage		1
ath-miR2111b-3p	AT4G30660|AT4G30660.1	3.5	-1	1	21	220	240	AUCCUCGGGAUACAGUUUACC	::..:: :.:::::.::::	CUUAGGCUAUGUCCCGGGGAU	Cleavage		1
ath-miR2111b-5p	AT2G19590|AT2G19590.2	3.5	-1	1	21	669	688	UAAUCUGCAUCCUGAGGUUUA	::::::::: :::::::::.	AAAACCUCAG-AUGCAGAUUG	Translation		1
ath-miR2111b-5p	AT2G19590|AT2G19590.1	3.5	-1	1	21	632	651	UAAUCUGCAUCCUGAGGUUUA	::::::::: :::::::::.	AAAACCUCAG-AUGCAGAUUG	Translation		1
ath-miR2111b-5p	AT2G36870|AT2G36870.2	3.5	-1	1	21	292	312	UAAUCUGCAUCCUGAGGUUUA	.:::::::::: :..::::	AGAACCUCAGGAAGUGGAUUC	Cleavage		1
ath-miR2111b-5p	AT2G36870|AT2G36870.1	3.5	-1	1	21	403	423	UAAUCUGCAUCCUGAGGUUUA	.:::::::::: :..::::	AGAACCUCAGGAAGUGGAUUC	Cleavage		1
ath-miR2111b-5p	AT1G67840|AT1G67840.2	3.5	-1	1	21	1163	1183	UAAUCUGCAUCCUGAGGUUUA	.:::.::::::::::: : :	AGAACUUCAGGAUGCAGUUCA	Cleavage		1
ath-miR2111b-5p	AT1G67840|AT1G67840.1	3.5	-1	1	21	1209	1229	UAAUCUGCAUCCUGAGGUUUA	.:::.::::::::::: : :	AGAACUUCAGGAUGCAGUUCA	Cleavage		1
ath-miR2111b-5p	AT1G61120|AT1G61120.1	3.5	-1	1	21	1352	1372	UAAUCUGCAUCCUGAGGUUUA	: .::: .::::::..::::.	UUGACCAUAGGAUGUGGAUUG	Cleavage		1
ath-miR2933a	AT2G41640|AT2G41640.1	3.5	-1	1	22	198	219	GAAAUCGGAGAGGAAAUUCGCC	::.::::::.::::.:: :::	GGUGAAUUUUCUCUUCGUUUUG	Cleavage		1
ath-miR2933a	AT2G41640|AT2G41640.3	3.5	-1	1	22	198	219	GAAAUCGGAGAGGAAAUUCGCC	::.::::::.::::.:: :::	GGUGAAUUUUCUCUUCGUUUUG	Cleavage		1
ath-miR2933a	AT2G41640|AT2G41640.2	3.5	-1	1	22	153	174	GAAAUCGGAGAGGAAAUUCGCC	::.::::::.::::.:: :::	GGUGAAUUUUCUCUUCGUUUUG	Cleavage		1
ath-miR2933a	AT4G33420|AT4G33420.2	3.5	-1	1	22	1013	1034	GAAAUCGGAGAGGAAAUUCGCC	:: :: :::.:::..::::::	AGCCAAGUUCUUCUUUGAUUUC	Cleavage		1
ath-miR2933a	AT4G33420|AT4G33420.1	3.5	-1	1	22	968	989	GAAAUCGGAGAGGAAAUUCGCC	:: :: :::.:::..::::::	AGCCAAGUUCUUCUUUGAUUUC	Cleavage		1
ath-miR2933a	AT1G61890|AT1G61890.1	3.5	-1	1	22	1889	1910	GAAAUCGGAGAGGAAAUUCGCC	.::.:::..:.:..:.::::	UUUGAGUUUUUUUUUUGGUUUC	Cleavage		1
ath-miR2933a	AT5G57180|AT5G57180.2	3.5	-1	1	22	584	605	GAAAUCGGAGAGGAAAUUCGCC	.::::.:.:::::::::	GUCUUGUUUCUUUUCCGAUUUC	Cleavage		1
ath-miR2933a	AT5G57180|AT5G57180.4	3.5	-1	1	22	516	537	GAAAUCGGAGAGGAAAUUCGCC	.::::.:.:::::::::	GUCUUGUUUCUUUUCCGAUUUC	Cleavage		1
ath-miR2933a	AT1G61890|AT1G61890.3	3.5	-1	1	22	2074	2095	GAAAUCGGAGAGGAAAUUCGCC	.::.:::..:.:..:.::::	UUUGAGUUUUUUUUUUGGUUUC	Cleavage		1
ath-miR2933a	AT1G61890|AT1G61890.2	3.5	-1	1	22	2039	2060	GAAAUCGGAGAGGAAAUUCGCC	.::.:::..:.:..:.::::	UUUGAGUUUUUUUUUUGGUUUC	Cleavage		1
ath-miR2933a	AT5G57180|AT5G57180.3	3.5	-1	1	22	516	537	GAAAUCGGAGAGGAAAUUCGCC	.::::.:.:::::::::	GUCUUGUUUCUUUUCCGAUUUC	Cleavage		1
ath-miR2933a	AT5G57180|AT5G57180.1	3.5	-1	1	22	584	605	GAAAUCGGAGAGGAAAUUCGCC	.::::.:.:::::::::	GUCUUGUUUCUUUUCCGAUUUC	Cleavage		1
ath-miR2933a	AT2G04780|AT2G04780.1	3.5	-1	1	22	1171	1192	GAAAUCGGAGAGGAAAUUCGCC	.::::: .::.:..:::::.	UUUGAAUUGUCUUUUUGAUUUU	Cleavage		1
ath-miR2933a	AT2G04780|AT2G04780.2	3.5	-1	1	22	1318	1339	GAAAUCGGAGAGGAAAUUCGCC	.::::: .::.:..:::::.	UUUGAAUUGUCUUUUUGAUUUU	Cleavage		1
ath-miR2933a	AT1G15520|AT1G15520.2	3.5	-1	1	22	4209	4230	GAAAUCGGAGAGGAAAUUCGCC	:::: ::.::::::. :::	CUGGAAUCUCUUCUCCGGCUUC	Cleavage		2
ath-miR2933a	AT1G15520|AT1G15520.1	3.5	-1	1	22	4126	4147	GAAAUCGGAGAGGAAAUUCGCC	:::: ::.::::::. :::	CUGGAAUCUCUUCUCCGGCUUC	Cleavage		2
ath-miR2933b	AT2G41640|AT2G41640.1	3.5	-1	1	22	198	219	GAAAUCGGAGAGGAAAUUCGCC	::.::::::.::::.:: :::	GGUGAAUUUUCUCUUCGUUUUG	Cleavage		1
ath-miR2933b	AT2G41640|AT2G41640.3	3.5	-1	1	22	198	219	GAAAUCGGAGAGGAAAUUCGCC	::.::::::.::::.:: :::	GGUGAAUUUUCUCUUCGUUUUG	Cleavage		1
ath-miR2933b	AT2G41640|AT2G41640.2	3.5	-1	1	22	153	174	GAAAUCGGAGAGGAAAUUCGCC	::.::::::.::::.:: :::	GGUGAAUUUUCUCUUCGUUUUG	Cleavage		1
ath-miR2933b	AT4G33420|AT4G33420.2	3.5	-1	1	22	1013	1034	GAAAUCGGAGAGGAAAUUCGCC	:: :: :::.:::..::::::	AGCCAAGUUCUUCUUUGAUUUC	Cleavage		1
ath-miR2933b	AT4G33420|AT4G33420.1	3.5	-1	1	22	968	989	GAAAUCGGAGAGGAAAUUCGCC	:: :: :::.:::..::::::	AGCCAAGUUCUUCUUUGAUUUC	Cleavage		1
ath-miR2933b	AT1G61890|AT1G61890.1	3.5	-1	1	22	1889	1910	GAAAUCGGAGAGGAAAUUCGCC	.::.:::..:.:..:.::::	UUUGAGUUUUUUUUUUGGUUUC	Cleavage		1
ath-miR2933b	AT5G57180|AT5G57180.2	3.5	-1	1	22	584	605	GAAAUCGGAGAGGAAAUUCGCC	.::::.:.:::::::::	GUCUUGUUUCUUUUCCGAUUUC	Cleavage		1
ath-miR2933b	AT5G57180|AT5G57180.4	3.5	-1	1	22	516	537	GAAAUCGGAGAGGAAAUUCGCC	.::::.:.:::::::::	GUCUUGUUUCUUUUCCGAUUUC	Cleavage		1
ath-miR2933b	AT1G61890|AT1G61890.3	3.5	-1	1	22	2074	2095	GAAAUCGGAGAGGAAAUUCGCC	.::.:::..:.:..:.::::	UUUGAGUUUUUUUUUUGGUUUC	Cleavage		1
ath-miR2933b	AT1G61890|AT1G61890.2	3.5	-1	1	22	2039	2060	GAAAUCGGAGAGGAAAUUCGCC	.::.:::..:.:..:.::::	UUUGAGUUUUUUUUUUGGUUUC	Cleavage		1
ath-miR2933b	AT5G57180|AT5G57180.3	3.5	-1	1	22	516	537	GAAAUCGGAGAGGAAAUUCGCC	.::::.:.:::::::::	GUCUUGUUUCUUUUCCGAUUUC	Cleavage		1
ath-miR2933b	AT5G57180|AT5G57180.1	3.5	-1	1	22	584	605	GAAAUCGGAGAGGAAAUUCGCC	.::::.:.:::::::::	GUCUUGUUUCUUUUCCGAUUUC	Cleavage		1
ath-miR2933b	AT2G04780|AT2G04780.1	3.5	-1	1	22	1171	1192	GAAAUCGGAGAGGAAAUUCGCC	.::::: .::.:..:::::.	UUUGAAUUGUCUUUUUGAUUUU	Cleavage		1
ath-miR2933b	AT2G04780|AT2G04780.2	3.5	-1	1	22	1318	1339	GAAAUCGGAGAGGAAAUUCGCC	.::::: .::.:..:::::.	UUUGAAUUGUCUUUUUGAUUUU	Cleavage		1
ath-miR2933b	AT1G15520|AT1G15520.2	3.5	-1	1	22	4209	4230	GAAAUCGGAGAGGAAAUUCGCC	:::: ::.::::::. :::	CUGGAAUCUCUUCUCCGGCUUC	Cleavage		2
ath-miR2933b	AT1G15520|AT1G15520.1	3.5	-1	1	22	4126	4147	GAAAUCGGAGAGGAAAUUCGCC	:::: ::.::::::. :::	CUGGAAUCUCUUCUCCGGCUUC	Cleavage		2
ath-miR2934-3p	AT5G22690|AT5G22690.4	3.5	-1	1	21	1674	1694	CAUCCAAGGUGUUUGUAGAAA	::: ::..:.:..:::::::	AUUCGACGGAUAUUUUGGAUG	Cleavage		1
ath-miR2934-3p	AT5G22690|AT5G22690.3	3.5	-1	1	21	1844	1864	CAUCCAAGGUGUUUGUAGAAA	::: ::..:.:..:::::::	AUUCGACGGAUAUUUUGGAUG	Cleavage		1
ath-miR2934-3p	AT5G22690|AT5G22690.1	3.5	-1	1	21	1844	1864	CAUCCAAGGUGUUUGUAGAAA	::: ::..:.:..:::::::	AUUCGACGGAUAUUUUGGAUG	Cleavage		1
ath-miR2934-3p	AT5G22690|AT5G22690.2	3.5	-1	1	21	1844	1864	CAUCCAAGGUGUUUGUAGAAA	::: ::..:.:..:::::::	AUUCGACGGAUAUUUUGGAUG	Cleavage		1
ath-miR2934-3p	AT2G23030|AT2G23030.1	3.5	-1	1	21	30	50	CAUCCAAGGUGUUUGUAGAAA	: ::::::.:.:..::::: :	UCUCUACAGAUAUUUUGGACG	Cleavage		1
ath-miR2934-3p	AT5G66630|AT5G66630.1	3.5	-1	1	21	1145	1165	CAUCCAAGGUGUUUGUAGAAA	:::...::.:..::::.::	AAUCUGUGAAUAUUUUGGGUG	Cleavage		1
ath-miR2934-3p	AT2G29990|AT2G29990.1	3.5	-1	1	21	1474	1494	CAUCCAAGGUGUUUGUAGAAA	: : ::.::.::::::::: :	UGUGUAUAAGCACCUUGGAAG	Cleavage		1
ath-miR2934-5p	AT1G56500|AT1G56500.1	3.5	-1	1	21	1678	1698	UCUUUCUGCAAACGCCUUGGA	::::: :::::: :::::::	UCCAACACGUUUGGAGAAAGA	Cleavage		1
ath-miR2934-5p	AT1G56500|AT1G56500.2	3.5	-1	1	21	1686	1706	UCUUUCUGCAAACGCCUUGGA	::::: :::::: :::::::	UCCAACACGUUUGGAGAAAGA	Cleavage		1
ath-miR2934-5p	AT1G56500|AT1G56500.3	3.5	-1	1	21	1756	1776	UCUUUCUGCAAACGCCUUGGA	::::: :::::: :::::::	UCCAACACGUUUGGAGAAAGA	Cleavage		1
ath-miR2934-5p	AT1G17170|AT1G17170.1	3.5	-1	1	21	907	927	UCUUUCUGCAAACGCCUUGGA	::::.::::: :::.:::	CAAAAGGUGUUUGGAGAGAGA	Cleavage		1
ath-miR2934-5p	AT2G45220|AT2G45220.1	3.5	-1	1	21	925	945	UCUUUCUGCAAACGCCUUGGA	:::::::::: ::: .:::	AGCAAGGCGUUUACAGUGAGA	Cleavage		1
ath-miR2936	AT4G08685|AT4G08685.1	3.5	-1	1	22	96	117	CUUGAGAGAGAGAACACAGACG	.:::::::: ::::::.:.::	UGUCUGUGUCCUCUCUUUUAAA	Cleavage		1
ath-miR2936	AT2G32680|AT2G32680.1	3.5	-1	1	22	2421	2442	CUUGAGAGAGAGAACACAGACG	:.:::: :::. ::::::::	GCUUUGUGGUCUUCCUCUCAAG	Cleavage		1
ath-miR2936	AT3G28220|AT3G28220.1	3.5	-1	1	22	1387	1408	CUUGAGAGAGAGAACACAGACG	.:::::::: :.:.:.:::	CAAUUGUGUUCUGUUUUUUAAG	Translation		1
ath-miR2936	AT5G64840|AT5G64840.1	3.5	-1	1	22	463	484	CUUGAGAGAGAGAACACAGACG	: .: :: :.::::::::.::	AGCUUUUGAUUUCUCUCUCGAG	Cleavage		1
ath-miR2936	AT3G46280|AT3G46280.1	3.5	-1	1	22	144	165	CUUGAGAGAGAGAACACAGACG	:: : ::::::::::::.	UCACUCUCUUCUCUCUCUCAGC	Cleavage		1
ath-miR2937	AT1G61420|AT1G61420.1	3.5	-1	1	21	799	819	AUAAGAGCUGUUGAAGGAGUC	.::::: .::..:.:.::::	AGCUCCUCUAAUGGUUUUUAU	Cleavage		1
ath-miR2937	AT1G61420|AT1G61420.2	3.5	-1	1	21	693	713	AUAAGAGCUGUUGAAGGAGUC	.::::: .::..:.:.::::	AGCUCCUCUAAUGGUUUUUAU	Cleavage		1
ath-miR2937	AT1G61420|AT1G61420.3	3.5	-1	1	21	425	445	AUAAGAGCUGUUGAAGGAGUC	.::::: .::..:.:.::::	AGCUCCUCUAAUGGUUUUUAU	Cleavage		1
ath-miR2937	AT1G61420|AT1G61420.4	3.5	-1	1	21	275	295	AUAAGAGCUGUUGAAGGAGUC	.::::: .::..:.:.::::	AGCUCCUCUAAUGGUUUUUAU	Cleavage		1
ath-miR2937	AT1G61420|AT1G61420.5	3.5	-1	1	21	65	85	AUAAGAGCUGUUGAAGGAGUC	.::::: .::..:.:.::::	AGCUCCUCUAAUGGUUUUUAU	Cleavage		1
ath-miR2938	AT1G59500|AT1G59500.1	3.5	-1	1	21	733	753	GAUCUUUUGAGAGGGUUCCAG	:::::..:::::..: :::	AAGGAACUUUCUCAGGAUAUC	Cleavage		1
ath-miR2938	AT3G56060|AT3G56060.1	3.5	-1	1	21	1579	1599	GAUCUUUUGAGAGGGUUCCAG	:::: : :::::.:.::.::	AUGGACCGCUCUCGAGAGGUC	Cleavage		1
ath-miR2938	AT2G46020|AT2G46020.1	3.5	-1	1	21	430	450	GAUCUUUUGAGAGGGUUCCAG	: :.:: :::::::.::::	GAGAAGCCAUCUCAAAGGAUC	Cleavage		1
ath-miR2938	AT2G46020|AT2G46020.5	3.5	-1	1	21	404	424	GAUCUUUUGAGAGGGUUCCAG	: :.:: :::::::.::::	GAGAAGCCAUCUCAAAGGAUC	Cleavage		1
ath-miR2938	AT2G46020|AT2G46020.4	3.5	-1	1	21	404	424	GAUCUUUUGAGAGGGUUCCAG	: :.:: :::::::.::::	GAGAAGCCAUCUCAAAGGAUC	Cleavage		1
ath-miR2938	AT2G46020|AT2G46020.3	3.5	-1	1	21	430	450	GAUCUUUUGAGAGGGUUCCAG	: :.:: :::::::.::::	GAGAAGCCAUCUCAAAGGAUC	Cleavage		1
ath-miR319a	AT5G55930|AT5G55930.1	3.5	-1	1	21	2723	2743	UUGGACUGAAGGGAGCUCCCU	:::::..::::: :::::	GUAGAGCUUUCUUCAUUCCAA	Cleavage		1
ath-miR319b	AT5G55930|AT5G55930.1	3.5	-1	1	21	2723	2743	UUGGACUGAAGGGAGCUCCCU	:::::..::::: :::::	GUAGAGCUUUCUUCAUUCCAA	Cleavage		1
ath-miR319c	AT5G55930|AT5G55930.1	3.5	-1	1	21	2723	2743	UUGGACUGAAGGGAGCUCCUU	:::::..::::: :::::	GUAGAGCUUUCUUCAUUCCAA	Cleavage		1
ath-miR3434-5p	AT4G38690|AT4G38690.1	3.5	-1	1	20	1609	1628	ACUUGGCUGAUUCUAUUAUU	.:::::::::::::..: :	GAUAAUAGAAUCAGUUAUGC	Cleavage		1
ath-miR3440b-3p	AT5G36880|AT5G36880.3	3.5	-1	1	21	1083	1103	UGGAUUGGUCAAGGGAAGCGU	:.::: : :::::::::::.	AUGCUGCACUUGACCAAUCUU	Cleavage		1
ath-miR3440b-3p	AT5G36880|AT5G36880.2	3.5	-1	1	21	1023	1043	UGGAUUGGUCAAGGGAAGCGU	:.::: : :::::::::::.	AUGCUGCACUUGACCAAUCUU	Cleavage		1
ath-miR3440b-3p	AT5G36880|AT5G36880.4	3.5	-1	1	21	925	945	UGGAUUGGUCAAGGGAAGCGU	:.::: : :::::::::::.	AUGCUGCACUUGACCAAUCUU	Cleavage		1
ath-miR3440b-3p	AT5G36880|AT5G36880.1	3.5	-1	1	21	925	945	UGGAUUGGUCAAGGGAAGCGU	:.::: : :::::::::::.	AUGCUGCACUUGACCAAUCUU	Cleavage		1
ath-miR3440b-3p	AT5G36880|AT5G36880.5	3.5	-1	1	21	1031	1051	UGGAUUGGUCAAGGGAAGCGU	:.::: : :::::::::::.	AUGCUGCACUUGACCAAUCUU	Cleavage		1
ath-miR3440b-3p	AT5G36880|AT5G36880.6	3.5	-1	1	21	957	977	UGGAUUGGUCAAGGGAAGCGU	:.::: : :::::::::::.	AUGCUGCACUUGACCAAUCUU	Cleavage		1
ath-miR3440b-3p	AT1G56340|AT1G56340.1	3.5	-1	1	21	1528	1548	UGGAUUGGUCAAGGGAAGCGU	::::.::: ::::::.::	CUCCUUCUCUUUACCAAUUCA	Translation		1
ath-miR3440b-3p	AT2G43620|AT2G43620.1	3.5	-1	1	21	675	695	UGGAUUGGUCAAGGGAAGCGU	: ::.::::::..:::::	CUCCCUCUCUUGACUGAUCCA	Cleavage		1
ath-miR3440b-5p	AT4G15630|AT4G15630.1	3.5	-1	1	21	322	342	UUUUCUUGGCCCAUCCACUUC	::: : .::::.:.::::::	AAAGAGAGUGGGUCGAGAAAA	Cleavage		1
ath-miR390a-3p	AT1G72280|AT1G72280.1	3.5	-1	1	21	1640	1660	CGCUAUCCAUCCUGAGUUUCA	::.: .:::::::::::.	ACAAGCCUAGGAUGGAUAGUC	Cleavage		1
ath-miR390a-5p	AT5G66530|AT5G66530.4	3.5	-1	1	21	371	391	AAGCUCAGGAGGGAUAGCGCC	: .:::.:. :::.:::::::	GCUGCUGUUACUCUUGAGCUU	Cleavage		1
ath-miR390a-5p	AT5G66530|AT5G66530.1	3.5	-1	1	21	600	620	AAGCUCAGGAGGGAUAGCGCC	: .:::.:. :::.:::::::	GCUGCUGUUACUCUUGAGCUU	Cleavage		1
ath-miR390a-5p	AT5G66530|AT5G66530.2	3.5	-1	1	21	591	611	AAGCUCAGGAGGGAUAGCGCC	: .:::.:. :::.:::::::	GCUGCUGUUACUCUUGAGCUU	Cleavage		1
ath-miR390a-5p	AT5G66530|AT5G66530.3	3.5	-1	1	21	705	725	AAGCUCAGGAGGGAUAGCGCC	: .:::.:. :::.:::::::	GCUGCUGUUACUCUUGAGCUU	Cleavage		1
ath-miR390b-3p	AT1G20030|AT1G20030.1	3.5	-1	1	20	590	609	CGCUAUCCAUCCUGAGUUCC	:::.:: :::.:: ::::::	GGAGCUAAGGGUGAAUAGCG	Cleavage		1
ath-miR390b-3p	AT1G20030|AT1G20030.2	3.5	-1	1	20	786	805	CGCUAUCCAUCCUGAGUUCC	:::.:: :::.:: ::::::	GGAGCUAAGGGUGAAUAGCG	Cleavage		1
ath-miR390b-3p	AT1G11670|AT1G11670.1	3.5	-1	1	20	291	310	CGCUAUCCAUCCUGAGUUCC	:: .:::::::::: ::.:	UGACUUCAGGAUGGAGAGUG	Cleavage		1
ath-miR390b-5p	AT5G66530|AT5G66530.4	3.5	-1	1	21	371	391	AAGCUCAGGAGGGAUAGCGCC	: .:::.:. :::.:::::::	GCUGCUGUUACUCUUGAGCUU	Cleavage		1
ath-miR390b-5p	AT5G66530|AT5G66530.1	3.5	-1	1	21	600	620	AAGCUCAGGAGGGAUAGCGCC	: .:::.:. :::.:::::::	GCUGCUGUUACUCUUGAGCUU	Cleavage		1
ath-miR390b-5p	AT5G66530|AT5G66530.2	3.5	-1	1	21	591	611	AAGCUCAGGAGGGAUAGCGCC	: .:::.:. :::.:::::::	GCUGCUGUUACUCUUGAGCUU	Cleavage		1
ath-miR390b-5p	AT5G66530|AT5G66530.3	3.5	-1	1	21	705	725	AAGCUCAGGAGGGAUAGCGCC	: .:::.:. :::.:::::::	GCUGCUGUUACUCUUGAGCUU	Cleavage		1
ath-miR3932a	AT4G36380|AT4G36380.2	3.5	-1	1	21	155	175	AACUUUGUGAUGACAACGAAG	::: : :::::::::: ::	UAUCGAUCUCAUCACAAAUUU	Cleavage		1
ath-miR3932a	AT4G36380|AT4G36380.1	3.5	-1	1	21	217	237	AACUUUGUGAUGACAACGAAG	::: : :::::::::: ::	UAUCGAUCUCAUCACAAAUUU	Cleavage		1
ath-miR3932b-3p	AT4G36380|AT4G36380.2	3.5	-1	1	21	155	175	AACUUUGUGAUGACAACGAAG	::: : :::::::::: ::	UAUCGAUCUCAUCACAAAUUU	Cleavage		1
ath-miR3932b-3p	AT4G36380|AT4G36380.1	3.5	-1	1	21	217	237	AACUUUGUGAUGACAACGAAG	::: : :::::::::: ::	UAUCGAUCUCAUCACAAAUUU	Cleavage		1
ath-miR3933	AT1G51860|AT1G51860.1	3.5	-1	1	21	3028	3048	AGAAGCAAAAUGACGACUCGG	::.::.::::::.::::	UCUUGUUGUUAUUUUGUUUCU	Cleavage		1
ath-miR3933	AT1G51860|AT1G51860.2	3.5	-1	1	21	2654	2674	AGAAGCAAAAUGACGACUCGG	::.::.::::::.::::	UCUUGUUGUUAUUUUGUUUCU	Cleavage		1
ath-miR3933	AT1G51890|AT1G51890.2	3.5	-1	1	21	28	48	AGAAGCAAAAUGACGACUCGG	..:: :. ::::::::.::.:	UUGAUUUCUCAUUUUGUUUUU	Cleavage		1
ath-miR3933	AT1G51890|AT1G51890.1	3.5	-1	1	21	28	48	AGAAGCAAAAUGACGACUCGG	..:: :. ::::::::.::.:	UUGAUUUCUCAUUUUGUUUUU	Cleavage		1
ath-miR393a-5p	AT2G33380|AT2G33380.1	3.5	-1	1	22	719	739	UCCAAAGGGAUCGCAUUGAUCC	:::: ::::::.::::::	AUGGCAAU-CGAUCCUUUUGGA	Cleavage		1
ath-miR393b-3p	AT2G41560|AT2G41560.3	3.5	-1	1	21	606	626	AUCAUGCGAUCUCUUUGGAUU	:::::.:.:: .:.:::::	UUUCCAAGGGGAAUGUAUGAU	Cleavage		1
ath-miR393b-3p	AT2G41560|AT2G41560.1	3.5	-1	1	21	884	904	AUCAUGCGAUCUCUUUGGAUU	:::::.:.:: .:.:::::	UUUCCAAGGGGAAUGUAUGAU	Cleavage		1
ath-miR393b-3p	AT2G41560|AT2G41560.4	3.5	-1	1	21	1739	1759	AUCAUGCGAUCUCUUUGGAUU	:::::.:.:: .:.:::::	UUUCCAAGGGGAAUGUAUGAU	Cleavage		1
ath-miR393b-3p	AT2G41560|AT2G41560.2	3.5	-1	1	21	1973	1993	AUCAUGCGAUCUCUUUGGAUU	:::::.:.:: .:.:::::	UUUCCAAGGGGAAUGUAUGAU	Cleavage		1
ath-miR393b-5p	AT2G33380|AT2G33380.1	3.5	-1	1	22	719	739	UCCAAAGGGAUCGCAUUGAUCC	:::: ::::::.::::::	AUGGCAAU-CGAUCCUUUUGGA	Cleavage		1
ath-miR394a	AT1G01320|AT1G01320.1	3.5	-1	1	20	661	680	UUGGCAUUCUGUCCACCUCC	::::::::: ::::: :.::	GGAGGUGGAAAGAAUUCUAA	Translation		1
ath-miR394a	AT1G01320|AT1G01320.2	3.5	-1	1	20	668	687	UUGGCAUUCUGUCCACCUCC	::::::::: ::::: :.::	GGAGGUGGAAAGAAUUCUAA	Translation		1
ath-miR394a	AT1G01320|AT1G01320.3	3.5	-1	1	20	664	683	UUGGCAUUCUGUCCACCUCC	::::::::: ::::: :.::	GGAGGUGGAAAGAAUUCUAA	Translation		1
ath-miR394a	AT3G48460|AT3G48460.1	3.5	-1	1	20	831	850	UUGGCAUUCUGUCCACCUCC	::: ::: .::::.::::::	GGAUGUGUGCAGAGUGCCAA	Cleavage		1
ath-miR394b-5p	AT1G01320|AT1G01320.1	3.5	-1	1	20	661	680	UUGGCAUUCUGUCCACCUCC	::::::::: ::::: :.::	GGAGGUGGAAAGAAUUCUAA	Translation		1
ath-miR394b-5p	AT1G01320|AT1G01320.2	3.5	-1	1	20	668	687	UUGGCAUUCUGUCCACCUCC	::::::::: ::::: :.::	GGAGGUGGAAAGAAUUCUAA	Translation		1
ath-miR394b-5p	AT1G01320|AT1G01320.3	3.5	-1	1	20	664	683	UUGGCAUUCUGUCCACCUCC	::::::::: ::::: :.::	GGAGGUGGAAAGAAUUCUAA	Translation		1
ath-miR394b-5p	AT3G48460|AT3G48460.1	3.5	-1	1	20	831	850	UUGGCAUUCUGUCCACCUCC	::: ::: .::::.::::::	GGAUGUGUGCAGAGUGCCAA	Cleavage		1
ath-miR395b	AT4G14680|AT4G14680.1	3.5	-1	1	21	673	693	CUGAAGUGUUUGGGGGGACUC	::::.::.:::::: :::::	GAGUUCCUCCAAACUCUUCAU	Cleavage		1
ath-miR395b	AT4G14680|AT4G14680.2	3.5	-1	1	21	628	648	CUGAAGUGUUUGGGGGGACUC	::::.::.:::::: :::::	GAGUUCCUCCAAACUCUUCAU	Cleavage		1
ath-miR395b	AT1G66400|AT1G66400.1	3.5	-1	1	21	189	209	CUGAAGUGUUUGGGGGGACUC	::.:.::::::.:::::	CUCUCUCUCCAAACGCUUCAC	Cleavage		1
ath-miR395c	AT4G14680|AT4G14680.1	3.5	-1	1	21	673	693	CUGAAGUGUUUGGGGGGACUC	::::.::.:::::: :::::	GAGUUCCUCCAAACUCUUCAU	Cleavage		1
ath-miR395c	AT4G14680|AT4G14680.2	3.5	-1	1	21	628	648	CUGAAGUGUUUGGGGGGACUC	::::.::.:::::: :::::	GAGUUCCUCCAAACUCUUCAU	Cleavage		1
ath-miR395c	AT1G66400|AT1G66400.1	3.5	-1	1	21	189	209	CUGAAGUGUUUGGGGGGACUC	::.:.::::::.:::::	CUCUCUCUCCAAACGCUUCAC	Cleavage		1
ath-miR395f	AT4G14680|AT4G14680.1	3.5	-1	1	21	673	693	CUGAAGUGUUUGGGGGGACUC	::::.::.:::::: :::::	GAGUUCCUCCAAACUCUUCAU	Cleavage		1
ath-miR395f	AT4G14680|AT4G14680.2	3.5	-1	1	21	628	648	CUGAAGUGUUUGGGGGGACUC	::::.::.:::::: :::::	GAGUUCCUCCAAACUCUUCAU	Cleavage		1
ath-miR395f	AT1G66400|AT1G66400.1	3.5	-1	1	21	189	209	CUGAAGUGUUUGGGGGGACUC	::.:.::::::.:::::	CUCUCUCUCCAAACGCUUCAC	Cleavage		1
ath-miR396a-5p	AT5G42830|AT5G42830.1	3.5	-1	1	21	1388	1408	UUCCACAGCUUUCUUGAACUG	::::.: :.::::: :::::	GAGUUUAUGGAAGCUUUGGAA	Cleavage		1
ath-miR396a-5p	AT1G33730|AT1G33730.1	3.5	-1	1	21	306	326	UUCCACAGCUUUCUUGAACUG	:::. ::::::.:: ::::	UCGUUUCAGAAAGUUGAGGAA	Cleavage		1
ath-miR396b-3p	AT3G59320|AT3G59320.1	3.5	-1	1	21	635	655	GCUCAAGAAAGCUGUGGGAAA	:.::..:::::.:::.::	GAGCUCAUGGCUUUUUUGGGC	Cleavage		1
ath-miR396b-3p	AT3G59320|AT3G59320.2	3.5	-1	1	21	738	758	GCUCAAGAAAGCUGUGGGAAA	:.::..:::::.:::.::	GAGCUCAUGGCUUUUUUGGGC	Cleavage		1
ath-miR396b-5p	AT5G42830|AT5G42830.1	3.5	-1	1	21	1388	1408	UUCCACAGCUUUCUUGAACUU	.::::.: :.::::: :::::	GAGUUUAUGGAAGCUUUGGAA	Cleavage		1
ath-miR396b-5p	AT1G33730|AT1G33730.1	3.5	-1	1	21	306	326	UUCCACAGCUUUCUUGAACUU	:::. ::::::.:: ::::	UCGUUUCAGAAAGUUGAGGAA	Cleavage		1
ath-miR397a	AT5G12250|AT5G12250.1	3.5	-1	1	21	573	593	UCAUUGAGUGCAGCGUUGAUG	.::..:.::::.::::.:::	UAUUGAUGCUGUACUCGAUGU	Cleavage		1
ath-miR397b	AT4G33000|AT4G33000.1	3.5	-1	1	21	411	431	UCAUUGAGUGCAUCGUUGAUG	::: : :::::::::.::	AUUCAUCCAUGCACUCAGUGU	Cleavage		1
ath-miR397b	AT4G33000|AT4G33000.5	3.5	-1	1	21	483	503	UCAUUGAGUGCAUCGUUGAUG	::: : :::::::::.::	AUUCAUCCAUGCACUCAGUGU	Cleavage		1
ath-miR397b	AT4G33000|AT4G33000.2	3.5	-1	1	21	483	503	UCAUUGAGUGCAUCGUUGAUG	::: : :::::::::.::	AUUCAUCCAUGCACUCAGUGU	Cleavage		1
ath-miR397b	AT4G33000|AT4G33000.4	3.5	-1	1	21	483	503	UCAUUGAGUGCAUCGUUGAUG	::: : :::::::::.::	AUUCAUCCAUGCACUCAGUGU	Cleavage		1
ath-miR397b	AT4G33000|AT4G33000.3	3.5	-1	1	21	457	477	UCAUUGAGUGCAUCGUUGAUG	::: : :::::::::.::	AUUCAUCCAUGCACUCAGUGU	Cleavage		1
ath-miR397b	AT4G33000|AT4G33000.6	3.5	-1	1	21	457	477	UCAUUGAGUGCAUCGUUGAUG	::: : :::::::::.::	AUUCAUCCAUGCACUCAGUGU	Cleavage		1
ath-miR398a-5p	AT3G61150|AT3G61150.1	3.5	-1	1	21	2596	2616	AAGGAGUGGCAUGUGAACACA	: :: :.::.:: ::::::::	UCUGCUUACGUGGCACUCCUU	Cleavage		1
ath-miR398b-5p	AT5G13320|AT5G13320.3	3.5	-1	1	21	283	303	AGGGUUGAUAUGAGAACACAC	: ::::.::::::::::. :	CUCUGUUUUCAUAUCAACUAU	Cleavage		2
ath-miR398c-5p	AT5G13320|AT5G13320.3	3.5	-1	1	21	283	303	AGGGUUGAUAUGAGAACACAC	: ::::.::::::::::. :	CUCUGUUUUCAUAUCAACUAU	Cleavage		2
ath-miR399a	AT4G25960|AT4G25960.1	3.5	-1	1	21	2388	2408	UGCCAAAGGAGAUUUGCCCUG	: ::: :::: ::::::::	UUGAGCAUAUCUGCUUUGGCA	Cleavage		1
ath-miR399c-5p	AT5G10180|AT5G10180.1	3.5	-1	1	21	1991	2011	GGGCAUCUUUCUAUUGGCAGG	:::::: :::::::: :.:	AAUGCCAAGAGAAAGAUCCUC	Cleavage		1
ath-miR399d	AT4G25960|AT4G25960.1	3.5	-1	1	21	2388	2408	UGCCAAAGGAGAUUUGCCCCG	: ::: :::: ::::::::	UUGAGCAUAUCUGCUUUGGCA	Cleavage		1
ath-miR399e	AT4G35090|AT4G35090.2	3.5	-1	1	21	762	782	UGCCAAAGGAGAUUUGCCUCG	::: :::.::::.::::: :	GGAGUCAAGUCUCUUUUGGAA	Cleavage		1
ath-miR399e	AT4G35090|AT4G35090.1	3.5	-1	1	21	980	1000	UGCCAAAGGAGAUUUGCCUCG	::: :::.::::.::::: :	GGAGUCAAGUCUCUUUUGGAA	Cleavage		1
ath-miR399e	AT4G35090|AT4G35090.3	3.5	-1	1	21	1222	1242	UGCCAAAGGAGAUUUGCCUCG	::: :::.::::.::::: :	GGAGUCAAGUCUCUUUUGGAA	Cleavage		1
ath-miR399f	AT4G25960|AT4G25960.1	3.5	-1	1	21	2388	2408	UGCCAAAGGAGAUUUGCCCGG	..: ::: :::: ::::::::	UUGAGCAUAUCUGCUUUGGCA	Cleavage		1
ath-miR403-5p	AT5G54130|AT5G54130.3	3.5	-1	1	22	1806	1827	UGUUUUGUGCUUGAAUCUAAUU	::::: :::: :.::::::.:	UAUUAGCUUCAUGUACAAAAUA	Translation		1
ath-miR403-5p	AT5G54130|AT5G54130.4	3.5	-1	1	22	1812	1833	UGUUUUGUGCUUGAAUCUAAUU	::::: :::: :.::::::.:	UAUUAGCUUCAUGUACAAAAUA	Translation		1
ath-miR403-5p	AT5G54130|AT5G54130.2	3.5	-1	1	22	1855	1876	UGUUUUGUGCUUGAAUCUAAUU	::::: :::: :.::::::.:	UAUUAGCUUCAUGUACAAAAUA	Translation		1
ath-miR403-5p	AT5G40540|AT5G40540.2	3.5	-1	1	22	1198	1219	UGUUUUGUGCUUGAAUCUAAUU	::::.: .::: ::::::::	GUUUAGGUAUAAGAACAAAACA	Cleavage		1
ath-miR404	AT5G67370|AT5G67370.1	3.5	-1	1	24	571	594	AUUAACGCUGGCGGUUGCGGCAGC	:::..:::.:.::.::: :::::	CCUGUUGCAGCUGCUAGCUUUAAU	Cleavage		1
ath-miR405a	AT1G01790|AT1G01790.1	3.5	-1	1	24	2353	2376	AUGAGUUGGGUCUAACCCAUAACU	:: ::: ::::.:.::.::::	GUUUUUGGAUUAGGCUCAGCUCAG	Cleavage		1
ath-miR405a	AT1G01790|AT1G01790.2	3.5	-1	1	24	2329	2352	AUGAGUUGGGUCUAACCCAUAACU	:: ::: ::::.:.::.::::	GUUUUUGGAUUAGGCUCAGCUCAG	Cleavage		1
ath-miR405a	AT1G56510|AT1G56510.1	3.5	-1	1	24	953	976	AUGAGUUGGGUCUAACCCAUAACU	:::: ::.:: :.:::::::	CAAAAUGGUUUGGAACUAACUCAU	Translation		1
ath-miR405b	AT1G01790|AT1G01790.1	3.5	-1	1	24	2353	2376	AUGAGUUGGGUCUAACCCAUAACU	:: ::: ::::.:.::.::::	GUUUUUGGAUUAGGCUCAGCUCAG	Cleavage		1
ath-miR405b	AT1G01790|AT1G01790.2	3.5	-1	1	24	2329	2352	AUGAGUUGGGUCUAACCCAUAACU	:: ::: ::::.:.::.::::	GUUUUUGGAUUAGGCUCAGCUCAG	Cleavage		1
ath-miR405b	AT1G56510|AT1G56510.1	3.5	-1	1	24	953	976	AUGAGUUGGGUCUAACCCAUAACU	:::: ::.:: :.:::::::	CAAAAUGGUUUGGAACUAACUCAU	Translation		1
ath-miR405d	AT1G01790|AT1G01790.1	3.5	-1	1	24	2353	2376	AUGAGUUGGGUCUAACCCAUAACU	:: ::: ::::.:.::.::::	GUUUUUGGAUUAGGCUCAGCUCAG	Cleavage		1
ath-miR405d	AT1G01790|AT1G01790.2	3.5	-1	1	24	2329	2352	AUGAGUUGGGUCUAACCCAUAACU	:: ::: ::::.:.::.::::	GUUUUUGGAUUAGGCUCAGCUCAG	Cleavage		1
ath-miR405d	AT1G56510|AT1G56510.1	3.5	-1	1	24	953	976	AUGAGUUGGGUCUAACCCAUAACU	:::: ::.:: :.:::::::	CAAAAUGGUUUGGAACUAACUCAU	Translation		1
ath-miR407	AT2G47000|AT2G47000.2	3.5	-1	1	21	2645	2665	UUUAAAUCAUAUACUUUUGGU	:.::.::::::.:: :::.:.	AUCAGAAGUAUGUGUUUUGAG	Cleavage		1
ath-miR407	AT2G47000|AT2G47000.3	3.5	-1	1	21	2645	2665	UUUAAAUCAUAUACUUUUGGU	:.::.::::::.:: :::.:.	AUCAGAAGUAUGUGUUUUGAG	Cleavage		1
ath-miR407	AT2G47000|AT2G47000.4	3.5	-1	1	21	2645	2665	UUUAAAUCAUAUACUUUUGGU	:.::.::::::.:: :::.:.	AUCAGAAGUAUGUGUUUUGAG	Cleavage		1
ath-miR407	AT2G47000|AT2G47000.1	3.5	-1	1	21	2645	2665	UUUAAAUCAUAUACUUUUGGU	:.::.::::::.:: :::.:.	AUCAGAAGUAUGUGUUUUGAG	Cleavage		1
ath-miR407	AT2G47000|AT2G47000.6	3.5	-1	1	21	2704	2724	UUUAAAUCAUAUACUUUUGGU	:.::.::::::.:: :::.:.	AUCAGAAGUAUGUGUUUUGAG	Cleavage		1
ath-miR407	AT2G47000|AT2G47000.7	3.5	-1	1	21	2543	2563	UUUAAAUCAUAUACUUUUGGU	:.::.::::::.:: :::.:.	AUCAGAAGUAUGUGUUUUGAG	Cleavage		1
ath-miR407	AT2G47000|AT2G47000.5	3.5	-1	1	21	2440	2460	UUUAAAUCAUAUACUUUUGGU	:.::.::::::.:: :::.:.	AUCAGAAGUAUGUGUUUUGAG	Cleavage		1
ath-miR407	AT5G41750|AT5G41750.2	3.5	-1	1	21	1787	1807	UUUAAAUCAUAUACUUUUGGU	..::::.:::::: ::::.:	GUCAAAGGUAUAUCAUUUGAU	Cleavage		1
ath-miR407	AT5G41750|AT5G41750.1	3.5	-1	1	21	1800	1820	UUUAAAUCAUAUACUUUUGGU	..::::.:::::: ::::.:	GUCAAAGGUAUAUCAUUUGAU	Cleavage		1
ath-miR407	AT5G08650|AT5G08650.1	3.5	-1	1	21	123	143	UUUAAAUCAUAUACUUUUGGU	..:.:: ::: :::::::::	UUUAGAAUUAUCUGAUUUAAA	Translation		1
ath-miR408-3p	AT4G38600|AT4G38600.2	3.5	-1	1	21	1890	1910	AUGCACUGCCUCUUCCCUGGC	:. :::::::.::.::: :::	GUGAGGGAAGGGGUAGUCCAU	Cleavage		1
ath-miR408-3p	AT4G38600|AT4G38600.3	3.5	-1	1	21	2338	2358	AUGCACUGCCUCUUCCCUGGC	:. :::::::.::.::: :::	GUGAGGGAAGGGGUAGUCCAU	Cleavage		1
ath-miR408-3p	AT4G38600|AT4G38600.1	3.5	-1	1	21	2338	2358	AUGCACUGCCUCUUCCCUGGC	:. :::::::.::.::: :::	GUGAGGGAAGGGGUAGUCCAU	Cleavage		1
ath-miR408-3p	AT3G50060|AT3G50060.1	3.5	-1	1	21	97	117	AUGCACUGCCUCUUCCCUGGC	:. :::::: ::.::::::	UGCGUGGAAGAAGCGGUGCAU	Translation		1
ath-miR408-5p	AT4G02540|AT4G02540.1	3.5	-1	1	21	2038	2058	ACAGGGAACAAGCAGAGCAUG	::::.:: ::::::::. :::	CAUGUUCAGCUUGUUCUGUGU	Cleavage		2
ath-miR408-5p	AT4G02540|AT4G02540.2	3.5	-1	1	21	1956	1976	ACAGGGAACAAGCAGAGCAUG	::::.:: ::::::::. :::	CAUGUUCAGCUUGUUCUGUGU	Cleavage		2
ath-miR408-5p	AT1G76240|AT1G76240.1	3.5	-1	1	21	1003	1023	ACAGGGAACAAGCAGAGCAUG	: : .::: ::::::.:::::	CUUUUUCUUCUUGUUUCCUGU	Cleavage		1
ath-miR408-5p	AT4G30660|AT4G30660.1	3.5	-1	1	21	309	329	ACAGGGAACAAGCAGAGCAUG	: ::::::::: :..::::	UCUACUCUGCUUGAUUUCUGU	Cleavage		1
ath-miR408-5p	AT4G30660|AT4G30660.2	3.5	-1	1	21	303	323	ACAGGGAACAAGCAGAGCAUG	: ::::::::: :..::::	UCUACUCUGCUUGAUUUCUGU	Cleavage		1
ath-miR413	AT1G61420|AT1G61420.5	3.5	-1	1	21	1629	1649	AUAGUUUCUCUUGUUCUGCAC	:: ::.: :::::::.::::	UUGAAGGAGAAGAGAAGCUAU	Cleavage		1
ath-miR413	AT1G61420|AT1G61420.4	3.5	-1	1	21	1839	1859	AUAGUUUCUCUUGUUCUGCAC	:: ::.: :::::::.::::	UUGAAGGAGAAGAGAAGCUAU	Cleavage		1
ath-miR413	AT1G61420|AT1G61420.3	3.5	-1	1	21	1983	2003	AUAGUUUCUCUUGUUCUGCAC	:: ::.: :::::::.::::	UUGAAGGAGAAGAGAAGCUAU	Cleavage		1
ath-miR413	AT1G61420|AT1G61420.2	3.5	-1	1	21	2257	2277	AUAGUUUCUCUUGUUCUGCAC	:: ::.: :::::::.::::	UUGAAGGAGAAGAGAAGCUAU	Cleavage		1
ath-miR413	AT1G61420|AT1G61420.1	3.5	-1	1	21	2357	2377	AUAGUUUCUCUUGUUCUGCAC	:: ::.: :::::::.::::	UUGAAGGAGAAGAGAAGCUAU	Cleavage		1
ath-miR413	AT1G76470|AT1G76470.1	3.5	-1	1	21	780	800	AUAGUUUCUCUUGUUCUGCAC	: :..::..:::::::::: :	GAGUGGAGUAAGAGAAACUUU	Cleavage		1
ath-miR413	AT2G30020|AT2G30020.1	3.5	-1	1	21	601	621	AUAGUUUCUCUUGUUCUGCAC	: : .::: :::::::.::::	GAGAGGAAGAAGAGAAGCUAU	Cleavage		1
ath-miR413	AT2G19190|AT2G19190.1	3.5	-1	1	21	310	330	AUAGUUUCUCUUGUUCUGCAC	:: :.::::::::.::.:	CCUCAAAGCAAGAGAAGCUGU	Cleavage		1
ath-miR414	AT4G02220|AT4G02220.1	3.5	-1	1	21	287	307	UCAUCUUCAUCAUCAUCGUCA	:::.:::::::: :: :::::	UGAUGAUGAUGACGAUGAUGA	Cleavage		2
ath-miR414	AT5G40690|AT5G40690.1	3.5	-1	1	21	894	914	UCAUCUUCAUCAUCAUCGUCA	:::.::::::::: ::::::	UGAUGAUGAUGAUACAGAUGA	Cleavage		3
ath-miR414	AT5G40690|AT5G40690.1	3.5	-1	1	21	941	961	UCAUCUUCAUCAUCAUCGUCA	::. ::::::::::: ::::.	UGGGGAUGAUGAUGAUGAUGG	Cleavage		3
ath-miR414	AT3G44750|AT3G44750.2	3.5	-1	1	21	462	482	UCAUCUUCAUCAUCAUCGUCA	:: .:::::::: ::.:::::	UGUUGAUGAUGAAGAGGAUGA	Cleavage		1
ath-miR414	AT1G33030|AT1G33030.1	3.5	-1	1	21	681	701	UCAUCUUCAUCAUCAUCGUCA	:::.: ::.::.::.:::::.	UGAUGUUGGUGGUGGAGAUGG	Cleavage		2
ath-miR414	AT1G33030|AT1G33030.2	3.5	-1	1	21	641	661	UCAUCUUCAUCAUCAUCGUCA	:::.: ::.::.::.:::::.	UGAUGUUGGUGGUGGAGAUGG	Cleavage		2
ath-miR414	AT1G33030|AT1G33030.3	3.5	-1	1	21	681	701	UCAUCUUCAUCAUCAUCGUCA	:::.: ::.::.::.:::::.	UGAUGUUGGUGGUGGAGAUGG	Cleavage		2
ath-miR414	AT3G44750|AT3G44750.1	3.5	-1	1	21	794	814	UCAUCUUCAUCAUCAUCGUCA	:: .:::::::: ::.:::::	UGUUGAUGAUGAAGAGGAUGA	Cleavage		1
ath-miR414	AT4G39350|AT4G39350.1	3.5	-1	1	21	981	1001	UCAUCUUCAUCAUCAUCGUCA	:::.:. ::::::::::: ::	UGAUGGAGAUGAUGAAGAAGA	Cleavage		1
ath-miR414	AT3G51860|AT3G51860.2	3.5	-1	1	21	847	867	UCAUCUUCAUCAUCAUCGUCA	::.:::::::::: : ::::	GGAUGAUGAUGAUGCAUAUGA	Cleavage		1
ath-miR414	AT3G51860|AT3G51860.1	3.5	-1	1	21	954	974	UCAUCUUCAUCAUCAUCGUCA	::.:::::::::: : ::::	GGAUGAUGAUGAUGCAUAUGA	Cleavage		1
ath-miR414	AT1G68150|AT1G68150.1	3.5	-1	1	21	201	221	UCAUCUUCAUCAUCAUCGUCA	:: . .::.::::::::::::	UGCUAGUGGUGAUGAAGAUGA	Cleavage		1
ath-miR414	AT5G41100|AT5G41100.2	3.5	-1	1	21	1000	1020	UCAUCUUCAUCAUCAUCGUCA	::: ::: ::::::: :::::	UGAGGAUAAUGAUGAUGAUGA	Cleavage		1
ath-miR414	AT5G41100|AT5G41100.1	3.5	-1	1	21	1000	1020	UCAUCUUCAUCAUCAUCGUCA	::: ::: ::::::: :::::	UGAGGAUAAUGAUGAUGAUGA	Cleavage		1
ath-miR414	AT5G52310|AT5G52310.1	3.5	-1	1	21	392	412	UCAUCUUCAUCAUCAUCGUCA	::: :: :::::::: :::::	UGAAGAAGAUGAUGAUGAUGA	Cleavage		1
ath-miR414	AT5G28630|AT5G28630.1	3.5	-1	1	21	441	461	UCAUCUUCAUCAUCAUCGUCA	:. :.::.::.::.::::::	AGGAGGUGGUGGUGGAGAUGA	Cleavage		1
ath-miR414	AT5G44650|AT5G44650.1	3.5	-1	1	21	514	534	UCAUCUUCAUCAUCAUCGUCA	:::::::: ::::::::	UCGAGAUGAUGAAGAAGAUGA	Cleavage		1
ath-miR414	AT4G21990|AT4G21990.2	3.5	-1	1	21	1432	1452	UCAUCUUCAUCAUCAUCGUCA	::.:: :: :.:::::::::	AGAUGAAGAAGGUGAAGAUGA	Cleavage		1
ath-miR414	AT1G43910|AT1G43910.1	3.5	-1	1	21	1003	1023	UCAUCUUCAUCAUCAUCGUCA	:: ::::.::. ::::::::	AGAAGAUGGUGGAGAAGAUGA	Cleavage		1
ath-miR414	AT4G21990|AT4G21990.1	3.5	-1	1	21	1591	1611	UCAUCUUCAUCAUCAUCGUCA	::.:: :: :.:::::::::	AGAUGAAGAAGGUGAAGAUGA	Cleavage		1
ath-miR414	AT1G28130|AT1G28130.2	3.5	-1	1	21	1176	1196	UCAUCUUCAUCAUCAUCGUCA	:::::::::::: ::::	CACCGAUGAUGAUGAUGAUGC	Cleavage		1
ath-miR414	AT1G28130|AT1G28130.1	3.5	-1	1	21	1402	1422	UCAUCUUCAUCAUCAUCGUCA	:::::::::::: ::::	CACCGAUGAUGAUGAUGAUGC	Cleavage		1
ath-miR414	AT4G30460|AT4G30460.1	3.5	-1	1	21	370	390	UCAUCUUCAUCAUCAUCGUCA	::.::.::.::.::.:::	CUCCGGUGGUGGUGGAGGUGA	Cleavage		1
ath-miR414	AT3G23070|AT3G23070.1	3.5	-1	1	21	2621	2641	UCAUCUUCAUCAUCAUCGUCA	:: ::::.::: ::::.:::	AGAAGAUGGUGAAGAAGGUGA	Cleavage		2
ath-miR414	AT5G54470|AT5G54470.1	3.5	-1	1	21	557	577	UCAUCUUCAUCAUCAUCGUCA	.:::::: :::::::: ::	AAGCGAUGAGGAUGAAGAAGA	Cleavage		1
ath-miR414	AT3G14700|AT3G14700.1	3.5	-1	1	21	558	578	UCAUCUUCAUCAUCAUCGUCA	::: :: :: ::::::::::	GGACAAUAAUCAUGAAGAUGA	Translation		1
ath-miR414	AT2G03410|AT2G03410.1	3.5	-1	1	21	2082	2102	UCAUCUUCAUCAUCAUCGUCA	:.:::: :::::: :::::	AUAUGAUGCUGAUGAUGAUGA	Cleavage		3
ath-miR414	AT3G14700|AT3G14700.2	3.5	-1	1	21	633	653	UCAUCUUCAUCAUCAUCGUCA	::: :: :: ::::::::::	GGACAAUAAUCAUGAAGAUGA	Translation		1
ath-miR414	AT5G60410|AT5G60410.3	3.5	-1	1	21	2215	2235	UCAUCUUCAUCAUCAUCGUCA	:.:::::::::::: :::	CAAUGAUGAUGAUGAAUUUGA	Cleavage		2
ath-miR414	AT5G60410|AT5G60410.4	3.5	-1	1	21	2215	2235	UCAUCUUCAUCAUCAUCGUCA	:.:::::::::::: :::	CAAUGAUGAUGAUGAAUUUGA	Cleavage		2
ath-miR414	AT5G60410|AT5G60410.5	3.5	-1	1	21	2215	2235	UCAUCUUCAUCAUCAUCGUCA	:.:::::::::::: :::	CAAUGAUGAUGAUGAAUUUGA	Cleavage		2
ath-miR414	AT5G60410|AT5G60410.6	3.5	-1	1	21	2245	2265	UCAUCUUCAUCAUCAUCGUCA	:.:::::::::::: :::	CAAUGAUGAUGAUGAAUUUGA	Cleavage		2
ath-miR414	AT5G60410|AT5G60410.2	3.5	-1	1	21	2344	2364	UCAUCUUCAUCAUCAUCGUCA	:.:::::::::::: :::	CAAUGAUGAUGAUGAAUUUGA	Cleavage		2
ath-miR414	AT5G60410|AT5G60410.1	3.5	-1	1	21	2401	2421	UCAUCUUCAUCAUCAUCGUCA	:.:::::::::::: :::	CAAUGAUGAUGAUGAAUUUGA	Cleavage		2
ath-miR414	AT3G13980|AT3G13980.1	3.5	-1	1	21	949	969	UCAUCUUCAUCAUCAUCGUCA	:: :: ::::::::::: ::	AGAAGAAGAUGAUGAAGACGA	Cleavage		1
ath-miR414	AT5G35170|AT5G35170.2	3.5	-1	1	21	1405	1425	UCAUCUUCAUCAUCAUCGUCA	:: : :::::: ::::::::	AGAAGUUGAUGAAGAAGAUGA	Cleavage		1
ath-miR414	AT5G35170|AT5G35170.1	3.5	-1	1	21	1491	1511	UCAUCUUCAUCAUCAUCGUCA	:: : :::::: ::::::::	AGAAGUUGAUGAAGAAGAUGA	Cleavage		1
ath-miR414	AT1G42550|AT1G42550.1	3.5	-1	1	21	1682	1702	UCAUCUUCAUCAUCAUCGUCA	::::: .:::::.::.:::	AGACGAGAGUGAUGGAGGUGA	Cleavage		1
ath-miR414	AT4G00430|AT4G00430.1	3.5	-1	1	21	1341	1360	UCAUCUUCAUCAUCAUCGUCA	::: ::::: ::::::::::	AGAC-AUGAUUAUGAAGAUGA	Translation		1
ath-miR415	AT1G32080|AT1G32080.1	3.5	-1	1	21	531	551	AACAGAGCAGAAACAGAACAU	::::::::: :.: :::::::	AUGUUCUGUAUUUUCUCUGUU	Cleavage		1
ath-miR415	AT5G06760|AT5G06760.1	3.5	-1	1	21	609	630	AACAGAGCAGA-AACAGAACAU	::::::::: :.:::::::::	UUGUUCUGUUAUUUGCUCUGUU	Translation		1
ath-miR415	AT5G23860|AT5G23860.1	3.5	-1	1	21	1816	1836	AACAGAGCAGAAACAGAACAU	.::::.:::: ::::: ::::	GUGUUUUGUUGCUGCUAUGUU	Translation		1
ath-miR415	AT1G11860|AT1G11860.1	3.5	-1	1	21	1560	1580	AACAGAGCAGAAACAGAACAU	.::::.: :::::.::::::	GUGUUUUUCUUCUGUUCUGUU	Cleavage		1
ath-miR415	AT4G39890|AT4G39890.1	3.5	-1	1	21	982	1002	AACAGAGCAGAAACAGAACAU	:::::::: :.:: ::::::	UUGUUCUGUAUUUGAUCUGUU	Cleavage		1
ath-miR415	AT1G11860|AT1G11860.3	3.5	-1	1	21	1698	1718	AACAGAGCAGAAACAGAACAU	.::::.: :::::.::::::	GUGUUUUUCUUCUGUUCUGUU	Cleavage		1
ath-miR415	AT3G53260|AT3G53260.1	3.5	-1	1	21	2657	2677	AACAGAGCAGAAACAGAACAU	::::::::::.:::::	UUCCUCUGUUUCUGUUCUGUG	Cleavage		1
ath-miR415	AT1G11860|AT1G11860.2	3.5	-1	1	21	1439	1459	AACAGAGCAGAAACAGAACAU	.::::.: :::::.::::::	GUGUUUUUCUUCUGUUCUGUU	Cleavage		1
ath-miR415	AT1G17170|AT1G17170.1	3.5	-1	1	21	1027	1047	AACAGAGCAGAAACAGAACAU	:: :::::: .::::.::::	UUGAUCUGUUGUUGCUUUGUU	Translation		1
ath-miR417	AT1G30900|AT1G30900.1	3.5	-1	1	21	286	306	GAAGGUAGUGAAUUUGUUCGA	::::: ::: :::.:::.:::	UCGAAAAAAAUCAUUACUUUC	Cleavage		1
ath-miR417	AT2G20560|AT2G20560.1	3.5	-1	1	21	1456	1476	GAAGGUAGUGAAUUUGUUCGA	: ::.:::::...:::.:::	CCUAAUAAAUUUGUUACUUUC	Cleavage		1
ath-miR417	AT1G80130|AT1G80130.1	3.5	-1	1	21	3	23	GAAGGUAGUGAAUUUGUUCGA	: :::.:: :::::::..::.	UAGAAUAAUUUCACUAUUUUU	Cleavage		1
ath-miR417	AT3G59080|AT3G59080.2	3.5	-1	1	21	1781	1801	GAAGGUAGUGAAUUUGUUCGA	:::::.:::::.: ..:::	AAGAACAGAUUCAUUUUUUUC	Cleavage		1
ath-miR417	AT3G59080|AT3G59080.1	3.5	-1	1	21	2062	2082	GAAGGUAGUGAAUUUGUUCGA	:::::.:::::.: ..:::	AAGAACAGAUUCAUUUUUUUC	Cleavage		1
ath-miR417	AT5G42650|AT5G42650.1	3.5	-1	1	21	85	105	GAAGGUAGUGAAUUUGUUCGA	: : .::::::::::..:::	GCCACUAAAUUCACUAUUUUC	Cleavage		1
ath-miR417	AT1G07320|AT1G07320.3	3.5	-1	1	21	74	94	GAAGGUAGUGAAUUUGUUCGA	: :::::::.:::.:::.	AGCACCAAAUUCGCUAUCUUU	Cleavage		1
ath-miR417	AT1G07320|AT1G07320.4	3.5	-1	1	21	74	94	GAAGGUAGUGAAUUUGUUCGA	: :::::::.:::.:::.	AGCACCAAAUUCGCUAUCUUU	Cleavage		1
ath-miR417	AT1G07320|AT1G07320.2	3.5	-1	1	21	75	95	GAAGGUAGUGAAUUUGUUCGA	: :::::::.:::.:::.	AGCACCAAAUUCGCUAUCUUU	Cleavage		1
ath-miR417	AT1G07320|AT1G07320.1	3.5	-1	1	21	241	261	GAAGGUAGUGAAUUUGUUCGA	: :::::::.:::.:::.	AGCACCAAAUUCGCUAUCUUU	Cleavage		1
ath-miR417	AT5G08350|AT5G08350.1	3.5	-1	1	21	161	181	GAAGGUAGUGAAUUUGUUCGA	:: :.::::::::.:::.	CACAAAAGAUUCACUAUCUUU	Cleavage		1
ath-miR418	AT4G36530|AT4G36530.1	3.5	-1	1	21	183	203	UAAUGUGAUGAUGAACUGACC	::::::::::::::. : :	AUUCAGUUCAUCAUCAUCUAA	Cleavage		1
ath-miR418	AT4G36530|AT4G36530.2	3.5	-1	1	21	443	463	UAAUGUGAUGAUGAACUGACC	::::::::::::::. : :	AUUCAGUUCAUCAUCAUCUAA	Cleavage		1
ath-miR418	AT2G05790|AT2G05790.1	3.5	-1	1	21	1911	1931	UAAUGUGAUGAUGAACUGACC	:::: :..::.:::.:::.	AUUCAGAUUGUCGUCAUAUUG	Cleavage		1
ath-miR418	AT3G56880|AT3G56880.1	3.5	-1	1	21	133	152	UAAUGUGAUGAUGAACUGACC	::: :::::.::::::::	AUUCA-UUCAUUAUCACAUUC	Cleavage		1
ath-miR419	AT3G59080|AT3G59080.1	3.5	-1	1	21	1762	1782	UUAUGAAUGCUGAGGAUGUUG	::::.::. ..::::::::::	CAACGUCUCUGGCAUUCAUAA	Cleavage		1
ath-miR419	AT3G59080|AT3G59080.2	3.5	-1	1	21	1481	1501	UUAUGAAUGCUGAGGAUGUUG	::::.::. ..::::::::::	CAACGUCUCUGGCAUUCAUAA	Cleavage		1
ath-miR419	AT4G23200|AT4G23200.1	3.5	-1	1	21	509	529	UUAUGAAUGCUGAGGAUGUUG	..: :::::::.::::::..	UGAAUUCCUCAGUAUUCAUGG	Cleavage		1
ath-miR419	AT4G23200|AT4G23200.2	3.5	-1	1	21	461	481	UUAUGAAUGCUGAGGAUGUUG	..: :::::::.::::::..	UGAAUUCCUCAGUAUUCAUGG	Cleavage		1
ath-miR420	AT4G31820|AT4G31820.2	3.5	-1	1	21	1442	1462	UAAACUAAUCACGGAAAUGCA	:::: ..::::::.::::	ACCAUUAUUGUGAUUGGUUUC	Cleavage		1
ath-miR4221	AT1G69930|AT1G69930.1	3.5	-1	1	22	572	593	UUUUCCUCUGUUGAAUUCUUGC	::::::: ::.:: :::::.:	UCAAGAAUGCAGCAAAGGAAGA	Cleavage		1
ath-miR4221	AT1G31650|AT1G31650.1	3.5	-1	1	22	380	401	UUUUCCUCUGUUGAAUUCUUGC	:::::::::: :::: :.::	AAAAGAAUUCAAAAGAGAAGAA	Translation		1
ath-miR4221	AT3G28540|AT3G28540.2	3.5	-1	1	22	1475	1496	UUUUCCUCUGUUGAAUUCUUGC	:::::: :..:::::::::	AGAAGAAUAAAGUAGAGGAAAA	Cleavage		3
ath-miR4221	AT3G28540|AT3G28540.1	3.5	-1	1	22	1744	1765	UUUUCCUCUGUUGAAUUCUUGC	:::::: :..:::::::::	AGAAGAAUAAAGUAGAGGAAAA	Cleavage		3
ath-miR4221	AT5G05460|AT5G05460.1	3.5	-1	1	22	1236	1257	UUUUCCUCUGUUGAAUUCUUGC	: :::::::::.. :::::..	CCUAGAAUUCAAUGAAGGAAGG	Cleavage		3
ath-miR4221	AT5G66920|AT5G66920.1	3.5	-1	1	22	542	563	UUUUCCUCUGUUGAAUUCUUGC	.:.::: :.::::::::.:	AAUGGGAUUAAGCAGAGGAAGA	Cleavage		1
ath-miR4221	AT5G16730|AT5G16730.1	3.5	-1	1	22	1721	1742	UUUUCCUCUGUUGAAUUCUUGC	.:::. :::: :::::::.:	UAGAGAGCUCAAAAGAGGAAGA	Translation		1
ath-miR4221	AT4G31800|AT4G31800.2	3.5	-1	1	22	580	601	UUUUCCUCUGUUGAAUUCUUGC	.:: :::::..:::::::	GAUGGAUUUCAAUGGAGGAAAU	Cleavage		2
ath-miR4221	AT4G31800|AT4G31800.3	3.5	-1	1	22	628	649	UUUUCCUCUGUUGAAUUCUUGC	.:: :::::..:::::::	GAUGGAUUUCAAUGGAGGAAAU	Cleavage		2
ath-miR4221	AT4G31800|AT4G31800.1	3.5	-1	1	22	1048	1069	UUUUCCUCUGUUGAAUUCUUGC	.:: :::::..:::::::	GAUGGAUUUCAAUGGAGGAAAU	Cleavage		2
ath-miR4227	AT4G33010|AT4G33010.2	3.5	-1	1	21	1280	1300	UCACUGGUACCAAUCAUUCCA	:.:: :::::::..::::	GAGGAUUAUUGGUAUUAGUGU	Cleavage		1
ath-miR4227	AT4G33010|AT4G33010.1	3.5	-1	1	21	1370	1390	UCACUGGUACCAAUCAUUCCA	:.:: :::::::..::::	GAGGAUUAUUGGUAUUAGUGU	Cleavage		1
ath-miR4228-3p	AT4G23600|AT4G23600.3	3.5	-1	1	21	409	429	UCGGAUGCGAAACGGUGGUGU	: .::: :::::.:: :::::	AAGCCAACGUUUUGCUUCCGA	Cleavage		1
ath-miR4228-3p	AT4G23600|AT4G23600.2	3.5	-1	1	21	553	573	UCGGAUGCGAAACGGUGGUGU	: .::: :::::.:: :::::	AAGCCAACGUUUUGCUUCCGA	Cleavage		1
ath-miR4228-3p	AT4G23600|AT4G23600.1	3.5	-1	1	21	649	669	UCGGAUGCGAAACGGUGGUGU	: .::: :::::.:: :::::	AAGCCAACGUUUUGCUUCCGA	Cleavage		1
ath-miR4239	AT1G52510|AT1G52510.1	3.5	-1	1	21	1289	1309	UUUGUUAUUUUCGCAUGCUCC	.:: :::::::: ::.:::	CUGGCCUGCGAAAAAAAUAAA	Cleavage		1
ath-miR4239	AT4G28080|AT4G28080.1	3.5	-1	1	21	1435	1454	UUUGUUAUUUUCGCAUGCUCC	:::: :.:.::::::.:::	AAAGCA-GUGGAAAUAAUAAA	Cleavage		1
ath-miR4239	AT5G03140|AT5G03140.1	3.5	-1	1	21	1485	1504	UUUGUUAUUUUCGCAUGCUCC	::::: ::.::::::..::	UUAGCAU-CGGAAAUAAUGAA	Cleavage		1
ath-miR4243	AT5G45310|AT5G45310.1	3.5	-1	1	21	866	886	UUGAAAUUGUAGAUUUCGUAC	:.::::::: :::::: :::	UUGCGAAAUCGACAAUUCCAA	Translation		1
ath-miR4243	AT5G45310|AT5G45310.2	3.5	-1	1	21	817	837	UUGAAAUUGUAGAUUUCGUAC	:.::::::: :::::: :::	UUGCGAAAUCGACAAUUCCAA	Translation		1
ath-miR4243	AT5G48790|AT5G48790.2	3.5	-1	1	21	1006	1026	UUGAAAUUGUAGAUUUCGUAC	:::: : ::: ::::::::::	GUACUACAUCCACAAUUUCAA	Translation		1
ath-miR4243	AT5G48790|AT5G48790.1	3.5	-1	1	21	872	892	UUGAAAUUGUAGAUUUCGUAC	:::: : ::: ::::::::::	GUACUACAUCCACAAUUUCAA	Translation		1
ath-miR4243	AT5G21100|AT5G21100.1	3.5	-1	1	21	1508	1528	UUGAAAUUGUAGAUUUCGUAC	.::..::.:::::::::.	UAGCGGGAUUUACAAUUUCGC	Cleavage		1
ath-miR4245	AT3G53540|AT3G53540.1	3.5	-1	1	21	509	529	ACAAAGUUUUAUACUGACAAU	:::::: :.:.::.:::::	CUUGUCAUUGUGAAGCUUUGA	Cleavage		1
ath-miR4245	AT3G53540|AT3G53540.2	3.5	-1	1	21	641	661	ACAAAGUUUUAUACUGACAAU	:::::: :.:.::.:::::	CUUGUCAUUGUGAAGCUUUGA	Cleavage		1
ath-miR4245	AT4G39950|AT4G39950.2	3.5	-1	1	21	2117	2137	ACAAAGUUUUAUACUGACAAU	: :::.: ::::::.:: :::	ACUGUUAAUAUAAAGCUCUGU	Cleavage		1
ath-miR4245	AT2G41380|AT2G41380.1	3.5	-1	1	21	1049	1069	ACAAAGUUUUAUACUGACAAU	: ::: : ::::::::::::	AAUGUAAAAAUAAAACUUUGU	Cleavage		1
ath-miR426	AT2G41250|AT2G41250.1	3.5	-1	1	21	72	92	UUUUGGAAAUUUGUCCUUACG	.:::: ::::.:::..::::	UGUAAUAACAAGUUUUUAAAA	Cleavage		1
ath-miR426	AT4G14690|AT4G14690.1	3.5	-1	1	21	737	757	UUUUGGAAAUUUGUCCUUACG	::::::::::::: :.::	UUUAAGGACAAAUUUGGAGAA	Cleavage		1
ath-miR426	AT4G08300|AT4G08300.1	3.5	-1	1	21	1309	1329	UUUUGGAAAUUUGUCCUUACG	::: :::::::::::.:	UUGAAGACCAAAUUUCCAAGA	Cleavage		1
ath-miR447a-3p	AT5G16030|AT5G16030.1	3.5	-1	1	22	253	274	UUGGGGACGAGAUGUUUUGUUG	.: .:::::::::::..:::	AGAAGAAACAUCUCGUUUCCAU	Cleavage		1
ath-miR447a-3p	AT5G16030|AT5G16030.3	3.5	-1	1	22	45	66	UUGGGGACGAGAUGUUUUGUUG	.: .:::::::::::..:::	AGAAGAAACAUCUCGUUUCCAU	Cleavage		1
ath-miR447a-3p	AT5G16030|AT5G16030.2	3.5	-1	1	22	45	66	UUGGGGACGAGAUGUUUUGUUG	.: .:::::::::::..:::	AGAAGAAACAUCUCGUUUCCAU	Cleavage		1
ath-miR447a-3p	AT5G16030|AT5G16030.4	3.5	-1	1	22	174	195	UUGGGGACGAGAUGUUUUGUUG	.: .:::::::::::..:::	AGAAGAAACAUCUCGUUUCCAU	Cleavage		1
ath-miR447a-3p	AT5G10760|AT5G10760.1	3.5	-1	1	22	771	792	UUGGGGACGAGAUGUUUUGUUG	.: ::::::.:::::: :.::	UACCAAAACGUCUCGUGCUCAU	Cleavage		1
ath-miR447a-3p	AT1G67800|AT1G67800.5	3.5	-1	1	22	2126	2147	UUGGGGACGAGAUGUUUUGUUG	..:::::::: :::..:::	GUUUGAAACAUCUAGUCUUCAA	Cleavage		1
ath-miR447a-3p	AT1G67800|AT1G67800.2	3.5	-1	1	22	2048	2069	UUGGGGACGAGAUGUUUUGUUG	..:::::::: :::..:::	GUUUGAAACAUCUAGUCUUCAA	Cleavage		1
ath-miR447a-3p	AT1G67800|AT1G67800.3	3.5	-1	1	22	1956	1977	UUGGGGACGAGAUGUUUUGUUG	..:::::::: :::..:::	GUUUGAAACAUCUAGUCUUCAA	Cleavage		1
ath-miR447a-3p	AT1G67800|AT1G67800.4	3.5	-1	1	22	1712	1733	UUGGGGACGAGAUGUUUUGUUG	..:::::::: :::..:::	GUUUGAAACAUCUAGUCUUCAA	Cleavage		1
ath-miR447a.2-3p	AT1G70210|AT1G70210.1	3.5	-1	1	21	1669	1689	UAUGGAAGAAAUUGUAGUAUU	..:::::::::::..::.	UUGGUUACAAUUUCUUUUAUG	Cleavage		1
ath-miR447a.2-3p	AT4G36010|AT4G36010.1	3.5	-1	1	21	188	208	UAUGGAAGAAAUUGUAGUAUU	::: :::::::::.:::	CUCACUCCAAUUUCUUUCAUU	Cleavage		1
ath-miR447a.2-3p	AT3G53540|AT3G53540.2	3.5	-1	1	21	499	519	UAUGGAAGAAAUUGUAGUAUU	::.:: :.::::::::.:	UUUAUUAAAGUUUCUUCCGUU	Cleavage		1
ath-miR447b	AT5G16030|AT5G16030.1	3.5	-1	1	22	253	274	UUGGGGACGAGAUGUUUUGUUG	.: .:::::::::::..:::	AGAAGAAACAUCUCGUUUCCAU	Cleavage		1
ath-miR447b	AT5G16030|AT5G16030.3	3.5	-1	1	22	45	66	UUGGGGACGAGAUGUUUUGUUG	.: .:::::::::::..:::	AGAAGAAACAUCUCGUUUCCAU	Cleavage		1
ath-miR447b	AT5G16030|AT5G16030.2	3.5	-1	1	22	45	66	UUGGGGACGAGAUGUUUUGUUG	.: .:::::::::::..:::	AGAAGAAACAUCUCGUUUCCAU	Cleavage		1
ath-miR447b	AT5G16030|AT5G16030.4	3.5	-1	1	22	174	195	UUGGGGACGAGAUGUUUUGUUG	.: .:::::::::::..:::	AGAAGAAACAUCUCGUUUCCAU	Cleavage		1
ath-miR447b	AT5G10760|AT5G10760.1	3.5	-1	1	22	771	792	UUGGGGACGAGAUGUUUUGUUG	.: ::::::.:::::: :.::	UACCAAAACGUCUCGUGCUCAU	Cleavage		1
ath-miR447b	AT1G67800|AT1G67800.5	3.5	-1	1	22	2126	2147	UUGGGGACGAGAUGUUUUGUUG	..:::::::: :::..:::	GUUUGAAACAUCUAGUCUUCAA	Cleavage		1
ath-miR447b	AT1G67800|AT1G67800.2	3.5	-1	1	22	2048	2069	UUGGGGACGAGAUGUUUUGUUG	..:::::::: :::..:::	GUUUGAAACAUCUAGUCUUCAA	Cleavage		1
ath-miR447b	AT1G67800|AT1G67800.3	3.5	-1	1	22	1956	1977	UUGGGGACGAGAUGUUUUGUUG	..:::::::: :::..:::	GUUUGAAACAUCUAGUCUUCAA	Cleavage		1
ath-miR447b	AT1G67800|AT1G67800.4	3.5	-1	1	22	1712	1733	UUGGGGACGAGAUGUUUUGUUG	..:::::::: :::..:::	GUUUGAAACAUCUAGUCUUCAA	Cleavage		1
ath-miR447c-3p	AT3G05900|AT3G05900.2	3.5	-1	1	22	1547	1568	UUGGGGACGACAUCUUUUGUUG	:.: :::::::::::. :.::	AAGCCAAAGAUGUCGUUACUAA	Cleavage		1
ath-miR447c-3p	AT3G05900|AT3G05900.1	3.5	-1	1	22	1758	1779	UUGGGGACGACAUCUUUUGUUG	:.: :::::::::::. :.::	AAGCCAAAGAUGUCGUUACUAA	Cleavage		1
ath-miR447c-3p	AT3G01830|AT3G01830.1	3.5	-1	1	22	852	873	UUGGGGACGACAUCUUUUGUUG	:::..:::::.:::.:.:	UCCCAAGGGAUGUUGUCUCUAC	Cleavage		1
ath-miR472-3p	AT3G26820|AT3G26820.2	3.5	-1	1	22	709	730	UUUUUCCUACUCCGCCCAUACC	: :::::::::::.:: ..:.	CGAAUGGGCGGAGUGGGUGGAG	Cleavage		1
ath-miR472-3p	AT3G26820|AT3G26820.1	3.5	-1	1	22	709	730	UUUUUCCUACUCCGCCCAUACC	: :::::::::::.:: ..:.	CGAAUGGGCGGAGUGGGUGGAG	Cleavage		1
ath-miR472-3p	AT3G28930|AT3G28930.2	3.5	-1	1	22	768	789	UUUUUCCUACUCCGCCCAUACC	: ::::: : ::::::.::.:	CGAAUGGGAGAAGUAGGGAAGA	Cleavage		1
ath-miR472-3p	AT3G28930|AT3G28930.1	3.5	-1	1	22	717	738	UUUUUCCUACUCCGCCCAUACC	: ::::: : ::::::.::.:	CGAAUGGGAGAAGUAGGGAAGA	Cleavage		1
ath-miR472-3p	AT3G28930|AT3G28930.3	3.5	-1	1	22	625	646	UUUUUCCUACUCCGCCCAUACC	: ::::: : ::::::.::.:	CGAAUGGGAGAAGUAGGGAAGA	Cleavage		1
ath-miR472-3p	AT4G37330|AT4G37330.1	3.5	-1	1	22	962	983	UUUUUCCUACUCCGCCCAUACC	: : :::::: ::::::::	AAAACGUGCGGAGAAGGAAAAA	Cleavage		2
ath-miR472-5p	AT2G22240|AT2G22240.3	3.5	-1	1	21	1310	1330	AUGGUCGAAGUAGGCAAAAUC	::: :::::::::::...:	CAUUAAGCCUACUUCGAUUGU	Cleavage		1
ath-miR472-5p	AT2G22240|AT2G22240.1	3.5	-1	1	21	1340	1360	AUGGUCGAAGUAGGCAAAAUC	::: :::::::::::...:	CAUUAAGCCUACUUCGAUUGU	Cleavage		1
ath-miR472-5p	AT2G22240|AT2G22240.2	3.5	-1	1	21	1132	1152	AUGGUCGAAGUAGGCAAAAUC	::: :::::::::::...:	CAUUAAGCCUACUUCGAUUGU	Cleavage		1
ath-miR5012	AT3G45860|AT3G45860.1	3.5	-1	1	21	1337	1357	UUUUACUGCUACUUGUGUUCC	:::..:::::: :::::.::.	GGAGUACAAGUUGCAGUGAAG	Translation		1
ath-miR5012	AT4G23200|AT4G23200.2	3.5	-1	1	21	1131	1151	UUUUACUGCUACUUGUGUUCC	:::::: :::: :::::.::.	GGAACAGAAGUUGCAGUGAAG	Translation		1
ath-miR5012	AT4G23200|AT4G23200.1	3.5	-1	1	21	1179	1199	UUUUACUGCUACUUGUGUUCC	:::::: :::: :::::.::.	GGAACAGAAGUUGCAGUGAAG	Translation		1
ath-miR5012	AT3G52720|AT3G52720.4	3.5	-1	1	21	718	738	UUUUACUGCUACUUGUGUUCC	:.:::::::.: ::::..:	ACAGCACAAGUGGAAGUAGGA	Cleavage		1
ath-miR5012	AT3G52720|AT3G52720.2	3.5	-1	1	21	612	632	UUUUACUGCUACUUGUGUUCC	:.:::::::.: ::::..:	ACAGCACAAGUGGAAGUAGGA	Cleavage		1
ath-miR5012	AT3G52720|AT3G52720.1	3.5	-1	1	21	946	966	UUUUACUGCUACUUGUGUUCC	:.:::::::.: ::::..:	ACAGCACAAGUGGAAGUAGGA	Cleavage		1
ath-miR5012	AT3G52720|AT3G52720.3	3.5	-1	1	21	1488	1508	UUUUACUGCUACUUGUGUUCC	:.:::::::.: ::::..:	ACAGCACAAGUGGAAGUAGGA	Cleavage		1
ath-miR5012	AT1G70210|AT1G70210.1	3.5	-1	1	21	2390	2410	UUUUACUGCUACUUGUGUUCC	::.:..:::::..::.:.:	AUAAUAUGAGUAGUGGUGAGA	Cleavage		1
ath-miR5012	AT4G20320|AT4G20320.2	3.5	-1	1	21	2081	2101	UUUUACUGCUACUUGUGUUCC	:.:::::: :::: :::::	UAAGCACAAGCAGCAUUAAAA	Translation		1
ath-miR5012	AT4G20320|AT4G20320.5	3.5	-1	1	21	2279	2299	UUUUACUGCUACUUGUGUUCC	:.:::::: :::: :::::	UAAGCACAAGCAGCAUUAAAA	Translation		1
ath-miR5012	AT4G20320|AT4G20320.1	3.5	-1	1	21	2369	2389	UUUUACUGCUACUUGUGUUCC	:.:::::: :::: :::::	UAAGCACAAGCAGCAUUAAAA	Translation		1
ath-miR5012	AT4G20320|AT4G20320.4	3.5	-1	1	21	2479	2499	UUUUACUGCUACUUGUGUUCC	:.:::::: :::: :::::	UAAGCACAAGCAGCAUUAAAA	Translation		1
ath-miR5012	AT4G20320|AT4G20320.3	3.5	-1	1	21	2506	2526	UUUUACUGCUACUUGUGUUCC	:.:::::: :::: :::::	UAAGCACAAGCAGCAUUAAAA	Translation		1
ath-miR5012	AT4G20320|AT4G20320.6	3.5	-1	1	21	2347	2367	UUUUACUGCUACUUGUGUUCC	:.:::::: :::: :::::	UAAGCACAAGCAGCAUUAAAA	Translation		1
ath-miR5012	AT5G10470|AT5G10470.1	3.5	-1	1	21	2669	2689	UUUUACUGCUACUUGUGUUCC	::.:: .:::: :::::::	CUAAUACUGGUAGAAGUAAAA	Cleavage		1
ath-miR5012	AT5G10470|AT5G10470.2	3.5	-1	1	21	2611	2631	UUUUACUGCUACUUGUGUUCC	::.:: .:::: :::::::	CUAAUACUGGUAGAAGUAAAA	Cleavage		1
ath-miR5012	AT1G52510|AT1G52510.2	3.5	-1	1	21	144	164	UUUUACUGCUACUUGUGUUCC	: :::: .::.:.:::::::	GAAACAGCGGUGGUAGUAAAA	Cleavage		1
ath-miR5012	AT1G52510|AT1G52510.1	3.5	-1	1	21	146	166	UUUUACUGCUACUUGUGUUCC	: :::: .::.:.:::::::	GAAACAGCGGUGGUAGUAAAA	Cleavage		1
ath-miR5012	AT1G32640|AT1G32640.1	3.5	-1	1	21	1773	1793	UUUUACUGCUACUUGUGUUCC	: .: : :::::::::::.:.	GUGAAAGAAGUAGCAGUAGAG	Cleavage		1
ath-miR5014a-3p	AT5G49690|AT5G49690.1	3.5	-1	1	21	5	25	UUGUACAAAUUUAAGUGUACG	::::. :::::::: :.::	GAUACAUAUAAAUUUGAAUAA	Cleavage		1
ath-miR5014a-3p	AT3G55890|AT3G55890.2	3.5	-1	1	21	734	754	UUGUACAAAUUUAAGUGUACG	: : .:::::::::::::	AUUUCUUUUAAAUUUGUACAU	Cleavage		1
ath-miR5014a-3p	AT3G55890|AT3G55890.1	3.5	-1	1	21	702	722	UUGUACAAAUUUAAGUGUACG	: : .:::::::::::::	AUUUCUUUUAAAUUUGUACAU	Cleavage		1
ath-miR5014a-3p	AT3G55890|AT3G55890.3	3.5	-1	1	21	606	626	UUGUACAAAUUUAAGUGUACG	: : .:::::::::::::	AUUUCUUUUAAAUUUGUACAU	Cleavage		1
ath-miR5014a-3p	AT3G55890|AT3G55890.4	3.5	-1	1	21	574	594	UUGUACAAAUUUAAGUGUACG	: : .:::::::::::::	AUUUCUUUUAAAUUUGUACAU	Cleavage		1
ath-miR5014a-5p	AT3G16860|AT3G16860.1	3.5	-1	1	21	2352	2372	ACACUUAGUUUUGUACAACAU	::::::: :::.::::: :	GCGUUGUACUAAAUUAAGUUU	Cleavage		1
ath-miR5014a-5p	AT1G56500|AT1G56500.3	3.5	-1	1	21	181	201	ACACUUAGUUUUGUACAACAU	: :::::::::.:::::	GUCGUCUACAAAACUGAGUGU	Cleavage		1
ath-miR5014a-5p	AT1G56500|AT1G56500.2	3.5	-1	1	21	189	209	ACACUUAGUUUUGUACAACAU	: :::::::::.:::::	GUCGUCUACAAAACUGAGUGU	Cleavage		1
ath-miR5014a-5p	AT1G56500|AT1G56500.1	3.5	-1	1	21	181	201	ACACUUAGUUUUGUACAACAU	: :::::::::.:::::	GUCGUCUACAAAACUGAGUGU	Cleavage		1
ath-miR5015	AT2G23170|AT2G23170.1	3.5	-1	1	21	141	161	UUGGUGUUAUGUGUAGUCUUC	:.:::. ::::.::::..:.:	GGAGAUGACACGUAACGUCGA	Cleavage		1
ath-miR5016	AT2G39705|AT2G39705.1	3.5	-1	1	21	142	162	UUCUUGUGGAUUCCUUGGAAA	::::::: ::: ::::::::	UUUCCAACGAACCCACAAGAU	Translation		1
ath-miR5016	AT4G37550|AT4G37550.4	3.5	-1	1	21	438	458	UUCUUGUGGAUUCCUUGGAAA	.::::::::..::::::	UAGAUAAGGAAUCUGCAAGAA	Cleavage		1
ath-miR5016	AT4G37550|AT4G37550.6	3.5	-1	1	20	1	20	UUCUUGUGGAUUCCUUGGAA	.::::::::..::::::	AGAUAAGGAAUCUGCAAGAA	Cleavage		1
ath-miR5016	AT4G37550|AT4G37550.5	3.5	-1	1	21	213	233	UUCUUGUGGAUUCCUUGGAAA	.::::::::..::::::	UAGAUAAGGAAUCUGCAAGAA	Cleavage		1
ath-miR5016	AT4G37550|AT4G37550.1	3.5	-1	1	21	438	458	UUCUUGUGGAUUCCUUGGAAA	.::::::::..::::::	UAGAUAAGGAAUCUGCAAGAA	Cleavage		1
ath-miR5016	AT4G37550|AT4G37550.2	3.5	-1	1	21	438	458	UUCUUGUGGAUUCCUUGGAAA	.::::::::..::::::	UAGAUAAGGAAUCUGCAAGAA	Cleavage		1
ath-miR5016	AT5G59080|AT5G59080.2	3.5	-1	1	21	879	899	UUCUUGUGGAUUCCUUGGAAA	:::::::. ::..:::::.	CCUCCAAGGGUUCUGCAAGAG	Translation		1
ath-miR5016	AT5G59080|AT5G59080.1	3.5	-1	1	21	835	855	UUCUUGUGGAUUCCUUGGAAA	:::::::. ::..:::::.	CCUCCAAGGGUUCUGCAAGAG	Translation		1
ath-miR5016	AT3G63380|AT3G63380.1	3.5	-1	1	21	513	533	UUCUUGUGGAUUCCUUGGAAA	: ::::.::::::..:::	CACCAAAGGGAUCCACGGGAA	Cleavage		1
ath-miR5016	AT1G02340|AT1G02340.1	3.5	-1	1	21	569	589	UUCUUGUGGAUUCCUUGGAAA	:: .::::.:..::::::.	AAUCGGAGGAGUUUACAAGAG	Cleavage		1
ath-miR5016	AT1G02340|AT1G02340.2	3.5	-1	1	21	693	713	UUCUUGUGGAUUCCUUGGAAA	:: .::::.:..::::::.	AAUCGGAGGAGUUUACAAGAG	Cleavage		1
ath-miR5016	AT3G16030|AT3G16030.1	3.5	-1	1	21	332	352	UUCUUGUGGAUUCCUUGGAAA	::.: :::: :::::.:::	GCUCUACGGAAACCACAGGAA	Translation		1
ath-miR5016	AT3G16030|AT3G16030.7	3.5	-1	1	21	389	409	UUCUUGUGGAUUCCUUGGAAA	::.: :::: :::::.:::	GCUCUACGGAAACCACAGGAA	Translation		1
ath-miR5016	AT3G16030|AT3G16030.8	3.5	-1	1	21	388	408	UUCUUGUGGAUUCCUUGGAAA	::.: :::: :::::.:::	GCUCUACGGAAACCACAGGAA	Translation		1
ath-miR5016	AT3G16030|AT3G16030.6	3.5	-1	1	21	408	428	UUCUUGUGGAUUCCUUGGAAA	::.: :::: :::::.:::	GCUCUACGGAAACCACAGGAA	Translation		1
ath-miR5016	AT3G16030|AT3G16030.5	3.5	-1	1	21	408	428	UUCUUGUGGAUUCCUUGGAAA	::.: :::: :::::.:::	GCUCUACGGAAACCACAGGAA	Translation		1
ath-miR5016	AT3G16030|AT3G16030.4	3.5	-1	1	21	408	428	UUCUUGUGGAUUCCUUGGAAA	::.: :::: :::::.:::	GCUCUACGGAAACCACAGGAA	Translation		1
ath-miR5016	AT3G16030|AT3G16030.2	3.5	-1	1	21	562	582	UUCUUGUGGAUUCCUUGGAAA	::.: :::: :::::.:::	GCUCUACGGAAACCACAGGAA	Translation		1
ath-miR5016	AT3G16030|AT3G16030.3	3.5	-1	1	21	408	428	UUCUUGUGGAUUCCUUGGAAA	::.: :::: :::::.:::	GCUCUACGGAAACCACAGGAA	Translation		1
ath-miR5017-3p	AT4G22530|AT4G22530.1	3.5	-1	1	21	1091	1111	UUAUACCAAAUUAAUAGCAAA	:: .: ::::::::::::..	CUUCUUUUUAAUUUGGUAUGG	Cleavage		1
ath-miR5017-3p	AT5G03240|AT5G03240.2	3.5	-1	1	21	337	357	UUAUACCAAAUUAAUAGCAAA	::: ::.::::::::::	ACGGCUUUUGAUUUGGUAUAU	Cleavage		1
ath-miR5017-5p	AT1G24020|AT1G24020.1	3.5	-1	1	21	66	86	AUUUGUUACUAAUUUGGAAUG	::.. :::::: :::::::	UUUUUUUAAUUAGAAACAAAU	Cleavage		2
ath-miR5017-5p	AT1G24020|AT1G24020.2	3.5	-1	1	21	171	191	AUUUGUUACUAAUUUGGAAUG	::.. :::::: :::::::	UUUUUUUAAUUAGAAACAAAU	Cleavage		1
ath-miR5019	AT2G43140|AT2G43140.1	3.5	-1	1	21	87	107	UGUUGGGAAAGAAAAACUCUU	::.::::::::::.::...	UAGGGUUUUUCUUUUCCGGUU	Cleavage		1
ath-miR5019	AT2G43140|AT2G43140.2	3.5	-1	1	21	87	107	UGUUGGGAAAGAAAAACUCUU	::.::::::::::.::...	UAGGGUUUUUCUUUUCCGGUU	Cleavage		1
ath-miR5019	AT5G49630|AT5G49630.1	3.5	-1	1	21	466	486	UGUUGGGAAAGAAAAACUCUU	: :. :::::::::: .::::	AUGGCUUUUUCUUUCAUAACA	Cleavage		1
ath-miR5019	AT1G63530|AT1G63530.2	3.5	-1	1	21	1697	1717	UGUUGGGAAAGAAAAACUCUU	:.::: ::::::::.: ::	CCGGGUUGUUCUUUCCUACCA	Cleavage		1
ath-miR5019	AT1G63530|AT1G63530.3	3.5	-1	1	21	1697	1717	UGUUGGGAAAGAAAAACUCUU	:.::: ::::::::.: ::	CCGGGUUGUUCUUUCCUACCA	Cleavage		1
ath-miR5019	AT1G63530|AT1G63530.1	3.5	-1	1	21	1464	1484	UGUUGGGAAAGAAAAACUCUU	:.::: ::::::::.: ::	CCGGGUUGUUCUUUCCUACCA	Cleavage		1
ath-miR5019	AT1G63530|AT1G63530.4	3.5	-1	1	21	1464	1484	UGUUGGGAAAGAAAAACUCUU	:.::: ::::::::.: ::	CCGGGUUGUUCUUUCCUACCA	Cleavage		1
ath-miR5020a	AT2G29100|AT2G29100.2	3.5	-1	1	21	1970	1990	UGGAAGAAGGUGAGACUUGCA	::.:::::::::: .::::	AGCGAGUCUCACCUCUUUCCU	Cleavage		1
ath-miR5020a	AT2G29100|AT2G29100.1	3.5	-1	1	21	1938	1958	UGGAAGAAGGUGAGACUUGCA	::.:::::::::: .::::	AGCGAGUCUCACCUCUUUCCU	Cleavage		1
ath-miR5020a	AT2G20610|AT2G20610.1	3.5	-1	1	21	680	700	UGGAAGAAGGUGAGACUUGCA	::::::.: :.::::::::	CGCAAGUUUGAUCUUCUUCCC	Cleavage		1
ath-miR5020a	AT2G20610|AT2G20610.2	3.5	-1	1	21	628	648	UGGAAGAAGGUGAGACUUGCA	::::::.: :.::::::::	CGCAAGUUUGAUCUUCUUCCC	Cleavage		1
ath-miR5020a	AT3G28540|AT3G28540.1	3.5	-1	1	21	314	334	UGGAAGAAGGUGAGACUUGCA	::::::::.:. ::::::..	GGCAAGUCUUAUGUUCUUCUG	Cleavage		1
ath-miR5020a	AT3G28540|AT3G28540.2	3.5	-1	1	21	45	65	UGGAAGAAGGUGAGACUUGCA	::::::::.:. ::::::..	GGCAAGUCUUAUGUUCUUCUG	Cleavage		1
ath-miR5020a	AT1G19025|AT1G19025.2	3.5	-1	1	21	585	605	UGGAAGAAGGUGAGACUUGCA	::::::.: :::.:::::	UUAAAGUCUUAGCUUUUUCCA	Translation		1
ath-miR5020a	AT4G23700|AT4G23700.1	3.5	-1	1	21	465	485	UGGAAGAAGGUGAGACUUGCA	.:.: ::::.::::::::	CUUAGGACUCAUCUUCUUCCU	Cleavage		1
ath-miR5020a	AT4G23700|AT4G23700.2	3.5	-1	1	21	330	350	UGGAAGAAGGUGAGACUUGCA	.:.: ::::.::::::::	CUUAGGACUCAUCUUCUUCCU	Cleavage		1
ath-miR5020a	AT5G36700|AT5G36700.4	3.5	-1	1	21	113	133	UGGAAGAAGGUGAGACUUGCA	: .::::::.:::::::.	CACCGGUCUCAUCUUCUUCUC	Cleavage		1
ath-miR5020a	AT5G36790|AT5G36790.2	3.5	-1	1	21	92	112	UGGAAGAAGGUGAGACUUGCA	: .::::::.:::::::.	CACCGGUCUCAUCUUCUUCUC	Cleavage		1
ath-miR5020a	AT5G36700|AT5G36700.1	3.5	-1	1	21	212	232	UGGAAGAAGGUGAGACUUGCA	: .::::::.:::::::.	CACCGGUCUCAUCUUCUUCUC	Cleavage		1
ath-miR5020a	AT5G36790|AT5G36790.1	3.5	-1	1	21	229	249	UGGAAGAAGGUGAGACUUGCA	: .::::::.:::::::.	CACCGGUCUCAUCUUCUUCUC	Cleavage		1
ath-miR5020a	AT5G36700|AT5G36700.3	3.5	-1	1	21	92	112	UGGAAGAAGGUGAGACUUGCA	: .::::::.:::::::.	CACCGGUCUCAUCUUCUUCUC	Cleavage		1
ath-miR5020a	AT5G36790|AT5G36790.3	3.5	-1	1	21	116	136	UGGAAGAAGGUGAGACUUGCA	: .::::::.:::::::.	CACCGGUCUCAUCUUCUUCUC	Cleavage		1
ath-miR5020a	AT5G36700|AT5G36700.2	3.5	-1	1	21	92	112	UGGAAGAAGGUGAGACUUGCA	: .::::::.:::::::.	CACCGGUCUCAUCUUCUUCUC	Cleavage		1
ath-miR5020a	AT5G11210|AT5G11210.6	3.5	-1	1	21	79	99	UGGAAGAAGGUGAGACUUGCA	:. :::::...:::::.::	CUCGUGUCUCGUUUUCUUUCA	Cleavage		1
ath-miR5020a	AT5G11210|AT5G11210.7	3.5	-1	1	21	79	99	UGGAAGAAGGUGAGACUUGCA	:. :::::...:::::.::	CUCGUGUCUCGUUUUCUUUCA	Cleavage		1
ath-miR5020a	AT5G11210|AT5G11210.8	3.5	-1	1	21	79	99	UGGAAGAAGGUGAGACUUGCA	:. :::::...:::::.::	CUCGUGUCUCGUUUUCUUUCA	Cleavage		1
ath-miR5020a	AT5G11210|AT5G11210.2	3.5	-1	1	21	75	95	UGGAAGAAGGUGAGACUUGCA	:. :::::...:::::.::	CUCGUGUCUCGUUUUCUUUCA	Cleavage		1
ath-miR5020a	AT5G11210|AT5G11210.9	3.5	-1	1	21	79	99	UGGAAGAAGGUGAGACUUGCA	:. :::::...:::::.::	CUCGUGUCUCGUUUUCUUUCA	Cleavage		1
ath-miR5020a	AT5G11210|AT5G11210.3	3.5	-1	1	21	94	114	UGGAAGAAGGUGAGACUUGCA	:. :::::...:::::.::	CUCGUGUCUCGUUUUCUUUCA	Cleavage		1
ath-miR5020a	AT5G11210|AT5G11210.4	3.5	-1	1	21	94	114	UGGAAGAAGGUGAGACUUGCA	:. :::::...:::::.::	CUCGUGUCUCGUUUUCUUUCA	Cleavage		1
ath-miR5020a	AT5G11210|AT5G11210.5	3.5	-1	1	21	94	114	UGGAAGAAGGUGAGACUUGCA	:. :::::...:::::.::	CUCGUGUCUCGUUUUCUUUCA	Cleavage		1
ath-miR5020a	AT5G11210|AT5G11210.10	3.5	-1	1	21	79	99	UGGAAGAAGGUGAGACUUGCA	:. :::::...:::::.::	CUCGUGUCUCGUUUUCUUUCA	Cleavage		1
ath-miR5020a	AT5G11210|AT5G11210.11	3.5	-1	1	21	55	75	UGGAAGAAGGUGAGACUUGCA	:. :::::...:::::.::	CUCGUGUCUCGUUUUCUUUCA	Cleavage		1
ath-miR5020a	AT4G35985|AT4G35985.1	3.5	-1	1	21	241	261	UGGAAGAAGGUGAGACUUGCA	: :: .::.:.::::::::	AACUAGAUUCGCUUUCUUCCA	Cleavage		1
ath-miR5020a	AT3G51970|AT3G51970.1	3.5	-1	1	21	814	833	UGGAAGAAGGUGAGACUUGCA	:.:: ::::.:::::::.:	CACGAG-CUCAUCUUCUUCUA	Cleavage		1
ath-miR5020b	AT1G20650|AT1G20650.1	3.5	-1	1	21	2085	2105	AUGGCAUGAAAGAAGGUGAGA	: :.::. :::::..::.:::	UAUUACUAUCUUUUGUGUCAU	Cleavage		1
ath-miR5020c	AT5G14920|AT5G14920.1	3.5	-1	1	21	480	500	UGGCAUGGAAGAAGGUGAGAC	.:.:.:::.:::::::.:	UCUUUAUCUUUUUCCAUGUCU	Cleavage		1
ath-miR5020c	AT5G14920|AT5G14920.2	3.5	-1	1	21	444	464	UGGCAUGGAAGAAGGUGAGAC	.:.:.:::.:::::::.:	UCUUUAUCUUUUUCCAUGUCU	Cleavage		1
ath-miR5021	AT2G07360|AT2G07360.2	3.5	-1	1	20	4025	4044	UGAGAAGAAGAAGAAGAAAA	::::.::.::.::.::.:..	UUUUUUUUUUUUUUUUUUUG	Cleavage		1
ath-miR5021	AT1G21910|AT1G21910.1	3.5	-1	1	20	295	314	UGAGAAGAAGAAGAAGAAAA	:::::::::::::::.	CCAUCUUCUUCUUCUUCUUC	Cleavage		2
ath-miR5021	AT1G17840|AT1G17840.1	3.5	-1	1	20	416	435	UGAGAAGAAGAAGAAGAAAA	::::.::.::.::. :::::	UUUUUUUUUUUUUUCUCUCA	Cleavage		1
ath-miR5021	AT3G23810|AT3G23810.1	3.5	-1	1	20	1729	1748	UGAGAAGAAGAAGAAGAAAA	::::::::::::::: .:.	UUUUCUUCUUCUUCUAUUUU	Cleavage		1
ath-miR5021	AT2G25460|AT2G25460.2	3.5	-1	1	20	1930	1949	UGAGAAGAAGAAGAAGAAAA	::::.::.::.::.:::: :	UUUUUUUUUUUUUUUUCUGA	Cleavage		1
ath-miR5021	AT2G29980|AT2G29980.1	3.5	-1	1	20	1501	1520	UGAGAAGAAGAAGAAGAAAA	::::.::.:::::.::.:.	UUUUUUUUUUCUUUUUUUUU	Cleavage		1
ath-miR5021	AT5G35210|AT5G35210.2	3.5	-1	1	20	30	49	UGAGAAGAAGAAGAAGAAAA	: ::::::::: :::::::	UCUUCUUCUUCGUCUUCUCU	Cleavage		2
ath-miR5021	AT2G29980|AT2G29980.2	3.5	-1	1	20	1426	1445	UGAGAAGAAGAAGAAGAAAA	::::.::.:::::.::.:.	UUUUUUUUUUCUUUUUUUUU	Cleavage		1
ath-miR5021	AT5G35210|AT5G35210.1	3.5	-1	1	20	30	49	UGAGAAGAAGAAGAAGAAAA	: ::::::::: :::::::	UCUUCUUCUUCGUCUUCUCU	Cleavage		2
ath-miR5021	AT3G26510|AT3G26510.6	3.5	-1	1	20	1984	2003	UGAGAAGAAGAAGAAGAAAA	:::::::.:::::. :::..	UUUUCUUUUUCUUUCUCUUG	Cleavage		2
ath-miR5021	AT3G26510|AT3G26510.5	3.5	-1	1	20	1849	1868	UGAGAAGAAGAAGAAGAAAA	:::::::.:::::. :::..	UUUUCUUUUUCUUUCUCUUG	Cleavage		2
ath-miR5021	AT5G04140|AT5G04140.1	3.5	-1	1	20	133	152	UGAGAAGAAGAAGAAGAAAA	:::::::::::::::.	UCCUCUUCUUCUUCUUCUUC	Cleavage		2
ath-miR5021	AT3G26510|AT3G26510.1	3.5	-1	1	20	1660	1679	UGAGAAGAAGAAGAAGAAAA	:::::::.:::::. :::..	UUUUCUUUUUCUUUCUCUUG	Cleavage		2
ath-miR5021	AT3G26510|AT3G26510.4	3.5	-1	1	20	1599	1618	UGAGAAGAAGAAGAAGAAAA	:::::::.:::::. :::..	UUUUCUUUUUCUUUCUCUUG	Cleavage		2
ath-miR5021	AT1G10060|AT1G10060.3	3.5	-1	1	20	3	22	UGAGAAGAAGAAGAAGAAAA	:::::::.:::::.::. .:	UUUUCUUUUUCUUUUUUCUA	Cleavage		1
ath-miR5021	AT1G25560|AT1G25560.1	3.5	-1	1	20	295	314	UGAGAAGAAGAAGAAGAAAA	::::::::::::.::.:	AUUUCUUCUUCUUUUUUUGU	Cleavage		1
ath-miR5021	AT3G26510|AT3G26510.7	3.5	-1	1	20	1606	1625	UGAGAAGAAGAAGAAGAAAA	:::::::.:::::. :::..	UUUUCUUUUUCUUUCUCUUG	Cleavage		2
ath-miR5021	AT1G20350|AT1G20350.1	3.5	-1	1	20	620	639	UGAGAAGAAGAAGAAGAAAA	::::::::::::::::	ACUUCUUCUUCUUCUUCUGG	Cleavage		1
ath-miR5021	AT1G17220|AT1G17220.1	3.5	-1	1	20	152	171	UGAGAAGAAGAAGAAGAAAA	:: ::::::::::: ::::	UUAUCUUCUUCUUCCUCUCU	Cleavage		2
ath-miR5021	AT2G21140|AT2G21140.1	3.5	-1	1	20	1262	1281	UGAGAAGAAGAAGAAGAAAA	::::.::. :.:::::.:::	UUUUUUUUCUUUUCUUUUCA	Cleavage		1
ath-miR5021	AT3G53230|AT3G53230.1	3.5	-1	1	20	10	29	UGAGAAGAAGAAGAAGAAAA	:::::::.::::::::	GAAUCUUCUUUUUCUUCUCU	Cleavage		1
ath-miR5021	AT4G23160|AT4G23160.2	3.5	-1	1	20	1814	1833	UGAGAAGAAGAAGAAGAAAA	::::: :.::: :.::::::	UUUUCCUUUUCCUUUUCUCA	Cleavage		1
ath-miR5022	AT4G33490|AT4G33490.2	3.5	-1	1	21	1540	1560	GUCAUGGGGUAUGAUCGAAUG	::: ::::: :.::.:::::	GAUUGGAUCAAAUCCUAUGAC	Translation		1
ath-miR5022	AT2G46400|AT2G46400.1	3.5	-1	1	21	1306	1326	GUCAUGGGGUAUGAUCGAAUG	.:: :::..:::...:::::	AGUUGGAUUGUACUUUAUGAC	Cleavage		1
ath-miR5023	AT5G45680|AT5G45680.1	3.5	-1	1	21	838	858	AUUGGUAGUGGAUAAGGGGGC	::..:::::.:.:::.::	UACCUUUUAUCUAUUACUAAA	Cleavage		1
ath-miR5023	AT5G35170|AT5G35170.1	3.5	-1	1	21	385	405	AUUGGUAGUGGAUAAGGGGGC	:.:::: :::::: :::::	CGCUCCUUCUCCACUUCCAAU	Cleavage		1
ath-miR5023	AT5G35170|AT5G35170.2	3.5	-1	1	21	299	319	AUUGGUAGUGGAUAAGGGGGC	:.:::: :::::: :::::	CGCUCCUUCUCCACUUCCAAU	Cleavage		1
ath-miR5023	AT5G11420|AT5G11420.1	3.5	-1	1	21	1516	1536	AUUGGUAGUGGAUAAGGGGGC	:..:::.: .:::::::::	AGCUUCUUGUGUACUACCAAU	Translation		1
ath-miR5024-3p	AT3G09410|AT3G09410.1	3.5	-1	1	21	1641	1661	CCGUAUCUUGGCCUUGUCAUU	: :: ::::: :::::::::	AUUGUCAAGGGCAAGAUACGC	Translation		1
ath-miR5024-3p	AT3G09410|AT3G09410.3	3.5	-1	1	21	1763	1783	CCGUAUCUUGGCCUUGUCAUU	: :: ::::: :::::::::	AUUGUCAAGGGCAAGAUACGC	Translation		1
ath-miR5025	AT5G06570|AT5G06570.4	3.5	-1	1	21	1248	1268	ACUGUAUAUAUGUAAGUGACA	:::.:::.::::: ::::	AAUCAUUUAUAUAUACACAGC	Cleavage		1
ath-miR5025	AT5G06570|AT5G06570.1	3.5	-1	1	21	1113	1133	ACUGUAUAUAUGUAAGUGACA	:::.:::.::::: ::::	AAUCAUUUAUAUAUACACAGC	Cleavage		1
ath-miR5025	AT1G05000|AT1G05000.3	3.5	-1	1	21	2622	2642	ACUGUAUAUAUGUAAGUGACA	:.:: ::.::::::: :::	AAUUACGUAUAUAUAUAAAGU	Cleavage		1
ath-miR5025	AT2G17230|AT2G17230.1	3.5	-1	1	21	1504	1524	ACUGUAUAUAUGUAAGUGACA	:. ::::.::::::: :::	GAUUUCUUAUAUAUAUAAAGU	Cleavage		1
ath-miR5025	AT1G05000|AT1G05000.2	3.5	-1	1	21	1054	1074	ACUGUAUAUAUGUAAGUGACA	:.:: ::.::::::: :::	AAUUACGUAUAUAUAUAAAGU	Cleavage		1
ath-miR5025	AT1G05000|AT1G05000.1	3.5	-1	1	21	958	978	ACUGUAUAUAUGUAAGUGACA	:.:: ::.::::::: :::	AAUUACGUAUAUAUAUAAAGU	Cleavage		1
ath-miR5028	AT1G21520|AT1G21520.1	3.5	-1	1	21	84	103	AAUUGGGUUUAUGCUAGAGUU	::::: .:::::::::::	UUCUCUA-UAUAAACCCAAUA	Cleavage		1
ath-miR5029	AT5G20270|AT5G20270.1	3.5	-1	1	21	1101	1121	AAUGAGAGAGAACACUGCAAA	: :::::::::: :::..::	AUGGCAGUGUUCUAUCUUGUU	Cleavage		1
ath-miR5029	AT5G63770|AT5G63770.2	3.5	-1	1	21	771	791	AAUGAGAGAGAACACUGCAAA	:..: :::::::::.:::	GAAGUGGGGUUCUCUCUUAUU	Cleavage		1
ath-miR5029	AT5G63770|AT5G63770.1	3.5	-1	1	21	468	488	AAUGAGAGAGAACACUGCAAA	:..: :::::::::.:::	GAAGUGGGGUUCUCUCUUAUU	Cleavage		1
ath-miR5029	AT5G38510|AT5G38510.1	3.5	-1	1	21	1479	1499	AAUGAGAGAGAACACUGCAAA	::. :::: .:::::::::	GAUGUUGUGUAUUCUCUCAUU	Translation		1
ath-miR5029	AT5G38510|AT5G38510.2	3.5	-1	1	21	1409	1429	AAUGAGAGAGAACACUGCAAA	::. :::: .:::::::::	GAUGUUGUGUAUUCUCUCAUU	Translation		1
ath-miR5029	AT5G38510|AT5G38510.3	3.5	-1	1	21	1389	1409	AAUGAGAGAGAACACUGCAAA	::. :::: .:::::::::	GAUGUUGUGUAUUCUCUCAUU	Translation		1
ath-miR5628	AT3G44890|AT3G44890.1	3.5	-1	1	21	823	843	GAAAUAGCGAAGAUAUGAUUA	: :..:::.::.:::::::.	CAUUUGUAUUUUUGCUAUUUU	Cleavage		1
ath-miR5631	AT3G55150|AT3G55150.1	3.5	-1	1	21	882	902	UGGCAGGAAAGACAUAAUUUU	.:: ::::::::.::::.	GUGAUCAUGUCUUUUCUGCUU	Cleavage		1
ath-miR5632-3p	AT1G66880|AT1G66880.2	3.5	-1	1	21	551	571	UUGGAUUUAUAGUUGGAUAAG	: :.::: ..::::..:::::	CAUGUCCUGUUAUAGGUCCAA	Cleavage		1
ath-miR5632-3p	AT1G66880|AT1G66880.1	3.5	-1	1	21	965	985	UUGGAUUUAUAGUUGGAUAAG	: :.::: ..::::..:::::	CAUGUCCUGUUAUAGGUCCAA	Cleavage		1
ath-miR5632-3p	AT2G45340|AT2G45340.1	3.5	-1	1	21	1419	1439	UUGGAUUUAUAGUUGGAUAAG	::: :.::.:::::::.:	UAAAUCGAGCUGUAAAUCCGA	Cleavage		1
ath-miR5632-3p	AT4G13670|AT4G13670.2	3.5	-1	1	21	1669	1689	UUGGAUUUAUAGUUGGAUAAG	:::: ::.: :::::.:::	GCUAUCAAAUUUUAAAUUCAA	Translation		1
ath-miR5632-3p	AT4G13670|AT4G13670.1	3.5	-1	1	21	1401	1421	UUGGAUUUAUAGUUGGAUAAG	:::: ::.: :::::.:::	GCUAUCAAAUUUUAAAUUCAA	Translation		1
ath-miR5632-5p	AT5G13650|AT5G13650.1	3.5	-1	1	21	297	317	UUGAUUCUCUUAUCCAACUGU	.::::::::::.:::.. .::	GCAGUUGGAUAGGAGGGAUAA	Cleavage		1
ath-miR5632-5p	AT5G13650|AT5G13650.2	3.5	-1	1	21	468	488	UUGAUUCUCUUAUCCAACUGU	.::::::::::.:::.. .::	GCAGUUGGAUAGGAGGGAUAA	Cleavage		1
ath-miR5632-5p	AT1G20450|AT1G20450.2	3.5	-1	1	21	908	928	UUGAUUCUCUUAUCCAACUGU	::::: : : :::::::::::	ACAGUGGAAGAAGAGAAUCAA	Cleavage		1
ath-miR5632-5p	AT1G20450|AT1G20450.1	3.5	-1	1	21	911	931	UUGAUUCUCUUAUCCAACUGU	::::: : : :::::::::::	ACAGUGGAAGAAGAGAAUCAA	Cleavage		1
ath-miR5632-5p	AT1G62820|AT1G62820.1	3.5	-1	1	21	488	508	UUGAUUCUCUUAUCCAACUGU	:::: :::.:: :.:::::	UGAGUUUGAUGAGUGGAUCAA	Cleavage		1
ath-miR5632-5p	AT3G07650|AT3G07650.3	3.5	-1	1	21	1199	1219	UUGAUUCUCUUAUCCAACUGU	:::: :::::::::.: :.	CAAGUUUGAUAAGAGAGUGAG	Cleavage		1
ath-miR5632-5p	AT3G07650|AT3G07650.2	3.5	-1	1	21	1202	1222	UUGAUUCUCUUAUCCAACUGU	:::: :::::::::.: :.	CAAGUUUGAUAAGAGAGUGAG	Cleavage		1
ath-miR5632-5p	AT3G07650|AT3G07650.4	3.5	-1	1	21	1294	1314	UUGAUUCUCUUAUCCAACUGU	:::: :::::::::.: :.	CAAGUUUGAUAAGAGAGUGAG	Cleavage		1
ath-miR5632-5p	AT3G07650|AT3G07650.1	3.5	-1	1	21	1287	1307	UUGAUUCUCUUAUCCAACUGU	:::: :::::::::.: :.	CAAGUUUGAUAAGAGAGUGAG	Cleavage		1
ath-miR5633	AT1G22430|AT1G22430.4	3.5	-1	1	21	1660	1680	UAUGAUCAUCAGAAAACAGUG	::::::::::::.:.: :	UUGUGUUUUCUGAUGGUUACA	Cleavage		1
ath-miR5633	AT1G22430|AT1G22430.5	3.5	-1	1	21	1564	1584	UAUGAUCAUCAGAAAACAGUG	::::::::::::.:.: :	UUGUGUUUUCUGAUGGUUACA	Cleavage		1
ath-miR5633	AT1G22430|AT1G22430.3	3.5	-1	1	21	1579	1599	UAUGAUCAUCAGAAAACAGUG	::::::::::::.:.: :	UUGUGUUUUCUGAUGGUUACA	Cleavage		1
ath-miR5633	AT1G20450|AT1G20450.1	3.5	-1	1	21	1339	1359	UAUGAUCAUCAGAAAACAGUG	.::::::.:: :::::::	UUUUGUUUUUUGUUGAUCAUU	Cleavage		1
ath-miR5633	AT1G22430|AT1G22430.1	3.5	-1	1	21	1424	1444	UAUGAUCAUCAGAAAACAGUG	::::::::::::.:.: :	UUGUGUUUUCUGAUGGUUACA	Cleavage		1
ath-miR5633	AT1G20450|AT1G20450.2	3.5	-1	1	21	1336	1356	UAUGAUCAUCAGAAAACAGUG	.::::::.:: :::::::	UUUUGUUUUUUGUUGAUCAUU	Cleavage		1
ath-miR5633	AT1G22430|AT1G22430.2	3.5	-1	1	21	1388	1408	UAUGAUCAUCAGAAAACAGUG	::::::::::::.:.: :	UUGUGUUUUCUGAUGGUUACA	Cleavage		1
ath-miR5633	AT2G28110|AT2G28110.1	3.5	-1	1	21	1413	1433	UAUGAUCAUCAGAAAACAGUG	.:::: ::: :.::::.:::	GGCUGUGUUCCGGUGAUUAUA	Translation		1
ath-miR5633	AT5G53880|AT5G53880.1	3.5	-1	1	21	512	532	UAUGAUCAUCAGAAAACAGUG	::: : :.:::::::.::.	AUCUGCUAUUUGAUGAUUAUG	Cleavage		1
ath-miR5634	AT1G11860|AT1G11860.2	3.5	-1	1	21	23	43	AGGGACUUUGUGAAUUUAGGG	::::: .:.:::::::::	AUAUAAAUAUAUAAAGUCCCU	Cleavage		1
ath-miR5634	AT1G11860|AT1G11860.3	3.5	-1	1	21	205	225	AGGGACUUUGUGAAUUUAGGG	::::: .:.:::::::::	AUAUAAAUAUAUAAAGUCCCU	Cleavage		2
ath-miR5634	AT1G11860|AT1G11860.1	3.5	-1	1	21	141	161	AGGGACUUUGUGAAUUUAGGG	::::: .:.:::::::::	AUAUAAAUAUAUAAAGUCCCU	Cleavage		2
ath-miR5634	AT1G64500|AT1G64500.1	3.5	-1	1	21	1444	1464	AGGGACUUUGUGAAUUUAGGG	::::. :..:::.:::.::	UGCUAAGCUUGCAAGGUCUCU	Cleavage		1
ath-miR5636	AT2G45570|AT2G45570.1	3.5	-1	1	21	638	658	CGUAGUUGCAGAGCUUGACGG	:.:::.: ::: :.:::::::	CUGUCGAUCUCGGUAACUACG	Translation		1
ath-miR5636	AT5G45000|AT5G45000.1	3.5	-1	1	21	744	764	CGUAGUUGCAGAGCUUGACGG	..::::: .:::::::. :::	UUGUCAAUUUCUGCAAUGACG	Cleavage		1
ath-miR5636	AT1G33730|AT1G33730.2	3.5	-1	1	21	194	214	CGUAGUUGCAGAGCUUGACGG	: ::::: ::: :.:.:::::	CAGUCAAUCUCGGUAGCUACG	Translation		1
ath-miR5636	AT1G33730|AT1G33730.1	3.5	-1	1	21	505	525	CGUAGUUGCAGAGCUUGACGG	: ::::: ::: :.:.:::::	CAGUCAAUCUCGGUAGCUACG	Translation		1
ath-miR5636	AT1G33720|AT1G33720.1	3.5	-1	1	21	606	626	CGUAGUUGCAGAGCUUGACGG	: ::::: ::: :.:.:::::	CAGUCAAUCUCGGUAGCUACG	Translation		1
ath-miR5636	AT1G33720|AT1G33720.4	3.5	-1	1	21	1510	1530	CGUAGUUGCAGAGCUUGACGG	: ::::: ::: :.:.:::::	CAGUCAAUCUCGGUAGCUACG	Translation		1
ath-miR5636	AT1G33720|AT1G33720.5	3.5	-1	1	21	1614	1634	CGUAGUUGCAGAGCUUGACGG	: ::::: ::: :.:.:::::	CAGUCAAUCUCGGUAGCUACG	Translation		1
ath-miR5636	AT1G33720|AT1G33720.3	3.5	-1	1	21	1894	1914	CGUAGUUGCAGAGCUUGACGG	: ::::: ::: :.:.:::::	CAGUCAAUCUCGGUAGCUACG	Translation		1
ath-miR5636	AT1G33720|AT1G33720.2	3.5	-1	1	21	1894	1914	CGUAGUUGCAGAGCUUGACGG	: ::::: ::: :.:.:::::	CAGUCAAUCUCGGUAGCUACG	Translation		1
ath-miR5638a	AT4G12880|AT4G12880.2	3.5	-1	1	21	74	94	AUACCAAAACUCUCUCACUUU	:::: :::::::::::: ::	AAAGAGAGAGAGUUUUGCUAG	Cleavage		1
ath-miR5638a	AT4G12880|AT4G12880.1	3.5	-1	1	21	260	280	AUACCAAAACUCUCUCACUUU	:::: :::::::::::: ::	AAAGAGAGAGAGUUUUGCUAG	Cleavage		1
ath-miR5638a	AT4G29750|AT4G29750.1	3.5	-1	1	21	2201	2221	AUACCAAAACUCUCUCACUUU	:.::::. .:::: :::::::	AGAGUGGAGGAGUAUUGGUAU	Cleavage		1
ath-miR5638a	AT4G29750|AT4G29750.2	3.5	-1	1	21	2138	2158	AUACCAAAACUCUCUCACUUU	:.::::. .:::: :::::::	AGAGUGGAGGAGUAUUGGUAU	Cleavage		1
ath-miR5640	AT2G40750|AT2G40750.1	3.5	-1	1	21	64	84	UGAGAGAAGGAAUUAGAUUCA	:::::: ::.:::::::.	AAAAUCUAUUUUCUUCUCUUU	Cleavage		1
ath-miR5640	AT4G09650|AT4G09650.1	3.5	-1	1	21	843	863	UGAGAGAAGGAAUUAGAUUCA	:.:.:::::..::.::::	CAAGUUUAAUUUUUUUUCUCC	Cleavage		1
ath-miR5640	AT5G45340|AT5G45340.2	3.5	-1	1	21	1668	1688	UGAGAGAAGGAAUUAGAUUCA	::::::::::.::.:. .:	AAAAUCUAAUUCUUUUUUAUA	Cleavage		1
ath-miR5640	AT5G45340|AT5G45340.1	3.5	-1	1	21	1575	1595	UGAGAGAAGGAAUUAGAUUCA	::::::::::.::.:. .:	AAAAUCUAAUUCUUUUUUAUA	Cleavage		1
ath-miR5640	AT5G50450|AT5G50450.1	3.5	-1	1	21	1273	1294	UGAGAGAAGGAAUUAG-AUUCA	: ::: .:::::.:::::::.:	UUAAUGUUAAUUUCUUCUCUUA	Cleavage		1
ath-miR5640	AT2G26330|AT2G26330.1	3.5	-1	1	21	2888	2908	UGAGAGAAGGAAUUAGAUUCA	:: :: ::::: :::::::	ACAAGCUUAUUCCCUCUCUCA	Cleavage		1
ath-miR5641	AT3G13100|AT3G13100.1	3.5	-1	1	21	381	401	UGGAAGAAGAUGAUAGAAUUA	::: :::::.:.::.::::	CAAUCCUAUCGUUUUUUUCCU	Cleavage		2
ath-miR5641	AT5G56860|AT5G56860.1	3.5	-1	1	21	314	333	UGGAAGAAGAUGAUAGAAUUA	::::::: :::::::::::.	UAAUUCU-UCAUCUUCUUCUU	Cleavage		1
ath-miR5641	AT4G28080|AT4G28080.1	3.5	-1	1	21	114	134	UGGAAGAAGAUGAUAGAAUUA	::::::: :::::::::	UCCUUCUAUCUUCUUCUUCCU	Translation		1
ath-miR5641	AT5G60950|AT5G60950.1	3.5	-1	1	21	869	889	UGGAAGAAGAUGAUAGAAUUA	:: ::. ::.::.::::::::	UAUUUUAAUUAUUUUCUUCCA	Cleavage		1
ath-miR5641	AT5G59570|AT5G59570.1	3.5	-1	1	21	1441	1461	UGGAAGAAGAUGAUAGAAUUA	:.::::::.::::::.:	UUCAUUUAUCAUUUUCUUCUA	Cleavage		1
ath-miR5641	AT2G18680|AT2G18680.1	3.5	-1	1	21	568	588	UGGAAGAAGAUGAUAGAAUUA	:::::::.:.::::::.	AUUUUCUAUCGUUUUCUUCUC	Cleavage		2
ath-miR5641	AT1G09210|AT1G09210.1	3.5	-1	1	21	1667	1687	UGGAAGAAGAUGAUAGAAUUA	: .::.::::.:.:::::...	UUGUUUUAUCGUUUUCUUUUG	Cleavage		1
ath-miR5641	AT5G08650|AT5G08650.1	3.5	-1	1	21	1508	1528	UGGAAGAAGAUGAUAGAAUUA	.::::.: .::::.:::::	GUGUUCUGUGGUCUUUUUCCA	Cleavage		1
ath-miR5641	AT5G08650|AT5G08650.2	3.5	-1	1	21	1183	1203	UGGAAGAAGAUGAUAGAAUUA	.::::.: .::::.:::::	GUGUUCUGUGGUCUUUUUCCA	Cleavage		1
ath-miR5641	AT3G11170|AT3G11170.1	3.5	-1	1	21	40	60	UGGAAGAAGAUGAUAGAAUUA	:::.:::.::.::: :.::	AUAUUUUAUUAUUUUCGUUCA	Cleavage		1
ath-miR5641	AT4G30950|AT4G30950.1	3.5	-1	1	21	1631	1651	UGGAAGAAGAUGAUAGAAUUA	: :: ::.:.::::::::.:	UUAUACUGUUAUCUUCUUUCC	Cleavage		1
ath-miR5641	AT5G39890|AT5G39890.1	3.5	-1	1	21	83	103	UGGAAGAAGAUGAUAGAAUUA	.: :::::: :::::::..:	CGAAUCUAUCUUCUUCUUUUA	Translation		1
ath-miR5641	AT5G39890|AT5G39890.2	3.5	-1	1	21	83	103	UGGAAGAAGAUGAUAGAAUUA	.: :::::: :::::::..:	CGAAUCUAUCUUCUUCUUUUA	Translation		1
ath-miR5641	AT5G14740|AT5G14740.9	3.5	-1	1	21	107	127	UGGAAGAAGAUGAUAGAAUUA	::. ::.::::::::.::	CGUUUUCAUUAUCUUCUUUCA	Cleavage		1
ath-miR5641	AT2G41090|AT2G41090.1	3.5	-1	1	21	180	200	UGGAAGAAGAUGAUAGAAUUA	:::: ::..:.::::::..	CUAUUCAAUUGUUUUCUUCUG	Cleavage		1
ath-miR5641	AT1G77640|AT1G77640.1	3.5	-1	1	21	145	164	UGGAAGAAGAUGAUAGAAUUA	: ::::: :::::::::::.	UCAUUCU-UCAUCUUCUUCUU	Cleavage		1
ath-miR5642a	AT1G64200|AT1G64200.3	3.5	-1	1	20	319	338	UCUCGCGCUUGUACGGCUUU	::::.. ::::::::: :::	AAAGUUCUACAAGCGCAAGA	Cleavage		1
ath-miR5642a	AT1G64200|AT1G64200.1	3.5	-1	1	20	336	355	UCUCGCGCUUGUACGGCUUU	::::.. ::::::::: :::	AAAGUUCUACAAGCGCAAGA	Cleavage		1
ath-miR5642a	AT1G64200|AT1G64200.2	3.5	-1	1	20	302	321	UCUCGCGCUUGUACGGCUUU	::::.. ::::::::: :::	AAAGUUCUACAAGCGCAAGA	Cleavage		1
ath-miR5642b	AT1G64200|AT1G64200.3	3.5	-1	1	20	319	338	UCUCGCGCUUGUACGGCUUU	::::.. ::::::::: :::	AAAGUUCUACAAGCGCAAGA	Cleavage		1
ath-miR5642b	AT1G64200|AT1G64200.1	3.5	-1	1	20	336	355	UCUCGCGCUUGUACGGCUUU	::::.. ::::::::: :::	AAAGUUCUACAAGCGCAAGA	Cleavage		1
ath-miR5642b	AT1G64200|AT1G64200.2	3.5	-1	1	20	302	321	UCUCGCGCUUGUACGGCUUU	::::.. ::::::::: :::	AAAGUUCUACAAGCGCAAGA	Cleavage		1
ath-miR5644	AT4G02540|AT4G02540.1	3.5	-1	1	20	104	123	GUGGGUUGCGGAUAACGGUA	: .:::::::::::: :.::	UCUCGUUAUCCGCAAGCUAC	Cleavage		1
ath-miR5644	AT4G02540|AT4G02540.2	3.5	-1	1	20	131	150	GUGGGUUGCGGAUAACGGUA	: .:::::::::::: :.::	UCUCGUUAUCCGCAAGCUAC	Cleavage		1
ath-miR5644	AT4G37980|AT4G37980.1	3.5	-1	1	20	976	994	GUGGGUUGCGGAUAACGGUA	:::::: :::.::.:::::.	UACCGU-AUCUGCGACCCAU	Cleavage		1
ath-miR5644	AT4G37980|AT4G37980.2	3.5	-1	1	20	976	994	GUGGGUUGCGGAUAACGGUA	:::::: :::.::.:::::.	UACCGU-AUCUGCGACCCAU	Cleavage		1
ath-miR5644	AT2G41730|AT2G41730.1	3.5	-1	1	20	176	195	GUGGGUUGCGGAUAACGGUA	.:. : ::::::.::::::	GGCUUUAAUCCGCGACCCAC	Cleavage		1
ath-miR5645a	AT5G59310|AT5G59310.1	3.5	-1	1	20	357	376	AUUUGAGUCAUGUCGUUAAG	.: ::::..:::.::::::	UUGAACGGUAUGGCUCAAAC	Cleavage		1
ath-miR5645a	AT2G33480|AT2G33480.1	3.5	-1	1	20	140	159	AUUUGAGUCAUGUCGUUAAG	: : ::::::::.::::::	CAUUACGACAUGGCUCAAAA	Cleavage		1
ath-miR5645a	AT2G33480|AT2G33480.3	3.5	-1	1	20	92	111	AUUUGAGUCAUGUCGUUAAG	: : ::::::::.::::::	CAUUACGACAUGGCUCAAAA	Cleavage		1
ath-miR5645b	AT5G59310|AT5G59310.1	3.5	-1	1	20	357	376	AUUUGAGUCAUGUCGUUAAG	.: ::::..:::.::::::	UUGAACGGUAUGGCUCAAAC	Cleavage		1
ath-miR5645b	AT2G33480|AT2G33480.1	3.5	-1	1	20	140	159	AUUUGAGUCAUGUCGUUAAG	: : ::::::::.::::::	CAUUACGACAUGGCUCAAAA	Cleavage		1
ath-miR5645b	AT2G33480|AT2G33480.3	3.5	-1	1	20	92	111	AUUUGAGUCAUGUCGUUAAG	: : ::::::::.::::::	CAUUACGACAUGGCUCAAAA	Cleavage		1
ath-miR5645c	AT1G16410|AT1G16410.1	3.5	-1	1	21	1629	1649	AACCUAUUUAACGACAUGACU	.::.::::.:::.. ::::::	GGUUAUGUUGUUGGCUAGGUU	Cleavage		1
ath-miR5645d	AT5G59310|AT5G59310.1	3.5	-1	1	20	357	376	AUUUGAGUCAUGUCGUUAAG	.: ::::..:::.::::::	UUGAACGGUAUGGCUCAAAC	Cleavage		1
ath-miR5645d	AT2G33480|AT2G33480.1	3.5	-1	1	20	140	159	AUUUGAGUCAUGUCGUUAAG	: : ::::::::.::::::	CAUUACGACAUGGCUCAAAA	Cleavage		1
ath-miR5645d	AT2G33480|AT2G33480.3	3.5	-1	1	20	92	111	AUUUGAGUCAUGUCGUUAAG	: : ::::::::.::::::	CAUUACGACAUGGCUCAAAA	Cleavage		1
ath-miR5645e	AT5G59310|AT5G59310.1	3.5	-1	1	20	357	376	AUUUGAGUCAUGUCGUUAAG	.: ::::..:::.::::::	UUGAACGGUAUGGCUCAAAC	Cleavage		1
ath-miR5645e	AT2G33480|AT2G33480.1	3.5	-1	1	20	140	159	AUUUGAGUCAUGUCGUUAAG	: : ::::::::.::::::	CAUUACGACAUGGCUCAAAA	Cleavage		1
ath-miR5645e	AT2G33480|AT2G33480.3	3.5	-1	1	20	92	111	AUUUGAGUCAUGUCGUUAAG	: : ::::::::.::::::	CAUUACGACAUGGCUCAAAA	Cleavage		1
ath-miR5645f	AT5G59310|AT5G59310.1	3.5	-1	1	20	357	376	AUUUGAGUCAUGUCGUUAAG	.: ::::..:::.::::::	UUGAACGGUAUGGCUCAAAC	Cleavage		1
ath-miR5645f	AT2G33480|AT2G33480.1	3.5	-1	1	20	140	159	AUUUGAGUCAUGUCGUUAAG	: : ::::::::.::::::	CAUUACGACAUGGCUCAAAA	Cleavage		1
ath-miR5645f	AT2G33480|AT2G33480.3	3.5	-1	1	20	92	111	AUUUGAGUCAUGUCGUUAAG	: : ::::::::.::::::	CAUUACGACAUGGCUCAAAA	Cleavage		1
ath-miR5648-3p	AT4G37930|AT4G37930.1	3.5	-1	1	21	1153	1173	AUCUGAAGAAAAUAGCGGCAU	::: . ::::::::::::	GAGCCAUGAUUUUCUUCAGAA	Cleavage		1
ath-miR5648-5p	AT3G01500|AT3G01500.2	3.5	-1	1	22	1635	1656	UUUGGAAAUAUUUGGCUUGACU	::: ::::::::::...:	UAACAAACCAAAUAUUUUUGAU	Cleavage		1
ath-miR5648-5p	AT4G37390|AT4G37390.1	3.5	-1	1	22	2111	2132	UUUGGAAAUAUUUGGCUUGACU	:: :::.::::::..:::	CCAAAAACCAGAUAUUUUUAAA	Cleavage		1
ath-miR5648-5p	AT1G33600|AT1G33600.2	3.5	-1	1	22	636	657	UUUGGAAAUAUUUGGCUUGACU	:: ::..::::::.::::	AACCAUACCGGAUAUUUUCAAA	Cleavage		1
ath-miR5648-5p	AT1G33600|AT1G33600.1	3.5	-1	1	22	929	950	UUUGGAAAUAUUUGGCUUGACU	:: ::..::::::.::::	AACCAUACCGGAUAUUUUCAAA	Cleavage		1
ath-miR5649a	AT5G15350|AT5G15350.1	3.5	-1	1	21	43	63	AUUGAAUAUGUUGGUUACUAU	:: :.:..::.:::::::.:	UUAUUGAUUAAUAUAUUCAGU	Cleavage		1
ath-miR5649a	AT4G18340|AT4G18340.2	3.5	-1	1	21	1633	1653	AUUGAAUAUGUUGGUUACUAU	:::::...:::::: .:::	CAAGUAAUUGACAUAUAUAAU	Cleavage		1
ath-miR5649a	AT4G18340|AT4G18340.1	3.5	-1	1	21	1520	1540	AUUGAAUAUGUUGGUUACUAU	:::::...:::::: .:::	CAAGUAAUUGACAUAUAUAAU	Cleavage		1
[truncated: 23,276 more rows]

## Sheet: tobacco
S6 Table. List of the highest scoring miRNAs associated with Tobacco DEGs that were identified using psRNA target server.
miRNA_Acc.	Target_Acc.	Expectation	UPE$	miRNA_start	miRNA_end	Target_start	Target_end	miRNA_aligned_fragment	alignment	Target_aligned_fragment	Inhibition	Target_Desc.	Multiplicity
nta-miR160a	A4A49_34845|OIT26832	1.5	-1	1	21	1393	1413	UGCCUGGCUCCCUGUAUGCCA	::::::::: ::::::::::	AGGCAUACAGAGAGCCAGGCA	Translation		1
nta-miR160b	A4A49_34845|OIT26832	1.5	-1	1	21	1393	1413	UGCCUGGCUCCCUGUAUGCCA	::::::::: ::::::::::	AGGCAUACAGAGAGCCAGGCA	Translation		1
nta-miR160c	A4A49_34845|OIT26832	1.5	-1	1	21	1393	1413	UGCCUGGCUCCCUGUAUGCCA	::::::::: ::::::::::	AGGCAUACAGAGAGCCAGGCA	Translation		1
nta-miR160d	A4A49_34845|OIT26832	2.5	-1	1	21	1393	1413	UGCCUGGCUCCCUGCAUGCCA	::::: ::: ::::::::::	AGGCAUACAGAGAGCCAGGCA	Translation		1
nta-miR172a	A4A49_15763|OIT30577	2.5	-1	1	21	2302	2322	AGAAUCUUGAUGAUGCUGCAG	:..:.::.:::::::::.:	UAGUGGUAUUAUCAAGAUUUU	Cleavage		1
nta-miR172c	A4A49_15763|OIT30577	2.5	-1	1	21	2302	2322	AGAAUCUUGAUGAUGCUGCAU	:..:.::.:::::::::.:	UAGUGGUAUUAUCAAGAUUUU	Cleavage		1
nta-miR172d	A4A49_15763|OIT30577	2.5	-1	1	21	2302	2322	AGAAUCUUGAUGAUGCUGCAU	:..:.::.:::::::::.:	UAGUGGUAUUAUCAAGAUUUU	Cleavage		1
nta-miR172e	A4A49_15763|OIT30577	2.5	-1	1	21	2302	2322	AGAAUCUUGAUGAUGCUGCAU	:..:.::.:::::::::.:	UAGUGGUAUUAUCAAGAUUUU	Cleavage		1
nta-miR172f	A4A49_15763|OIT30577	2.5	-1	1	21	2302	2322	AGAAUCUUGAUGAUGCUGCAU	:..:.::.:::::::::.:	UAGUGGUAUUAUCAAGAUUUU	Cleavage		1
nta-miR172g	A4A49_15763|OIT30577	2.5	-1	1	21	2302	2322	AGAAUCUUGAUGAUGCUGCAU	:..:.::.:::::::::.:	UAGUGGUAUUAUCAAGAUUUU	Cleavage		1
nta-miR172h	A4A49_15763|OIT30577	2.5	-1	1	21	2302	2322	AGAAUCUUGAUGAUGCUGCAU	:..:.::.:::::::::.:	UAGUGGUAUUAUCAAGAUUUU	Cleavage		1
nta-miR172i	A4A49_15763|OIT30577	2.5	-1	1	21	2302	2322	AGAAUCUUGAUGAUGCUGCAU	:..:.::.:::::::::.:	UAGUGGUAUUAUCAAGAUUUU	Cleavage		1
nta-miR172j	A4A49_15763|OIT30577	3	-1	1	21	2302	2322	GGAAUCUUGAUGAUGCUGCAU	:..:.::.:::::::::..	UAGUGGUAUUAUCAAGAUUUU	Cleavage		1
nta-miR394	A4A49_19701|OIT37915	3	-1	1	20	1648	1667	UUGGCAUUCUGUCCACCUCC	::: : ::..:::::::::	UGAGAUUGAUGGAAUGCCAA	Cleavage		1
nta-miR6021	A4A49_08057|OIT36905	3	-1	1	21	226	246	UUGGAAGAGGCUGCUAUUGGA	.:::.::.::.:::::.:.	AAUAAUGGCGGCUUCUUCUAG	Cleavage		1
nta-miR6144	A4A49_37067|OIT31507	3	-1	1	21	127	147	UGGCAACUUCUUCAUCAUGCC	::::.: .::.::::::::	AUCAUGGUAGAGGAGUUGCCA	Cleavage		1
nta-miR6156	A4A49_07103|OIT07584	3	-1	1	21	1533	1553	UUGAAGAUGUUCUAUUUCUGU	: :::::::. ::::::::	GAAAAAAUAGAGAAUCUUCAA	Cleavage		1
nta-miR6162	A4A49_31614|OIT02268	3	-1	1	21	133	153	AGAAAAAUGGUAGCCAUUGGA	:::::::::..::::::	AAAAAUGGCUACUGUUUUUCG	Cleavage		1
nta-miR156a	A4A49_03968|OIT05915	3.5	-1	1	20	1121	1140	UGACAGAAGAGAGUGAGCAC	::::: ::.::::.::: :	CUGCUCUCUUUCUUUUGUGA	Cleavage		1
nta-miR156b	A4A49_03968|OIT05915	3.5	-1	1	20	1121	1140	UGACAGAAGAGAGUGAGCAC	::::: ::.::::.::: :	CUGCUCUCUUUCUUUUGUGA	Cleavage		1
nta-miR156c	A4A49_03968|OIT05915	3.5	-1	1	20	1121	1140	UGACAGAAGAGAGUGAGCAC	::::: ::.::::.::: :	CUGCUCUCUUUCUUUUGUGA	Cleavage		1
nta-miR156d	A4A49_03968|OIT05915	3.5	-1	1	20	1121	1140	UGACAGAAGAGAGUGAGCAC	::::: ::.::::.::: :	CUGCUCUCUUUCUUUUGUGA	Cleavage		1
nta-miR156e	A4A49_03968|OIT05915	3.5	-1	1	20	1121	1140	UGACAGAAGAGAGUGAGCAC	::::: ::.::::.::: :	CUGCUCUCUUUCUUUUGUGA	Cleavage		1
nta-miR156g	A4A49_03968|OIT05915	3.5	-1	1	20	1121	1140	UGACAGAAGAUAGAGAGCAC	:::::::: ::::.::: :	CUGCUCUCUUUCUUUUGUGA	Translation		1
nta-miR156h	A4A49_03968|OIT05915	3.5	-1	1	20	1121	1140	UGACAGAAGAUAGAGAGCAC	:::::::: ::::.::: :	CUGCUCUCUUUCUUUUGUGA	Translation		1
nta-miR156i	A4A49_03968|OIT05915	3.5	-1	1	20	1121	1140	UGACAGAAGAUAGAGAGCAC	:::::::: ::::.::: :	CUGCUCUCUUUCUUUUGUGA	Translation		1
nta-miR156j	A4A49_03968|OIT05915	3.5	-1	1	20	1121	1140	UGACAGAAGAUAGAGAGCAC	:::::::: ::::.::: :	CUGCUCUCUUUCUUUUGUGA	Translation		1
nta-miR159	A4A49_30631|OIT00261	3.5	-1	1	21	1440	1460	UUUGGAUUGAAGGGAGCUCUA	::: .:::.::::::::::.	UAGUUUUCCUUUCAAUCCAAG	Cleavage		1
nta-miR159	A4A49_23967|OIT06182	3.5	-1	1	21	1928	1948	UUUGGAUUGAAGGGAGCUCUA	:.:: :: ::::::::::::	UGGAUAUCACUUCAAUCCAAA	Cleavage		2
nta-miR159	A4A49_07967|OIT40399	3.5	-1	1	21	917	937	UUUGGAUUGAAGGGAGCUCUA	::::::.::: :::.:..:	ACGAGCUCUCUUGAAUUCGGA	Cleavage		1
nta-miR171a	A4A49_30789|OIT22444	3.5	-1	1	21	1736	1755	UAUUGGUGCGGUUCAAUGAGA	::::: ::::::::..::.	GAUCAUU-AACCGCACUGAUG	Cleavage		1
nta-miR1919	A4A49_04155|OIT38222	3.5	-1	1	21	529	549	GAGCGAGUCAUCUGUGACAGG	: :: :.::.:::.::::::	CAUGCAAUAGGUGAUUCGCUC	Cleavage		1
nta-miR319a	A4A49_31918|OIT27174	3.5	-1	1	21	891	911	UUGGACUGAAGGGAGCUCCCU	::::.::.:::::::.. :	UUGGAGUUCUCUUCAGUUUCA	Cleavage		1
nta-miR319b	A4A49_31918|OIT27174	3.5	-1	1	21	891	911	UUGGACUGAAGGGAGCUCCCU	::::.::.:::::::.. :	UUGGAGUUCUCUUCAGUUUCA	Cleavage		1
nta-miR396a	A4A49_35637|OIT26692	3.5	-1	1	21	1107	1127	UUCCACAGCUUUCUUGAACUG	: ::...::.::.:::::::	GAUUUUGGGAGAGUUGUGGAA	Cleavage		1
nta-miR396a	A4A49_31786|OIT22207	3.5	-1	1	21	934	954	UUCCACAGCUUUCUUGAACUG	:.:.:::::.:::::::	GGUGUUAGGAAAGUUGUGGAA	Cleavage		1
nta-miR396b	A4A49_35637|OIT26692	3.5	-1	1	21	1107	1127	UUCCACAGCUUUCUUGAACUU	.: ::...::.::.:::::::	GAUUUUGGGAGAGUUGUGGAA	Cleavage		1
nta-miR396b	A4A49_31786|OIT22207	3.5	-1	1	21	934	954	UUCCACAGCUUUCUUGAACUU	:.:.:::::.:::::::	GGUGUUAGGAAAGUUGUGGAA	Cleavage		1
nta-miR396c	A4A49_35637|OIT26692	3.5	-1	1	21	1107	1127	UUCCACAGCUUUCUUGAACUU	.: ::...::.::.:::::::	GAUUUUGGGAGAGUUGUGGAA	Cleavage		1
nta-miR396c	A4A49_31786|OIT22207	3.5	-1	1	21	934	954	UUCCACAGCUUUCUUGAACUU	:.:.:::::.:::::::	GGUGUUAGGAAAGUUGUGGAA	Cleavage		1
nta-miR479b	A4A49_02394|OIS98788	3.5	-1	1	22	1429	1452	CGUGAUAUUUGUUUG--GCUCAUC	:::: ::.::::.:::::::	AGAGAGCUGCAGACAAGUAUCACG	Cleavage		1
nta-miR6021	A4A49_10695|OIT03846	3.5	-1	1	21	227	247	UUGGAAGAGGCUGCUAUUGGA	.::::.:::::: .:::::	GUCAAUGGCAGCCAUUUCCAC	Cleavage		1
nta-miR6024	A4A49_41086|OIT28297	3.5	-1	1	22	1676	1697	UUUUAGCCAGAGUUGUUUUCCC	:.:: :::::.::::::: :	AAGGAAUCAACUUUGGCUAACA	Cleavage		1
nta-miR6144	A4A49_01406|OIT36306	3.5	-1	1	21	583	603	UGGCAACUUCUUCAUCAUGCC	: :.::: ::::::::::..	GCCGUGACGAAGAAGUUGUUC	Cleavage		1
nta-miR6153	A4A49_08872|OIT01377	3.5	-1	1	21	813	833	UAGGACCAUAUUCACUAUUUG	.::::::: .::::::..:.	GGAAUAGUGUGUAUGGUUUUG	Cleavage		1
nta-miR6153	A4A49_10783|OIS99160	3.5	-1	1	21	574	594	UAGGACCAUAUUCACUAUUUG	: :.:: ::.::::: :::::	CUAGUAAUGGAUAUGAUCCUA	Cleavage		1
nta-miR6156	A4A49_35912|OIT21282	3.5	-1	1	21	1023	1043	UUGAAGAUGUUCUAUUUCUGU	.:.:: :::::::::: ::	GAGGGAAAAGAACAUCUUAAA	Cleavage		1
nta-miR6162	A4A49_06048|OIT33918	3.5	-1	1	21	222	241	AGAAAAAUGGUAGCCAUUGGA	: ::: : :::::::::::.:	UACAA-GCCUACCAUUUUUUU	Cleavage		1
nta-miR164a	A4A49_34054|OIT02452	4	-1	1	21	202	222	UGGAGAAGCAGGGCACGUGCA	: :.::: .: ::::::::.:	UUCGCGUUUCGUGCUUCUCUA	Translation		1
nta-miR164b	A4A49_34054|OIT02452	4	-1	1	21	202	222	UGGAGAAGCAGGGCACGUGCA	: :.::: .: ::::::::.:	UUCGCGUUUCGUGCUUCUCUA	Translation		1
nta-miR169a	A4A49_28923|OIT38265	4	-1	1	21	2117	2137	CAGCCAAGGAUGACUUGCCGA	:::: : :.::.::::.::	AAGGCACGCCGUCUUUGGUUG	Cleavage		1
nta-miR169b	A4A49_28923|OIT38265	4	-1	1	21	2117	2137	CAGCCAAGGAUGACUUGCCGA	:::: : :.::.::::.::	AAGGCACGCCGUCUUUGGUUG	Cleavage		1
nta-miR169c	A4A49_28923|OIT38265	4	-1	1	21	2117	2137	CAGCCAAGGAUGACUUGCCGA	:::: : :.::.::::.::	AAGGCACGCCGUCUUUGGUUG	Cleavage		1
nta-miR169d	A4A49_28923|OIT38265	4	-1	1	21	2117	2137	CAGCCAAGGAUGACUUGCCGA	:::: : :.::.::::.::	AAGGCACGCCGUCUUUGGUUG	Cleavage		1
nta-miR169e	A4A49_28923|OIT38265	4	-1	1	21	2117	2137	CAGCCAAGGAUGACUUGCCGA	:::: : :.::.::::.::	AAGGCACGCCGUCUUUGGUUG	Cleavage		1
nta-miR169f	A4A49_28923|OIT38265	4	-1	1	21	2117	2137	CAGCCAAGGAUGACUUGCCGA	:::: : :.::.::::.::	AAGGCACGCCGUCUUUGGUUG	Cleavage		1
nta-miR169g	A4A49_28923|OIT38265	4	-1	1	21	2117	2137	CAGCCAAGGAUGACUUGCCGA	:::: : :.::.::::.::	AAGGCACGCCGUCUUUGGUUG	Cleavage		1
nta-miR169h	A4A49_28923|OIT38265	4	-1	1	21	2117	2137	CAGCCAAGGAUGACUUGCCGA	:::: : :.::.::::.::	AAGGCACGCCGUCUUUGGUUG	Cleavage		1
nta-miR169i	A4A49_28923|OIT38265	4	-1	1	21	2117	2137	CAGCCAAGGAUGACUUGCCGA	:::: : :.::.::::.::	AAGGCACGCCGUCUUUGGUUG	Cleavage		1
nta-miR169j	A4A49_28923|OIT38265	4	-1	1	21	2117	2137	CAGCCAAGGAUGACUUGCCGA	:::: : :.::.::::.::	AAGGCACGCCGUCUUUGGUUG	Cleavage		1
nta-miR169k	A4A49_28923|OIT38265	4	-1	1	21	2117	2137	CAGCCAAGGAUGACUUGCCGA	:::: : :.::.::::.::	AAGGCACGCCGUCUUUGGUUG	Cleavage		1
nta-miR169l	A4A49_28923|OIT38265	4	-1	1	21	2117	2137	CAGCCAAGGAUGACUUGCCGA	:::: : :.::.::::.::	AAGGCACGCCGUCUUUGGUUG	Cleavage		1
nta-miR169m	A4A49_28923|OIT38265	4	-1	1	21	2117	2137	CAGCCAAGGAUGACUUGCCGA	:::: : :.::.::::.::	AAGGCACGCCGUCUUUGGUUG	Cleavage		1
nta-miR169o	A4A49_28923|OIT38265	4	-1	1	21	2117	2137	CAGCCAAGGAUGACUUGCCGA	:::: : :.::.::::.::	AAGGCACGCCGUCUUUGGUUG	Cleavage		1
nta-miR169p	A4A49_28923|OIT38265	4	-1	1	21	2117	2137	CAGCCAAGGAUGACUUGCCGA	:::: : :.::.::::.::	AAGGCACGCCGUCUUUGGUUG	Cleavage		1
nta-miR169q	A4A49_28923|OIT38265	4	-1	1	21	2117	2137	CAGCCAAGGAUGACUUGCCGG	:::: : :.::.::::.::	AAGGCACGCCGUCUUUGGUUG	Cleavage		1
nta-miR169r	A4A49_28923|OIT38265	4	-1	1	21	2117	2137	CAGCCAAGGAUGACUUGCCGG	:::: : :.::.::::.::	AAGGCACGCCGUCUUUGGUUG	Cleavage		1
nta-miR169s	A4A49_28923|OIT38265	4	-1	1	21	2117	2137	CAGCCAAGGAUGACUUGCCGG	:::: : :.::.::::.::	AAGGCACGCCGUCUUUGGUUG	Cleavage		1
nta-miR172a	A4A49_38722|OIS99539	4	-1	1	21	1192	1212	AGAAUCUUGAUGAUGCUGCAG	:: : .::.::::::::::	GUGGAUUAUUAUCAAGAUUCA	Cleavage		1
nta-miR172b	A4A49_18590|OIS98550	4	-1	1	21	615	635	AGAAUCAUGAUGAUGCUGCAU	.::.:: :::::.:::.::.	GUGUAGAAUCAUUAUGGUUUA	Cleavage		1
nta-miR172b	A4A49_15763|OIT30577	4	-1	1	21	2302	2322	AGAAUCAUGAUGAUGCUGCAU	:..:.::.:::: ::::.:	UAGUGGUAUUAUCAAGAUUUU	Cleavage		1
nta-miR172c	A4A49_38722|OIS99539	4	-1	1	21	1192	1212	AGAAUCUUGAUGAUGCUGCAU	.:: : .::.::::::::::	GUGGAUUAUUAUCAAGAUUCA	Cleavage		1
nta-miR172d	A4A49_38722|OIS99539	4	-1	1	21	1192	1212	AGAAUCUUGAUGAUGCUGCAU	.:: : .::.::::::::::	GUGGAUUAUUAUCAAGAUUCA	Cleavage		1
nta-miR172e	A4A49_38722|OIS99539	4	-1	1	21	1192	1212	AGAAUCUUGAUGAUGCUGCAU	.:: : .::.::::::::::	GUGGAUUAUUAUCAAGAUUCA	Cleavage		1
nta-miR172f	A4A49_38722|OIS99539	4	-1	1	21	1192	1212	AGAAUCUUGAUGAUGCUGCAU	.:: : .::.::::::::::	GUGGAUUAUUAUCAAGAUUCA	Cleavage		1
nta-miR172g	A4A49_38722|OIS99539	4	-1	1	21	1192	1212	AGAAUCUUGAUGAUGCUGCAU	.:: : .::.::::::::::	GUGGAUUAUUAUCAAGAUUCA	Cleavage		1
nta-miR172h	A4A49_38722|OIS99539	4	-1	1	21	1192	1212	AGAAUCUUGAUGAUGCUGCAU	.:: : .::.::::::::::	GUGGAUUAUUAUCAAGAUUCA	Cleavage		1
nta-miR172i	A4A49_38722|OIS99539	4	-1	1	21	1192	1212	AGAAUCUUGAUGAUGCUGCAU	.:: : .::.::::::::::	GUGGAUUAUUAUCAAGAUUCA	Cleavage		1
nta-miR172j	A4A49_38722|OIS99539	4	-1	1	21	1192	1212	GGAAUCUUGAUGAUGCUGCAU	.:: : .::.::::::::::	GUGGAUUAUUAUCAAGAUUCA	Cleavage		1
nta-miR319a	A4A49_29412|OIT38321	4	-1	1	21	3706	3726	UUGGACUGAAGGGAGCUCCCU	::: . ..:::::::.:::	GUGGAAUGUUCUUCAGUUCAA	Cleavage		1
nta-miR319b	A4A49_29412|OIT38321	4	-1	1	21	3706	3726	UUGGACUGAAGGGAGCUCCCU	::: . ..:::::::.:::	GUGGAAUGUUCUUCAGUUCAA	Cleavage		1
nta-miR390a	A4A49_26033|OIT26519	4	-1	1	21	1551	1571	AAGCUCAGGAGGGAUAGCACC	:: :.:.:.:..::::.::	ACUGGUGUUCUUUUUGAGUUU	Cleavage		1
nta-miR390a	A4A49_25410|OIS99959	4	-1	1	21	1038	1058	AAGCUCAGGAGGGAUAGCACC	::::. :.:::::.::::	CUUGCUGAACUUCCUGGGCUU	Cleavage		1
nta-miR390a	A4A49_06394|OIT04841	4	-1	1	21	744	764	AAGCUCAGGAGGGAUAGCACC	: : : ::::.: ::::::::	GCUCCAAUCCUUGCUGAGCUU	Cleavage		2
nta-miR394	A4A49_30115|OIT27958	4	-1	1	20	785	804	UUGGCAUUCUGUCCACCUCC	:::: :::: ::..:::.::	GGAGAUGGAGAGGGUGCUAA	Translation		1
nta-miR394	A4A49_00615|OIS99260	4	-1	1	20	1084	1103	UUGGCAUUCUGUCCACCUCC	: :::::::..:: ::.:::	GCAGGUGGAUGGAUUGUCAA	Cleavage		1
nta-miR395a	A4A49_02534|OIT35428	4	-1	1	21	2530	2550	CUGAAGUGUUUGGGGGAACUC	::::...: :::.:.:::::	CAGUUUUUCAAAAUAUUUCAG	Cleavage		1
nta-miR395b	A4A49_02534|OIT35428	4	-1	1	21	2530	2550	CUGAAGUGUUUGGGGGAACUC	::::...: :::.:.:::::	CAGUUUUUCAAAAUAUUUCAG	Cleavage		1
nta-miR395c	A4A49_02534|OIT35428	4	-1	1	21	2530	2550	CUGAAGUGUUUGGGGGAACUC	::::...: :::.:.:::::	CAGUUUUUCAAAAUAUUUCAG	Cleavage		1
nta-miR396a	A4A49_19643|OIT05331	4	-1	1	21	1168	1188	UUCCACAGCUUUCUUGAACUG	::::: :.::::: :::::	GAGUUCCUGGAAGCUCUGGAA	Cleavage		1
nta-miR396a	A4A49_15931|OIT29795	4	-1	1	21	1577	1597	UUCCACAGCUUUCUUGAACUG	: : :..::::::.:: ::::	CUGAUUGAGAAAGUUGAGGAA	Cleavage		1
nta-miR396b	A4A49_19643|OIT05331	4	-1	1	21	1168	1188	UUCCACAGCUUUCUUGAACUU	.::::: :.::::: :::::	GAGUUCCUGGAAGCUCUGGAA	Cleavage		1
nta-miR396b	A4A49_15931|OIT29795	4	-1	1	21	1577	1597	UUCCACAGCUUUCUUGAACUU	: :..::::::.:: ::::	CUGAUUGAGAAAGUUGAGGAA	Cleavage		1
nta-miR396c	A4A49_19643|OIT05331	4	-1	1	21	1168	1188	UUCCACAGCUUUCUUGAACUU	.::::: :.::::: :::::	GAGUUCCUGGAAGCUCUGGAA	Cleavage		1
nta-miR396c	A4A49_15931|OIT29795	4	-1	1	21	1577	1597	UUCCACAGCUUUCUUGAACUU	: :..::::::.:: ::::	CUGAUUGAGAAAGUUGAGGAA	Cleavage		1
nta-miR397	A4A49_32867|OIT26144	4	-1	1	20	1453	1472	AUUGAGUGCAGCGUUGAUGU	: ::.:.: ::::::.:::	UCUUCGAUGAUGCACUUAAU	Translation		1
nta-miR477a	A4A49_20700|OIS96419	4	-1	1	21	1073	1093	ACUCUCCCUCAAGGGCUUCUG	::::::.:::::: :: .::	AAGAAGCUCUUGAGAGAUGGU	Cleavage		1
nta-miR477b	A4A49_08178|OIT33627	4	-1	1	21	1487	1507	UCUCUCCCUCAAGGGCUUCUC	::.::: :::. :::::::	CUGAGGCCAUUGGUGGAGAGA	Cleavage		1
nta-miR482a	A4A49_29412|OIT38321	4	-1	1	22	193	214	UUUCCAAUUCCACCCAUUCCUA	:: ::: ::::::.::::.:	UAAUAAUAGGUGGAGUUGGGAU	Cleavage		1
nta-miR482b-3p	A4A49_39126|OIT26433	4	-1	1	22	1101	1122	UCUUGCCAAUGCCAUCCAUUCC	:::::: :::::::. .::	AAUAUGGAUAGCAUUGGUUGGA	Cleavage		1
nta-miR482b-5p	A4A49_18427|OIT04411	4	-1	1	21	581	601	AGUGGGUGGAGUGGUAAGAUA	:.: :..:::::.:.:::::	UGUGGUGUCACUCUAUCCACU	Cleavage		1
nta-miR482c	A4A49_29412|OIT38321	4	-1	1	22	193	214	UUUCCAAUUCCACCCAUUCCUA	:: ::: ::::::.::::.:	UAAUAAUAGGUGGAGUUGGGAU	Cleavage		1
nta-miR6019a	A4A49_23837|OIT28243	4	-1	1	22	4244	4265	UACAGGUGACUUGUAAAUGUUU	::: :::: ::::.::::	AGUGAUUCACAAAUCACUUGUA	Translation		1
nta-miR6019b	A4A49_23837|OIT28243	4	-1	1	22	4244	4265	UACAGGUGACUUGUAAAUGUUU	::: :::: ::::.::::	AGUGAUUCACAAAUCACUUGUA	Translation		1
nta-miR6020a-3p	A4A49_36984|OIT26917	4	-1	1	22	1323	1344	AGAUACUCAGCAAAACAUUUAC	..:::::::::::: ::.	UCUGGUGUUUUGCUGAGGAUUG	Cleavage		1
nta-miR6020a-5p	A4A49_38763|OIT38022	4	-1	1	21	504	524	AAAUGUUUUUCGAGUAUCUUC	::.::.::::::::::	UUCUAUGCUUGAAAAACAUUC	Cleavage		1
nta-miR6020b	A4A49_02534|OIT35428	4	-1	1	21	525	544	AAAUGUUCUUCGAGUAUCUUC	::::: ::.::::.:::::	UAAGAU-CUUGAAGGACAUUA	Cleavage		1
nta-miR6020b	A4A49_40313|OIT29478	4	-1	1	21	534	554	AAAUGUUCUUCGAGUAUCUUC	.::: :::.:: ::..::::	AGAGACACUUGAUGAGUAUUU	Cleavage		1
nta-miR6021	A4A49_41149|OIT21396	4	-1	1	21	348	368	UUGGAAGAGGCUGCUAUUGGA	.::::: ::::: :::: ::	AUCAAUAACAGCCACUUCGAA	Cleavage		1
nta-miR6021	A4A49_28157|OIT07725	4	-1	1	21	139	159	UUGGAAGAGGCUGCUAUUGGA	..:. ::::::: :::.:::	AUUAGCAGCAGCCACUUUCAA	Cleavage		1
nta-miR6021	A4A49_35424|OIT22165	4	-1	1	21	1187	1207	UUGGAAGAGGCUGCUAUUGGA	: ::: : :: .:::::::::	UGCAACAACAAUCUCUUCCAA	Translation		1
nta-miR6025c	A4A49_64937|OIT35716	4	-1	1	21	851	871	UCAAUUGAGAUGACAUCUAGU	:: ::::: :::::..::::.	ACCAGAUGCCAUCUUGAUUGG	Cleavage		1
nta-miR6025c	A4A49_15705|OIT34961	4	-1	1	21	1745	1766	UCAAUUGAGAUGACAU-CUAGU	.:::: .::::::::: :::::	GCUAGUGUGUCAUCUCUAUUGA	Cleavage		1
nta-miR6025c	A4A49_05372|OIT07847	4	-1	1	21	2005	2025	UCAAUUGAGAUGACAUCUAGU	:: ::::::::.:..::::.	ACCUGAUGUCAUUUUGAUUGG	Cleavage		1
nta-miR6025c	A4A49_23153|OIT26994	4	-1	1	21	1080	1100	UCAAUUGAGAUGACAUCUAGU	: :: :::: ::::::.:::	AGUACAUGUGAUCUCAGUUGU	Cleavage		1
nta-miR6025c	A4A49_39488|OIT22451	4	-1	1	21	668	688	UCAAUUGAGAUGACAUCUAGU	: :: ::: ..:.::::::::	AGUAAAUGAUGUUUCAAUUGA	Cleavage		1
nta-miR6025d	A4A49_23153|OIT26994	4	-1	1	22	1080	1101	AACAAUUGAGAUAACAUCUAGG	:: :::: ::::::.::::	AGUACAUGUGAUCUCAGUUGUC	Cleavage		1
nta-miR6025d	A4A49_19233|OIT28499	4	-1	1	22	99	120	AACAAUUGAGAUAACAUCUAGG	.: : ::::: .:::::::::	AUUUGCUGUUAAUUCAAUUGUU	Translation		1
nta-miR6025d	A4A49_31918|OIT27174	4	-1	1	22	1981	2002	AACAAUUGAGAUAACAUCUAGG	:: :: ::::::.:.:::::	CCCAGCAUUUAUCUUAGUUGUU	Cleavage		1
nta-miR6144	A4A49_37157|OIT22248	4	-1	1	21	40	60	UGGCAACUUCUUCAUCAUGCC	: ::.: :::::::::..:	UUCUUGGUCAAGAAGUUGUUA	Cleavage		1
nta-miR6145f	A4A49_15623|OIT05445	4	-1	1	21	2928	2948	AUCGUAACAUAUAGCACUAGC	: :.::: ::::::::.: .:	GAUGGUGGUAUAUGUUGCAGU	Cleavage		1
nta-miR6146b	A4A49_18511|OIT32603	4	-1	1	22	902	923	UUUGUCCAAUGAAAUACUUAUC	:: :::::: ::: ::::..::	GAGAAGUAUCUCAAUGGAUGAA	Cleavage		1
nta-miR6148b	A4A49_14806|OIT36706	4	-1	1	21	856	876	UGUGUUAAUCGUUUGUUCUCA	.:::::.:. :::.:::.:	CAGGAACAGAUUAUUGACAUA	Translation		1
nta-miR6148b	A4A49_32867|OIT26144	4	-1	1	21	2022	2042	UGUGUUAAUCGUUUGUUCUCA	:: ::::..::::::.:.:	AGAACACAAGUGAUUAAUAUA	Cleavage		1
nta-miR6148b	A4A49_11215|OIT35617	4	-1	1	21	340	362	UGUGUUAAUCGUUU--GUUCUCA	::::: :::: :::::::::	AUAGAACCCAAACAAUUAACACA	Translation		1
nta-miR6148b	A4A49_39126|OIT26433	4	-1	1	21	892	912	UGUGUUAAUCGUUUGUUCUCA	:::: :::.:.::: ::.:	CAAGAAGAAAUGGUUACCAUA	Cleavage		1
nta-miR6150	A4A49_34658|OIT27654	4	-1	1	22	592	613	AGAUUUGUUUGAUCGUCUUGGC	:.: : :::::.:.:..:::::	GUCCAAACGAUUAGAUGAAUCU	Cleavage		2
nta-miR6152a	A4A49_15623|OIT05445	4	-1	1	24	1075	1098	UAUUGUAUUCGACUGUAUUCACGG	.:: :: :.:::::::::.	AGGCAGAUCCAUUUGAAUACAAUG	Cleavage		1
nta-miR6152a	A4A49_29272|OIT26173	4	-1	1	24	2883	2906	UAUUGUAUUCGACUGUAUUCACGG	:::: :::::.::::.:	AACAUAAUAACGUCGAGUACAGUC	Cleavage		1
nta-miR6152b	A4A49_15623|OIT05445	4	-1	1	24	1075	1098	UAUUGUAUUCGACUGUAUUCACGG	.:: :: :.:::::::::.	AGGCAGAUCCAUUUGAAUACAAUG	Cleavage		1
nta-miR6152b	A4A49_29272|OIT26173	4	-1	1	24	2883	2906	UAUUGUAUUCGACUGUAUUCACGG	:::: :::::.::::.:	AACAUAAUAACGUCGAGUACAGUC	Cleavage		1
nta-miR6156	A4A49_03444|OIT06933	4	-1	1	21	1795	1815	UUGAAGAUGUUCUAUUUCUGU	: .:: : ::..::::::::.	AAGGAUACAGGGCAUCUUCAG	Cleavage		1
nta-miR6161c	A4A49_12650|OIT33056	4	-1	1	24	1052	1075	AAUAUACUGGAGUUCGGUGCACCU	.:. ::.::::::.::::	CACAAUAUAUAAUUCCAGUGUAUU	Cleavage		1
nta-miR6162	A4A49_34657|OIT27653	4	-1	1	21	848	868	AGAAAAAUGGUAGCCAUUGGA	::: ::.:.::.::::: :	GGCAAAGGUUGCCGUUUUUGU	Cleavage		1
nta-miR6163	A4A49_32867|OIT26144	4	-1	1	22	538	558	UGGAAGUACUGCCUAAGUUUGA	:..:.::::::::: ::::.::	UUGAGCUUAGGCAG-ACUUUCA	Cleavage		1
nta-miR6163	A4A49_17399|OIT08161	4	-1	1	22	1057	1078	UGGAAGUACUGCCUAAGUUUGA	:. .:.:: ::: ::::::.::	UUUGAUUUUGGCUGUACUUUCA	Translation		1
nta-miR6164a	A4A49_42767|OIT19009	4	-1	1	21	366	386	UCACAUAAAUUGAAACGGAGG	:: ..::::::.:::.::::	CCGUUGUUUCAGUUUGUGUGU	Cleavage		1
nta-miR6164b	A4A49_42767|OIT19009	4	-1	1	21	366	386	UCACAUAAAUUGAAACGGAGG	:: ..::::::.:::.::::	CCGUUGUUUCAGUUUGUGUGU	Cleavage		1
nta-miR827	A4A49_20118|OIT03708	4	-1	1	21	949	970	UUAGAUGAACAUCAA-CAAACA	:::: ::::::::..:.:.:	GCUUUGAUUGAUGUUUGUUUGA	Cleavage		1
nta-miR1446	A4A49_41378|OIT01466	4.5	-1	1	22	1651	1672	UGAACUCUCUCCCUCAAUGGCU	:.:.::: :: ::: ::::::	UGUCGUUGUGGAAGAAAGUUCA	Translation		1
nta-miR1446	A4A49_08876|OIT32414	4.5	-1	1	22	429	450	UGAACUCUCUCCCUCAAUGGCU	:: ::::::::::::.: : :	AGGAAUUGAGGGAGAGGGCUAA	Cleavage		1
nta-miR156a	A4A49_05372|OIT07847	4.5	-1	1	20	69	88	UGACAGAAGAGAGUGAGCAC	: .::::::::::.: ::	CUCUUCACUCUCUUUUCUCU	Cleavage		1
nta-miR156b	A4A49_05372|OIT07847	4.5	-1	1	20	69	88	UGACAGAAGAGAGUGAGCAC	: .::::::::::.: ::	CUCUUCACUCUCUUUUCUCU	Cleavage		1
nta-miR156c	A4A49_05372|OIT07847	4.5	-1	1	20	69	88	UGACAGAAGAGAGUGAGCAC	: .::::::::::.: ::	CUCUUCACUCUCUUUUCUCU	Cleavage		1
nta-miR156d	A4A49_05372|OIT07847	4.5	-1	1	20	69	88	UGACAGAAGAGAGUGAGCAC	: .::::::::::.: ::	CUCUUCACUCUCUUUUCUCU	Cleavage		1
nta-miR156e	A4A49_05372|OIT07847	4.5	-1	1	20	69	88	UGACAGAAGAGAGUGAGCAC	: .::::::::::.: ::	CUCUUCACUCUCUUUUCUCU	Cleavage		1
nta-miR156g	A4A49_41378|OIT01466	4.5	-1	1	20	316	335	UGACAGAAGAUAGAGAGCAC	: .: :::.::::::: ::	UUAUUGUCUGUCUUCUGACA	Cleavage		1
nta-miR156g	A4A49_33109|OIT21733	4.5	-1	1	20	3539	3558	UGACAGAAGAUAGAGAGCAC	:: :.:.:.:.:::::: :	UUGAUUUUUGUUUUCUGUGA	Cleavage		1
nta-miR156h	A4A49_41378|OIT01466	4.5	-1	1	20	316	335	UGACAGAAGAUAGAGAGCAC	: .: :::.::::::: ::	UUAUUGUCUGUCUUCUGACA	Cleavage		1
nta-miR156h	A4A49_33109|OIT21733	4.5	-1	1	20	3539	3558	UGACAGAAGAUAGAGAGCAC	:: :.:.:.:.:::::: :	UUGAUUUUUGUUUUCUGUGA	Cleavage		1
nta-miR156i	A4A49_41378|OIT01466	4.5	-1	1	20	316	335	UGACAGAAGAUAGAGAGCAC	: .: :::.::::::: ::	UUAUUGUCUGUCUUCUGACA	Cleavage		1
nta-miR156i	A4A49_33109|OIT21733	4.5	-1	1	20	3539	3558	UGACAGAAGAUAGAGAGCAC	:: :.:.:.:.:::::: :	UUGAUUUUUGUUUUCUGUGA	Cleavage		1
nta-miR156j	A4A49_41378|OIT01466	4.5	-1	1	20	316	335	UGACAGAAGAUAGAGAGCAC	: .: :::.::::::: ::	UUAUUGUCUGUCUUCUGACA	Cleavage		1
nta-miR156j	A4A49_33109|OIT21733	4.5	-1	1	20	3539	3558	UGACAGAAGAUAGAGAGCAC	:: :.:.:.:.:::::: :	UUGAUUUUUGUUUUCUGUGA	Cleavage		1
nta-miR159	A4A49_31918|OIT27174	4.5	-1	1	21	892	912	UUUGGAUUGAAGGGAGCUCUA	:.:::.::.:::::.:.. :.	UGGAGUUCUCUUCAGUUUCAG	Cleavage		1
nta-miR159	A4A49_18498|OIT30754	4.5	-1	1	21	830	850	UUUGGAUUGAAGGGAGCUCUA	::: :::.:.::::::.: .:	UAGUGCUUCUUUCAAUUCUGA	Cleavage		1
nta-miR159	A4A49_33274|OIT33656	4.5	-1	1	21	777	797	UUUGGAUUGAAGGGAGCUCUA	:. :::::. ::::::::: :	UGCAGCUCUGUUCAAUCCACA	Cleavage		1
nta-miR159	A4A49_09190|OIS99218	4.5	-1	1	21	534	554	UUUGGAUUGAAGGGAGCUCUA	:.: : ::: ::::::.::.:	UGGUGAUCCGUUCAAUUCAGA	Cleavage		1
nta-miR159	A4A49_37513|OIT21353	4.5	-1	1	21	540	560	UUUGGAUUGAAGGGAGCUCUA	::.: ::. ::::::::::	AAGGGGACCUGUCAAUCCAAA	Translation		1
nta-miR160d	A4A49_20638|OIT30278	4.5	-1	1	21	755	775	UGCCUGGCUCCCUGCAUGCCA	:.: ::::::: :::::.	AAGUAAGCAGGGAACCAGGUC	Cleavage		1
nta-miR162a	A4A49_00615|OIS99260	4.5	-1	1	21	385	405	UCGAUAAACCUCUGCAUCCAG	::::: :. :::::::::	AAUGAUGCUGGAGUUUAUCGA	Translation		1
nta-miR162a	A4A49_12091|OIT40444	4.5	-1	1	21	2028	2048	UCGAUAAACCUCUGCAUCCAG	: :: :::::.::: :::: :	CAGGUUGCAGGGGUGUAUCUA	Cleavage		1
nta-miR162b	A4A49_00615|OIS99260	4.5	-1	1	21	385	405	UCGAUAAACCUCUGCAUCCAG	::::: :. :::::::::	AAUGAUGCUGGAGUUUAUCGA	Translation		1
nta-miR162b	A4A49_12091|OIT40444	4.5	-1	1	21	2028	2048	UCGAUAAACCUCUGCAUCCAG	: :: :::::.::: :::: :	CAGGUUGCAGGGGUGUAUCUA	Cleavage		1
nta-miR164a	A4A49_10482|OIT00058	4.5	-1	1	21	44	64	UGGAGAAGCAGGGCACGUGCA	: : : :::.::: ::::.::	UUCUCAUGCUCUGAUUCUUCA	Cleavage		1
nta-miR164a	A4A49_10400|OIT03921	4.5	-1	1	21	1656	1676	UGGAGAAGCAGGGCACGUGCA	: .:: : :..::.::::.::	UCUACUUUCUUUGUUUCUUCA	Cleavage		1
nta-miR164b	A4A49_10482|OIT00058	4.5	-1	1	21	44	64	UGGAGAAGCAGGGCACGUGCA	: : : :::.::: ::::.::	UUCUCAUGCUCUGAUUCUUCA	Cleavage		1
nta-miR164b	A4A49_10400|OIT03921	4.5	-1	1	21	1656	1676	UGGAGAAGCAGGGCACGUGCA	: .:: : :..::.::::.::	UCUACUUUCUUUGUUUCUUCA	Cleavage		1
nta-miR166a	A4A49_20118|OIT03708	4.5	-1	1	21	1544	1564	UCGGACCAGGCUUCAUUCCCC	::.:::: :..::::.::	UUGGGAUGAUGUUUGGUUCGC	Cleavage		1
nta-miR166b	A4A49_20118|OIT03708	4.5	-1	1	21	1544	1564	UCGGACCAGGCUUCAUUCCCC	::.:::: :..::::.::	UUGGGAUGAUGUUUGGUUCGC	Cleavage		1
nta-miR166c	A4A49_20118|OIT03708	4.5	-1	1	21	1544	1564	UCGGACCAGGCUUCAUUCCCC	::.:::: :..::::.::	UUGGGAUGAUGUUUGGUUCGC	Cleavage		1
nta-miR166d	A4A49_20118|OIT03708	4.5	-1	1	21	1544	1564	UCGGACCAGGCUUCAUUCCCC	::.:::: :..::::.::	UUGGGAUGAUGUUUGGUUCGC	Cleavage		1
nta-miR166e	A4A49_20118|OIT03708	4.5	-1	1	21	1544	1564	UCGGACCAGGCUUCAUUCCCC	::.:::: :..::::.::	UUGGGAUGAUGUUUGGUUCGC	Cleavage		1
nta-miR166f	A4A49_20118|OIT03708	4.5	-1	1	21	1544	1564	UCGGACCAGGCUUCAUUCCCC	::.:::: :..::::.::	UUGGGAUGAUGUUUGGUUCGC	Cleavage		1
nta-miR166g	A4A49_20118|OIT03708	4.5	-1	1	21	1544	1564	UCGGACCAGGCUUCAUUCCCC	::.:::: :..::::.::	UUGGGAUGAUGUUUGGUUCGC	Cleavage		1
nta-miR166h	A4A49_20118|OIT03708	4.5	-1	1	21	1544	1564	UCGGACCAGGCUUCAUUCCCC	::.:::: :..::::.::	UUGGGAUGAUGUUUGGUUCGC	Cleavage		1
nta-miR167a	A4A49_41063|OIT38756	4.5	-1	1	22	1318	1339	UGAAGCUGCCAGCAUGAUCUGG	:: :.::: :.:::.: .::::	CCUGGUCAGGUUGGUAAUUUCA	Cleavage		1
nta-miR167a	A4A49_28923|OIT38265	4.5	-1	1	22	1272	1293	UGAAGCUGCCAGCAUGAUCUGG	::.: .::::::.. :::::	GGAGGUAGUGCUGGUGCCUUCA	Cleavage		1
nta-miR167b	A4A49_41063|OIT38756	4.5	-1	1	22	1318	1339	UGAAGCUGCCAGCAUGAUCUGG	:: :.::: :.:::.: .::::	CCUGGUCAGGUUGGUAAUUUCA	Cleavage		1
nta-miR167b	A4A49_28923|OIT38265	4.5	-1	1	22	1272	1293	UGAAGCUGCCAGCAUGAUCUGG	::.: .::::::.. :::::	GGAGGUAGUGCUGGUGCCUUCA	Cleavage		1
nta-miR167c	A4A49_41063|OIT38756	4.5	-1	1	22	1318	1339	UGAAGCUGCCAGCAUGAUCUGG	:: :.::: :.:::.: .::::	CCUGGUCAGGUUGGUAAUUUCA	Cleavage		1
nta-miR167c	A4A49_28923|OIT38265	4.5	-1	1	22	1272	1293	UGAAGCUGCCAGCAUGAUCUGG	::.: .::::::.. :::::	GGAGGUAGUGCUGGUGCCUUCA	Cleavage		1
nta-miR167d	A4A49_28923|OIT38265	4.5	-1	1	21	1273	1293	UGAAGCUGCCAGCAUGAUCUA	::.: .::::::.. :::::	GAGGUAGUGCUGGUGCCUUCA	Cleavage		1
nta-miR167d	A4A49_41063|OIT38756	4.5	-1	1	21	1319	1339	UGAAGCUGCCAGCAUGAUCUA	:.::: :.:::.: .::::	CUGGUCAGGUUGGUAAUUUCA	Cleavage		1
nta-miR167e	A4A49_28923|OIT38265	4.5	-1	1	21	1273	1293	UGAAGCUGCCAGCAUGAUCUA	::.: .::::::.. :::::	GAGGUAGUGCUGGUGCCUUCA	Cleavage		1
nta-miR167e	A4A49_41063|OIT38756	4.5	-1	1	21	1319	1339	UGAAGCUGCCAGCAUGAUCUA	:.::: :.:::.: .::::	CUGGUCAGGUUGGUAAUUUCA	Cleavage		1
nta-miR168a	A4A49_15623|OIT05445	4.5	-1	1	21	1139	1159	UCGCUUGGUGCAGGUCGGGAC	:::: : .:::: ::::.::	UUCCCCAGUUGCAACAAGUGA	Cleavage		1
nta-miR168b	A4A49_15623|OIT05445	4.5	-1	1	21	1139	1159	UCGCUUGGUGCAGGUCGGGAC	:::: : .:::: ::::.::	UUCCCCAGUUGCAACAAGUGA	Cleavage		1
nta-miR168c	A4A49_15623|OIT05445	4.5	-1	1	21	1139	1159	UCGCUUGGUGCAGGUCGGGAC	:::: : .:::: ::::.::	UUCCCCAGUUGCAACAAGUGA	Cleavage		1
nta-miR168d	A4A49_15623|OIT05445	4.5	-1	1	21	1139	1159	UCGCUUGGUGCAGGUCGGGAA	::::: : .:::: ::::.::	UUCCCCAGUUGCAACAAGUGA	Cleavage		1
nta-miR168e	A4A49_15623|OIT05445	4.5	-1	1	21	1139	1159	UCGCUUGGUGCAGGUCGGGAA	::::: : .:::: ::::.::	UUCCCCAGUUGCAACAAGUGA	Cleavage		1
nta-miR169a	A4A49_22513|OIT37668	4.5	-1	1	21	900	920	CAGCCAAGGAUGACUUGCCGA	: :: ::::..::::.::	GGGUCAUAUCAUUUUUGGUUG	Cleavage		1
nta-miR169b	A4A49_22513|OIT37668	4.5	-1	1	21	900	920	CAGCCAAGGAUGACUUGCCGA	: :: ::::..::::.::	GGGUCAUAUCAUUUUUGGUUG	Cleavage		1
nta-miR169c	A4A49_22513|OIT37668	4.5	-1	1	21	900	920	CAGCCAAGGAUGACUUGCCGA	: :: ::::..::::.::	GGGUCAUAUCAUUUUUGGUUG	Cleavage		1
nta-miR169d	A4A49_22513|OIT37668	4.5	-1	1	21	900	920	CAGCCAAGGAUGACUUGCCGA	: :: ::::..::::.::	GGGUCAUAUCAUUUUUGGUUG	Cleavage		1
nta-miR169e	A4A49_22513|OIT37668	4.5	-1	1	21	900	920	CAGCCAAGGAUGACUUGCCGA	: :: ::::..::::.::	GGGUCAUAUCAUUUUUGGUUG	Cleavage		1
nta-miR169f	A4A49_22513|OIT37668	4.5	-1	1	21	900	920	CAGCCAAGGAUGACUUGCCGA	: :: ::::..::::.::	GGGUCAUAUCAUUUUUGGUUG	Cleavage		1
nta-miR169g	A4A49_22513|OIT37668	4.5	-1	1	21	900	920	CAGCCAAGGAUGACUUGCCGA	: :: ::::..::::.::	GGGUCAUAUCAUUUUUGGUUG	Cleavage		1
nta-miR169h	A4A49_22513|OIT37668	4.5	-1	1	21	900	920	CAGCCAAGGAUGACUUGCCGA	: :: ::::..::::.::	GGGUCAUAUCAUUUUUGGUUG	Cleavage		1
nta-miR169i	A4A49_22513|OIT37668	4.5	-1	1	21	900	920	CAGCCAAGGAUGACUUGCCGA	: :: ::::..::::.::	GGGUCAUAUCAUUUUUGGUUG	Cleavage		1
nta-miR169j	A4A49_22513|OIT37668	4.5	-1	1	21	900	920	CAGCCAAGGAUGACUUGCCGA	: :: ::::..::::.::	GGGUCAUAUCAUUUUUGGUUG	Cleavage		1
nta-miR169k	A4A49_22513|OIT37668	4.5	-1	1	21	900	920	CAGCCAAGGAUGACUUGCCGA	: :: ::::..::::.::	GGGUCAUAUCAUUUUUGGUUG	Cleavage		1
nta-miR169l	A4A49_22513|OIT37668	4.5	-1	1	21	900	920	CAGCCAAGGAUGACUUGCCGA	: :: ::::..::::.::	GGGUCAUAUCAUUUUUGGUUG	Cleavage		1
nta-miR169m	A4A49_22513|OIT37668	4.5	-1	1	21	900	920	CAGCCAAGGAUGACUUGCCGA	: :: ::::..::::.::	GGGUCAUAUCAUUUUUGGUUG	Cleavage		1
nta-miR169o	A4A49_22513|OIT37668	4.5	-1	1	21	900	920	CAGCCAAGGAUGACUUGCCGA	: :: ::::..::::.::	GGGUCAUAUCAUUUUUGGUUG	Cleavage		1
nta-miR169p	A4A49_22513|OIT37668	4.5	-1	1	21	900	920	CAGCCAAGGAUGACUUGCCGA	: :: ::::..::::.::	GGGUCAUAUCAUUUUUGGUUG	Cleavage		1
nta-miR169q	A4A49_22513|OIT37668	4.5	-1	1	21	900	920	CAGCCAAGGAUGACUUGCCGG	: :: ::::..::::.::	GGGUCAUAUCAUUUUUGGUUG	Cleavage		1
nta-miR169r	A4A49_22513|OIT37668	4.5	-1	1	21	900	920	CAGCCAAGGAUGACUUGCCGG	: :: ::::..::::.::	GGGUCAUAUCAUUUUUGGUUG	Cleavage		1
nta-miR169s	A4A49_22513|OIT37668	4.5	-1	1	21	900	920	CAGCCAAGGAUGACUUGCCGG	: :: ::::..::::.::	GGGUCAUAUCAUUUUUGGUUG	Cleavage		1
nta-miR169t	A4A49_28923|OIT38265	4.5	-1	1	21	2117	2137	UAGCCAAGGAUGACUUGCCUU	:::::: : :.::.::::.:.	AAGGCACGCCGUCUUUGGUUG	Cleavage		1
nta-miR171a	A4A49_15763|OIT30577	4.5	-1	1	21	2011	2031	UAUUGGUGCGGUUCAAUGAGA	:.::::: ..::::::.:	CAUUAUUGACUUGCACCAGUU	Cleavage		1
nta-miR171a	A4A49_03553|OIT39332	4.5	-1	1	21	695	715	UAUUGGUGCGGUUCAAUGAGA	: :.::: :::.:::.:..:	UGUUAUUAAACUGCAUCGGUU	Cleavage		1
nta-miR172a	A4A49_37523|OIT22233	4.5	-1	1	21	31	50	AGAAUCUUGAUGAUGCUGCAG	::::.: :::::::::::	UAGCAGUA-CAUCAAGAUUCA	Cleavage		1
nta-miR172b	A4A49_40893|OIT19705	4.5	-1	1	21	1295	1315	AGAAUCAUGAUGAUGCUGCAU	:: ::::: ::::::::	UACCAACAUCAACAUGAUUCA	Translation		1
nta-miR172b	A4A49_22339|OIS99958	4.5	-1	1	21	2252	2272	AGAAUCAUGAUGAUGCUGCAU	: :. : :: ::::::.::::	AGGUUGAAUGAUCAUGGUUCU	Cleavage		1
nta-miR172c	A4A49_37523|OIT22233	4.5	-1	1	21	31	50	AGAAUCUUGAUGAUGCUGCAU	::::.: :::::::::::	UAGCAGUA-CAUCAAGAUUCA	Cleavage		1
nta-miR172d	A4A49_37523|OIT22233	4.5	-1	1	21	31	50	AGAAUCUUGAUGAUGCUGCAU	::::.: :::::::::::	UAGCAGUA-CAUCAAGAUUCA	Cleavage		1
nta-miR172e	A4A49_37523|OIT22233	4.5	-1	1	21	31	50	AGAAUCUUGAUGAUGCUGCAU	::::.: :::::::::::	UAGCAGUA-CAUCAAGAUUCA	Cleavage		1
nta-miR172f	A4A49_37523|OIT22233	4.5	-1	1	21	31	50	AGAAUCUUGAUGAUGCUGCAU	::::.: :::::::::::	UAGCAGUA-CAUCAAGAUUCA	Cleavage		1
nta-miR172g	A4A49_37523|OIT22233	4.5	-1	1	21	31	50	AGAAUCUUGAUGAUGCUGCAU	::::.: :::::::::::	UAGCAGUA-CAUCAAGAUUCA	Cleavage		1
nta-miR172h	A4A49_37523|OIT22233	4.5	-1	1	21	31	50	AGAAUCUUGAUGAUGCUGCAU	::::.: :::::::::::	UAGCAGUA-CAUCAAGAUUCA	Cleavage		1
nta-miR172i	A4A49_37523|OIT22233	4.5	-1	1	21	31	50	AGAAUCUUGAUGAUGCUGCAU	::::.: :::::::::::	UAGCAGUA-CAUCAAGAUUCA	Cleavage		1
nta-miR172j	A4A49_37523|OIT22233	4.5	-1	1	21	31	50	GGAAUCUUGAUGAUGCUGCAU	::::.: :::::::::::	UAGCAGUA-CAUCAAGAUUCA	Cleavage		1
nta-miR1919	A4A49_26103|OIT08150	4.5	-1	1	21	1046	1066	GAGCGAGUCAUCUGUGACAGG	:::: :: :::..:.:.::	GGUGUCCCAUAUGGUUUGUUC	Cleavage		1
nta-miR1919	A4A49_30345|OIT36297	4.5	-1	1	21	762	782	GAGCGAGUCAUCUGUGACAGG	: ::: :::::..:: :::	UGUCUCAAAGAUGGUUCACUC	Cleavage		1
nta-miR319a	A4A49_23480|OIT34211	4.5	-1	1	21	935	955	UUGGACUGAAGGGAGCUCCCU	:::::::.:::: ::: :	GUGGAGCUCUCUUCCGUCAAU	Cleavage		1
nta-miR319b	A4A49_23480|OIT34211	4.5	-1	1	21	935	955	UUGGACUGAAGGGAGCUCCCU	:::::::.:::: ::: :	GUGGAGCUCUCUUCCGUCAAU	Cleavage		1
nta-miR390a	A4A49_00615|OIS99260	4.5	-1	1	21	352	372	AAGCUCAGGAGGGAUAGCACC	:::::::.:: :: ::::	AAGGCUAUCCUUCAUGUGCUU	Cleavage		1
nta-miR390b	A4A49_00615|OIS99260	4.5	-1	1	21	352	372	AAGCUCAGGAGGGAUAGCGCC	:::::::.:: :: ::::	AAGGCUAUCCUUCAUGUGCUU	Cleavage		1
nta-miR390b	A4A49_26033|OIT26519	4.5	-1	1	21	1551	1571	AAGCUCAGGAGGGAUAGCGCC	.: :.:.:.:..::::.::	ACUGGUGUUCUUUUUGAGUUU	Cleavage		1
nta-miR390b	A4A49_25410|OIS99959	4.5	-1	1	21	1038	1058	AAGCUCAGGAGGGAUAGCGCC	.:::. :.:::::.::::	CUUGCUGAACUUCCUGGGCUU	Cleavage		1
nta-miR390c	A4A49_00615|OIS99260	4.5	-1	1	21	352	372	AAGCUCAGGAGGGAUAGCGCC	:::::::.:: :: ::::	AAGGCUAUCCUUCAUGUGCUU	Cleavage		1
nta-miR390c	A4A49_26033|OIT26519	4.5	-1	1	21	1551	1571	AAGCUCAGGAGGGAUAGCGCC	.: :.:.:.:..::::.::	ACUGGUGUUCUUUUUGAGUUU	Cleavage		1
nta-miR390c	A4A49_25410|OIS99959	4.5	-1	1	21	1038	1058	AAGCUCAGGAGGGAUAGCGCC	.:::. :.:::::.::::	CUUGCUGAACUUCCUGGGCUU	Cleavage		1
nta-miR394	A4A49_05372|OIT07847	4.5	-1	1	20	1274	1293	UUGGCAUUCUGUCCACCUCC	: :: ::::..:::: ::::	GAAGCUGGAUGGAAUACCAA	Cleavage		1
nta-miR394	A4A49_29412|OIT38321	4.5	-1	1	20	4030	4049	UUGGCAUUCUGUCCACCUCC	::: ::.:.::.:::..:	UGAGAAGGGCGGAGUGCUGA	Cleavage		1
nta-miR395a	A4A49_26123|OIT01726	4.5	-1	1	21	61	81	CUGAAGUGUUUGGGGGAACUC	:::::...::::. :::::	AAGUUCUUUCAAAUUCUUCAA	Cleavage		1
nta-miR395a	A4A49_19938|OIT06799	4.5	-1	1	21	1088	1108	CUGAAGUGUUUGGGGGAACUC	:::..:.: :::::: :::	AUGUUUUCUCCAACACUGCAG	Translation		1
nta-miR395b	A4A49_26123|OIT01726	4.5	-1	1	21	61	81	CUGAAGUGUUUGGGGGAACUC	:::::...::::. :::::	AAGUUCUUUCAAAUUCUUCAA	Cleavage		1
nta-miR395b	A4A49_19938|OIT06799	4.5	-1	1	21	1088	1108	CUGAAGUGUUUGGGGGAACUC	:::..:.: :::::: :::	AUGUUUUCUCCAACACUGCAG	Translation		1
nta-miR395c	A4A49_26123|OIT01726	4.5	-1	1	21	61	81	CUGAAGUGUUUGGGGGAACUC	:::::...::::. :::::	AAGUUCUUUCAAAUUCUUCAA	Cleavage		1
nta-miR395c	A4A49_19938|OIT06799	4.5	-1	1	21	1088	1108	CUGAAGUGUUUGGGGGAACUC	:::..:.: :::::: :::	AUGUUUUCUCCAACACUGCAG	Translation		1
nta-miR396a	A4A49_42024|OIT19358	4.5	-1	1	21	539	559	UUCCACAGCUUUCUUGAACUG	: ::::::::::.:: : ::	AAUUUCAAGAAAGUUGAGAAA	Cleavage		1
nta-miR396a	A4A49_39456|OIT20675	4.5	-1	1	21	640	660	UUCCACAGCUUUCUUGAACUG	:: : .::::::::::: .:	AAGAUAGAGAAAGCUGUGCGA	Cleavage		1
nta-miR396b	A4A49_42024|OIT19358	4.5	-1	1	21	539	559	UUCCACAGCUUUCUUGAACUU	:: ::::::::::.:: : ::	AAUUUCAAGAAAGUUGAGAAA	Cleavage		1
nta-miR396b	A4A49_39456|OIT20675	4.5	-1	1	21	640	660	UUCCACAGCUUUCUUGAACUU	::: : .::::::::::: .:	AAGAUAGAGAAAGCUGUGCGA	Cleavage		1
nta-miR396c	A4A49_42024|OIT19358	4.5	-1	1	21	539	559	UUCCACAGCUUUCUUGAACUU	:: ::::::::::.:: : ::	AAUUUCAAGAAAGUUGAGAAA	Cleavage		1
nta-miR396c	A4A49_39456|OIT20675	4.5	-1	1	21	640	660	UUCCACAGCUUUCUUGAACUU	::: : .::::::::::: .:	AAGAUAGAGAAAGCUGUGCGA	Cleavage		1
nta-miR397	A4A49_00710|OIT39138	4.5	-1	1	20	38	57	AUUGAGUGCAGCGUUGAUGU	:.:::::: ::: :::..::	AUAUCAACCCUGAACUUGAU	Cleavage		1
nta-miR397	A4A49_13049|OIS98155	4.5	-1	1	20	731	750	AUUGAGUGCAGCGUUGAUGU	:..: :: ::::..::::::	AUGUGAAGGCUGUGCUCAAU	Cleavage		1
nta-miR397	A4A49_34131|OIT30947	4.5	-1	1	20	1712	1731	AUUGAGUGCAGCGUUGAUGU	::.:: :. :::::.:.:::	ACGUCCAUUCUGCAUUUAAU	Cleavage		1
nta-miR398	A4A49_37380|OIT31980	4.5	-1	1	21	943	963	UGUGUUCUCAGGUCGCCCCUG	:: ::.::::::.:::.. :	AAGAGGUGACCUGGGAAUGGA	Cleavage		1
nta-miR398	A4A49_39238|OIT06617	4.5	-1	1	21	435	455	UGUGUUCUCAGGUCGCCCCUG	.::::. ...::.:::.::.	GGGGGGUUGUUUGGGAAUACG	Cleavage		1
nta-miR408	A4A49_41917|OIT19250	4.5	-1	1	21	412	432	UGCACUGCCUCUUCCCUGGCU	:.. :::::::::::: :	CACUGUUGAAGAGGCAGUGGA	Cleavage		1
nta-miR477a	A4A49_34657|OIT27653	4.5	-1	1	21	753	773	ACUCUCCCUCAAGGGCUUCUG	::::.::::.: :.:.::	GCAAAGCUCUUGGGCGGGGGU	Cleavage		1
nta-miR479b	A4A49_31653|OIT22215	4.5	-1	1	22	1621	1642	CGUGAUAUUUGUUUGGCUCAUC	::: .:::::: .:::::::	CAUGUAUCAAACAUGUAUCACG	Cleavage		1
nta-miR479b	A4A49_07967|OIT40399	4.5	-1	1	22	2698	2719	CGUGAUAUUUGUUUGGCUCAUC	:::.:::::::.:.::	CUGUCGCCGAACAAAUGUUACC	Cleavage		1
nta-miR479b	A4A49_05864|OIT36134	4.5	-1	1	22	1998	2019	CGUGAUAUUUGUUUGGCUCAUC	:::: ::: .: ::::::::	AUUGAGGCAAUUAUAUAUCACG	Cleavage		1
nta-miR479b	A4A49_10471|OIT31631	4.5	-1	1	22	748	769	CGUGAUAUUUGUUUGGCUCAUC	.: .: ::.::::::.:.:.:	UGUUGGGCAGACAAAUGUUAUG	Cleavage		1
nta-miR479b	A4A49_32904|OIT31808	4.5	-1	1	22	2267	2288	CGUGAUAUUUGUUUGGCUCAUC	:: : .::..::.:::::.::	GAAAAUUCAGGCAGAUAUCGCG	Cleavage		1
nta-miR479b	A4A49_06048|OIT33918	4.5	-1	1	22	128	149	CGUGAUAUUUGUUUGGCUCAUC	: :::: ::. ::::::::.	AAAGAGCAAAGAAAAUAUCAUA	Translation		1
nta-miR482a	A4A49_28024|OIT26506	4.5	-1	1	22	20	41	UUUCCAAUUCCACCCAUUCCUA	.:::: ::.::::::::	AAAUUGUGGGAGGGAUUGGAAA	Cleavage		1
nta-miR482b-3p	A4A49_34845|OIT26832	4.5	-1	1	22	734	755	UCUUGCCAAUGCCAUCCAUUCC	:: ::.:::.:::::...:	AAAAGGGGUGGUAUUGGUGGGC	Cleavage		1
nta-miR482b-5p	A4A49_25430|OIS96787	4.5	-1	1	21	643	663	AGUGGGUGGAGUGGUAAGAUA	:::::.:..:: ::::: ::	GAUCUUGCUGCUGCACCCUCU	Cleavage		1
nta-miR482b-5p	A4A49_22513|OIT37668	4.5	-1	1	21	688	708	AGUGGGUGGAGUGGUAAGAUA	: ::::: .:.:..:...:::	UUUCUUAAUAUUUUAUUUACU	Cleavage		1
nta-miR482c	A4A49_28024|OIT26506	4.5	-1	1	22	20	41	UUUCCAAUUCCACCCAUUCCUA	.:::: ::.::::::::	AAAUUGUGGGAGGGAUUGGAAA	Cleavage		1
nta-miR5303a	A4A49_08872|OIT01377	4.5	-1	1	21	1578	1598	AAAAUGUGGCCGGAUACGUGU	:::. : :..:::..::::::	ACAUCUUUUUGGCUGCAUUUU	Cleavage		1
nta-miR5303b	A4A49_08872|OIT01377	4.5	-1	1	21	1578	1598	AAAAUGUGGCCGGAUACGUGU	:::. : :..:::..::::::	ACAUCUUUUUGGCUGCAUUUU	Cleavage		1
nta-miR5303c	A4A49_31954|OIT22671	4.5	-1	1	21	573	593	ACGGGUGCGGCUACAUUUUGG	: ::.: :::::.:..:.::	CGAAGAAGUAGCUGUGCUCGA	Cleavage		1
nta-miR6019a	A4A49_22621|OIT32687	4.5	-1	1	22	1235	1256	UACAGGUGACUUGUAAAUGUUU	.:.: :::.:::::..:.: ::	GAGCUUUUGCAAGUUGCUUAUA	Cleavage		1
nta-miR6019a	A4A49_39238|OIT06617	4.5	-1	1	22	906	927	UACAGGUGACUUGUAAAUGUUU	:::::.: ::.::::::.	CUCCAUUUGCCUGUUACCUGUG	Translation		1
nta-miR6019a	A4A49_23752|OIT00357	4.5	-1	1	22	838	859	UACAGGUGACUUGUAAAUGUUU	::::::::.::. .::: :	AUUCAUUUACAGGUUUUCUGCA	Cleavage		1
nta-miR6019b	A4A49_22621|OIT32687	4.5	-1	1	22	1235	1256	UACAGGUGACUUGUAAAUGUUU	.:.: :::.:::::..:.: ::	GAGCUUUUGCAAGUUGCUUAUA	Cleavage		1
nta-miR6019b	A4A49_39238|OIT06617	4.5	-1	1	22	906	927	UACAGGUGACUUGUAAAUGUUU	:::::.: ::.::::::.	CUCCAUUUGCCUGUUACCUGUG	Translation		1
nta-miR6019b	A4A49_23752|OIT00357	4.5	-1	1	22	838	859	UACAGGUGACUUGUAAAUGUUU	::::::::.::. .::: :	AUUCAUUUACAGGUUUUCUGCA	Cleavage		1
nta-miR6020a-3p	A4A49_28157|OIT07725	4.5	-1	1	22	46	67	AGAUACUCAGCAAAACAUUUAC	:: :::: .::.::::::	AUUUAUUUUUUCUUGGGUAUCU	Translation		1
nta-miR6020a-5p	A4A49_30115|OIT27958	4.5	-1	1	21	6950	6970	AAAUGUUUUUCGAGUAUCUUC	:::: :::::.:::.::	CUAGAUUCUCGAGAAAUAUCA	Cleavage		1
nta-miR6020a-5p	A4A49_31918|OIT27174	4.5	-1	1	21	1422	1441	AAAUGUUUUUCGAGUAUCUUC	: :::::.::::.::: .:::	GCAGAUAUUCGAGAAA-GUUU	Cleavage		1
nta-miR6020a-5p	A4A49_02534|OIT35428	4.5	-1	1	21	525	544	AAAUGUUUUUCGAGUAUCUUC	::::: ::.:::..:::::	UAAGAU-CUUGAAGGACAUUA	Cleavage		1
nta-miR6020a-5p	A4A49_40313|OIT29478	4.5	-1	1	21	534	554	AAAUGUUUUUCGAGUAUCUUC	.::: :::.:: .:..::::	AGAGACACUUGAUGAGUAUUU	Cleavage		1
nta-miR6020a-5p	A4A49_08876|OIT32414	4.5	-1	1	21	898	918	AAAUGUUUUUCGAGUAUCUUC	::::: :.:::::.: :::	CAAGAUUGUUGAAAAGCUUUU	Cleavage		1
nta-miR6020a-5p	A4A49_21852|OIT05297	4.5	-1	1	21	18	38	AAAUGUUUUUCGAGUAUCUUC	.::: : :.::.::::: ::	AGAGAAAGUUGAGAAACAAUU	Cleavage		1
nta-miR6020b	A4A49_29272|OIT26173	4.5	-1	1	21	513	533	AAAUGUUCUUCGAGUAUCUUC	.::.:.::::.:.::::	AUGUGUAUUUGAAGGAUAUUU	Cleavage		2
nta-miR6020b	A4A49_23985|OIT39529	4.5	-1	1	21	916	936	AAAUGUUCUUCGAGUAUCUUC	:::::: :.::.::: ::::	GAAGAUCAUUGAGGAAGAUUU	Cleavage		1
nta-miR6021	A4A49_01406|OIT36306	4.5	-1	1	21	1797	1817	UUGGAAGAGGCUGCUAUUGGA	:.::: . ..:.::::::::.	UUCAAGGAUGGUCUCUUCCAG	Cleavage		1
nta-miR6021	A4A49_22364|OIT00355	4.5	-1	1	21	208	228	UUGGAAGAGGCUGCUAUUGGA	: ::::.: :::.::::....	UGCAAUGGAAGCUUCUUUUGG	Cleavage		1
nta-miR6021	A4A49_21578|OIT07907	4.5	-1	1	21	1679	1699	UUGGAAGAGGCUGCUAUUGGA	.::::: ::: .:.::..::	AUCAAUAUCAGAUUUUUUUAA	Translation		1
nta-miR6021	A4A49_31954|OIT22671	4.5	-1	1	21	124	144	UUGGAAGAGGCUGCUAUUGGA	.::.:. .: .:::::::::	CUCAGUGAUAAUCUCUUCCAA	Translation		1
nta-miR6024	A4A49_07249|OIT05862	4.5	-1	1	22	1639	1660	UUUUAGCCAGAGUUGUUUUCCC	.: .::::: :::::.::.	CCUGAUGCAACUAUGGCUGAAG	Translation		2
nta-miR6024	A4A49_16884|OIT00579	4.5	-1	1	22	1307	1328	UUUUAGCCAGAGUUGUUUUCCC	:..:: .::::: :::.:::	ACGGGAAAGACUCUUGCUGAAA	Cleavage		1
nta-miR6024	A4A49_19233|OIT28499	4.5	-1	1	22	2250	2271	UUUUAGCCAGAGUUGUUUUCCC	: ::.:...:: :::.:.:::	UGUAAGAUGGCUAUGGUUGAAA	Translation		1
nta-miR6024	A4A49_01500|OIS98591	4.5	-1	1	22	743	764	UUUUAGCCAGAGUUGUUUUCCC	.::::..:.:::.:..::	CUCCGAACAGUUUUGGUUGGAA	Cleavage		1
nta-miR6024	A4A49_26107|OIT00788	4.5	-1	1	22	1350	1371	UUUUAGCCAGAGUUGUUUUCCC	: ::.: :: :.::::::.:.	AGUAAGAGAAGUUUGGCUAGAG	Cleavage		1
nta-miR6024	A4A49_11603|OIT37697	4.5	-1	1	22	933	954	UUUUAGCCAGAGUUGUUUUCCC	:: : :.:: ::::::.::	CAUAACAGAGCUGUGGCUAGAA	Translation		1
nta-miR6025c	A4A49_34177|OIT27808	4.5	-1	1	21	1356	1376	UCAAUUGAGAUGACAUCUAGU	:. ::.: ::: ::::.::::	AUGAGGUUUCAACUCAGUUGA	Translation		1
nta-miR6025c	A4A49_16690|OIT37989	4.5	-1	1	21	719	739	UCAAUUGAGAUGACAUCUAGU	:: : :: :.:::::..::::	ACAACAUUUUAUCUCGGUUGA	Cleavage		1
nta-miR6025d	A4A49_39488|OIT22451	4.5	-1	1	22	668	689	AACAAUUGAGAUAACAUCUAGG	:: ::: :.:.::::::: :	AGUAAAUGAUGUUUCAAUUGAU	Cleavage		1
nta-miR6025d	A4A49_13017|OIT34529	4.5	-1	1	22	1660	1681	AACAAUUGAGAUAACAUCUAGG	::: :::::::: .::: :	GGAAGAAGUUAUCUCUGUUGCU	Cleavage		1
nta-miR6025d	A4A49_41149|OIT21396	4.5	-1	1	22	1290	1311	AACAAUUGAGAUAACAUCUAGG	:: : :: ::::::::::	CAAUGAGGAUACCUCAAUUGUU	Translation		1
nta-miR6144	A4A49_16795|OIT38436	4.5	-1	1	21	487	507	UGGCAACUUCUUCAUCAUGCC	:: ::: ::: ::::::.:	CCCAGGAUCAAGUAGUUGCUA	Cleavage		1
nta-miR6144	A4A49_16711|OIT28988	4.5	-1	1	21	970	990	UGGCAACUUCUUCAUCAUGCC	::: : :::::.::::::	UGCAGGCAGAAGAGGUUGCCC	Cleavage		1
nta-miR6144	A4A49_40313|OIT29478	4.5	-1	1	21	323	343	UGGCAACUUCUUCAUCAUGCC	:: : ::.::::::::..	CCCAAGUUGGAGAAGUUGUUU	Cleavage		1
nta-miR6145a	A4A49_40147|OIT30624	4.5	-1	1	22	154	175	CAUUUUCACAUGUAGCACUGAC	:..:: .:::.:: :.:::::	UUUGGUAUUACGUGGGGAAAUG	Cleavage		1
nta-miR6145b	A4A49_65609|OIT22556	4.5	-1	1	21	81	101	UUAUCAUACGUAGCACUAGCC	:.::::: ::::::: ::	CAGUGGUGCUCCGUAUGACAA	Translation		1
nta-miR6146a	A4A49_19786|OIT03048	4.5	-1	1	22	1001	1022	UUUGUCCAAUGAAACACUUAUC	:. :. :: ::: ::::::::.	GGAAGAUGAUUCUUUGGACAAG	Translation		2
nta-miR6146a	A4A49_29386|OIT26894	4.5	-1	1	22	1563	1584	UUUGUCCAAUGAAACACUUAUC	:::: :::.: ::::::.	ACAAAGUCAUUCGUCGGACAAG	Cleavage		1
nta-miR6146b	A4A49_29386|OIT26894	4.5	-1	1	22	1563	1584	UUUGUCCAAUGAAAUACUUAUC	:::: :::.: ::::::.	ACAAAGUCAUUCGUCGGACAAG	Cleavage		1
nta-miR6147	A4A49_00882|OIT39108	4.5	-1	1	21	632	652	UGACAUCUUCAAAACCCACUA	::: : ::::::.:::::..	UAGAGAAUUUUGAGGAUGUUG	Cleavage		1
nta-miR6148b	A4A49_15705|OIT34961	4.5	-1	1	21	620	640	UGUGUUAAUCGUUUGUUCUCA	::: ::..:.::: :.::::	AGAGCACGGAUGAUAAGCACA	Cleavage		1
nta-miR6148b	A4A49_35912|OIT21282	4.5	-1	1	21	188	208	UGUGUUAAUCGUUUGUUCUCA	.::.:::..::: ::::..	GUGGAGCAAGUGAUGAACAUG	Cleavage		1
nta-miR6148b	A4A49_00952|OIT08509	4.5	-1	1	21	1384	1404	UGUGUUAAUCGUUUGUUCUCA	:: :::::: ::::..::	AAAGUACAAACUAUUAGUACU	Translation		1
nta-miR6148b	A4A49_16711|OIT28988	4.5	-1	1	21	496	516	UGUGUUAAUCGUUUGUUCUCA	:::: .:.: ::::::::	GAAGAAAGAGCAAUUAACACC	Translation		1
nta-miR6148b	A4A49_30115|OIT27958	4.5	-1	1	21	2897	2917	UGUGUUAAUCGUUUGUUCUCA	::::: :.::.:::: ..:	GAAGAACCAGCGGUUAAGGUA	Cleavage		3
nta-miR6148b	A4A49_30115|OIT27958	4.5	-1	1	21	2654	2673	UGUGUUAAUCGUUUGUUCUCA	::::: :::::::.: :::	GAAGAACUAACGAUUGA-ACA	Cleavage		3
nta-miR6150	A4A49_34658|OIT27654	4.5	-1	1	22	989	1010	AGAUUUGUUUGAUCGUCUUGGC	:: .::..: :.::::::.:.:	GCGGAGGUGCUUAAACAAGUUU	Cleavage		2
nta-miR6151f	A4A49_25999|OIT31151	4.5	-1	1	22	831	852	UGAGUGUGAGGCAUUGGAUUGA	: ::.:: : : :::::::::	ACCAUUCACUCCAUCACACUCA	Translation		1
nta-miR6152a	A4A49_41149|OIT21396	4.5	-1	1	24	228	251	UAUUGUAUUCGACUGUAUUCACGG	::::::: ::::: :::.	AUAUAUAUACAGUAGAAUAGAAUG	Translation		1
nta-miR6152a	A4A49_17399|OIT08161	4.5	-1	1	24	619	642	UAUUGUAUUCGACUGUAUUCACGG	.:::::::.::: ...::.	UCUCAGAUACAGUUGAAGGUGAUG	Cleavage		1
nta-miR6152a	A4A49_19701|OIT37915	4.5	-1	1	24	1661	1684	UAUUGUAUUCGACUGUAUUCACGG	::: .: :.::.:.:::::	AUGCCAAUUUAUUUGAGUGCAAUA	Cleavage		1
nta-miR6152b	A4A49_41149|OIT21396	4.5	-1	1	24	228	251	UAUUGUAUUCGACUGUAUUCACGG	::::::: ::::: :::.	AUAUAUAUACAGUAGAAUAGAAUG	Translation		1
nta-miR6152b	A4A49_17399|OIT08161	4.5	-1	1	24	619	642	UAUUGUAUUCGACUGUAUUCACGG	.:::::::.::: ...::.	UCUCAGAUACAGUUGAAGGUGAUG	Cleavage		1
nta-miR6152b	A4A49_19701|OIT37915	4.5	-1	1	24	1661	1684	UAUUGUAUUCGACUGUAUUCACGG	::: .: :.::.:.:::::	AUGCCAAUUUAUUUGAGUGCAAUA	Cleavage		1
nta-miR6153	A4A49_19938|OIT06799	4.5	-1	1	21	713	733	UAGGACCAUAUUCACUAUUUG	:: .: ::. :::::::::	GUAAGGGAGAGGAUGGUCCUA	Translation		1
nta-miR6155	A4A49_04155|OIT38222	4.5	-1	1	21	1244	1264	UAAGGUUGCCUUGCUCUUGCA	::::: ::: :::..:::	CUCAAGAUCAAAGCAGUCUUU	Translation		1
nta-miR6156	A4A49_31759|OIT29137	4.5	-1	1	21	325	345	UUGAAGAUGUUCUAUUUCUGU	..::::::.::: ::::: :	GUAGAAAUGGAAAAUCUUGAU	Cleavage		1
nta-miR6156	A4A49_07967|OIT40399	4.5	-1	1	21	1236	1256	UUGAAGAUGUUCUAUUUCUGU	.:: :::.::::: :::: :	UUAGCAAUGGAACAGCUUCUA	Cleavage		1
nta-miR6156	A4A49_37523|OIT22233	4.5	-1	1	21	245	265	UUGAAGAUGUUCUAUUUCUGU	: : ::.::::: ::: ::::	AGAAAAGUAGAAAAUCCUCAA	Cleavage		1
nta-miR6156	A4A49_18249|OIT30734	4.5	-1	1	21	361	381	UUGAAGAUGUUCUAUUUCUGU	::::: : :: :::::.::	GAAGAAAGAUAAAAUCUUUAA	Cleavage		1
nta-miR6156	A4A49_00710|OIT39138	4.5	-1	1	21	791	811	UUGAAGAUGUUCUAUUUCUGU	: :: :.:.::: ::::::	CGACAAUUGGGACAACUUCAA	Cleavage		1
nta-miR6157	A4A49_12091|OIT40444	4.5	-1	1	22	2192	2213	UGGUAGACGUAGGAUUUGAAGA	::::.:::::: :.:::::..	UCUUUAAAUCCCAUGUCUAUUU	Translation		1
nta-miR6157	A4A49_34845|OIT26832	4.5	-1	1	22	168	189	UGGUAGACGUAGGAUUUGAAGA	:::: ::: : ::::::.:	CGGUCAACUCCAAGGUCUACUA	Translation		1
nta-miR6158a	A4A49_23153|OIT26994	4.5	-1	1	22	477	498	AAGUUCGAUUUGUACGAAGGGC	:: :::::::...:: :.:::	GCGCUUCGUAUGGAUGGGACUA	Cleavage		1
nta-miR6158a	A4A49_03553|OIT39332	4.5	-1	1	22	472	493	AAGUUCGAUUUGUACGAAGGGC	:.::.: ::::::.:.:.:	AACUUUUGGACAAAUUGGAUUC	Cleavage		1
nta-miR6158b	A4A49_23153|OIT26994	4.5	-1	1	22	477	498	AAGUUCGAUUUGUACGAAGGGC	:: :::::::...:: :.:::	GCGCUUCGUAUGGAUGGGACUA	Cleavage		1
nta-miR6158b	A4A49_03553|OIT39332	4.5	-1	1	22	472	493	AAGUUCGAUUUGUACGAAGGGC	:.::.: ::::::.:.:.:	AACUUUUGGACAAAUUGGAUUC	Cleavage		1
nta-miR6158c	A4A49_23153|OIT26994	4.5	-1	1	22	477	498	AAGUUCGAUUUGUACGAAGGGC	:: :::::::...:: :.:::	GCGCUUCGUAUGGAUGGGACUA	Cleavage		1
nta-miR6158c	A4A49_03553|OIT39332	4.5	-1	1	22	472	493	AAGUUCGAUUUGUACGAAGGGC	:.::.: ::::::.:.:.:	AACUUUUGGACAAAUUGGAUUC	Cleavage		1
nta-miR6159	A4A49_41149|OIT21396	4.5	-1	1	22	2172	2193	UAGCAUAGAAUUCUCGCACCUA	: :::::.:::.:::::	GCCGAGCGAGGAUUUUAUGCCC	Cleavage		1
nta-miR6160	A4A49_25410|OIS99959	4.5	-1	1	24	428	451	GCAUAUAUGGGCCAACUGUGUAAC	:. ...:: ::::..::::::	UCUGGGUGGUGGGCCUGUAUAUGG	Cleavage		1
nta-miR6161a	A4A49_42024|OIT19358	4.5	-1	1	24	219	242	GCUGGACCGGUAUACUUUGCUGAC	:: : :.:: :::..:::.:.::	UUCUGGAGAGCAUAUUGGUUCGGC	Cleavage		1
nta-miR6161b	A4A49_42024|OIT19358	4.5	-1	1	24	219	242	GCUGGACCGGUAUACUUUGCUGAC	:: : :.:: :::..:::.:.::	UUCUGGAGAGCAUAUUGGUUCGGC	Cleavage		1
nta-miR6161c	A4A49_42024|OIT19358	4.5	-1	1	24	168	191	AAUAUACUGGAGUUCGGUGCACCU	:.:::::.:::.: : :::	GCGGCCGCCGAAUUCCGGCACAUU	Cleavage		1
nta-miR6161d	A4A49_08057|OIT36905	4.5	-1	1	21	362	382	UGAACUCCAGCAUAUUAUACU	: ::::: :::.:: :::::	AAUAUAAAAUGUUGUUGUUCA	Cleavage		1
nta-miR6161d	A4A49_31492|OIT22251	4.5	-1	1	21	557	577	UGAACUCCAGCAUAUUAUACU	: :.::.::::: :::::	GAUUUGAUGUGCUGAAGUUCC	Cleavage		1
nta-miR6161d	A4A49_31918|OIT27174	4.5	-1	1	21	1074	1094	UGAACUCCAGCAUAUUAUACU	:.:: : :::::::::::	CUUGUACUCCGCUGGAGUUCA	Cleavage		1
nta-miR6161d	A4A49_42024|OIT19358	4.5	-1	1	21	1284	1303	UGAACUCCAGCAUAUUAUACU	:.::: :::: ::.:::::	UCUGUAA-AUGCGGGGGUUCA	Cleavage		1
nta-miR6162	A4A49_39238|OIT06617	4.5	-1	1	21	142	162	AGAAAAAUGGUAGCCAUUGGA	:::.: : :::.:: ::::::	UCCGAAGCCUAUCAAUUUUCU	Cleavage		1
nta-miR6162	A4A49_15487|OIT32124	4.5	-1	1	21	1259	1279	AGAAAAAUGGUAGCCAUUGGA	..::::::: ..::::::.	AUUAAUGGCUCUUAUUUUUUC	Translation		1
nta-miR6162	A4A49_11727|OIT31251	4.5	-1	1	21	1872	1893	AGAAAAAUGGUAGC-CAUUGGA	: .:.:: ::::::::::::.	UAUAGUGAGCUACCAUUUUUUC	Cleavage		1
nta-miR6162	A4A49_05394|OIT33782	4.5	-1	1	21	290	310	AGAAAAAUGGUAGCCAUUGGA	:::: :::.:.::: :::	AGCAAUUGCUGCUAUUAUUCG	Cleavage		1
nta-miR827	A4A49_38722|OIS99539	4.5	-1	1	21	798	818	UUAGAUGAACAUCAACAAACA	::: :::: ::.::.:::	CCAUUGAUGAUUUUUAUUUAA	Translation		1
nta-miR1446	A4A49_06394|OIT04841	5	-1	1	22	1937	1958	UGAACUCUCUCCCUCAAUGGCU	::::.:::::: :: :.:	UUGGAUUGGGGGAGAUAGGUUA	Cleavage		1
nta-miR156a	A4A49_58780|OIT27117	5	-1	1	20	2075	2094	UGACAGAAGAGAGUGAGCAC	:::.: :::.:.: :::::	GUGUUAACUUUUUGCUGUCC	Cleavage		1
nta-miR156a	A4A49_16142|OIT32480	5	-1	1	20	38	57	UGACAGAAGAGAGUGAGCAC	: ::::::::: :.: ::.	CUCCUCACUCUCAUUUUUCG	Cleavage		1
nta-miR156a	A4A49_34054|OIT02452	5	-1	1	20	926	945	UGACAGAAGAGAGUGAGCAC	: .:..::.:.::.:::..	UUUUUUGCUUUUUUUUGUUG	Cleavage		1
nta-miR156b	A4A49_58780|OIT27117	5	-1	1	20	2075	2094	UGACAGAAGAGAGUGAGCAC	:::.: :::.:.: :::::	GUGUUAACUUUUUGCUGUCC	Cleavage		1
nta-miR156b	A4A49_16142|OIT32480	5	-1	1	20	38	57	UGACAGAAGAGAGUGAGCAC	: ::::::::: :.: ::.	CUCCUCACUCUCAUUUUUCG	Cleavage		1
nta-miR156b	A4A49_34054|OIT02452	5	-1	1	20	926	945	UGACAGAAGAGAGUGAGCAC	: .:..::.:.::.:::..	UUUUUUGCUUUUUUUUGUUG	Cleavage		1
nta-miR156c	A4A49_58780|OIT27117	5	-1	1	20	2075	2094	UGACAGAAGAGAGUGAGCAC	:::.: :::.:.: :::::	GUGUUAACUUUUUGCUGUCC	Cleavage		1
nta-miR156c	A4A49_16142|OIT32480	5	-1	1	20	38	57	UGACAGAAGAGAGUGAGCAC	: ::::::::: :.: ::.	CUCCUCACUCUCAUUUUUCG	Cleavage		1
nta-miR156c	A4A49_34054|OIT02452	5	-1	1	20	926	945	UGACAGAAGAGAGUGAGCAC	: .:..::.:.::.:::..	UUUUUUGCUUUUUUUUGUUG	Cleavage		1
nta-miR156d	A4A49_58780|OIT27117	5	-1	1	20	2075	2094	UGACAGAAGAGAGUGAGCAC	:::.: :::.:.: :::::	GUGUUAACUUUUUGCUGUCC	Cleavage		1
nta-miR156d	A4A49_16142|OIT32480	5	-1	1	20	38	57	UGACAGAAGAGAGUGAGCAC	: ::::::::: :.: ::.	CUCCUCACUCUCAUUUUUCG	Cleavage		1
nta-miR156d	A4A49_34054|OIT02452	5	-1	1	20	926	945	UGACAGAAGAGAGUGAGCAC	: .:..::.:.::.:::..	UUUUUUGCUUUUUUUUGUUG	Cleavage		1
nta-miR156e	A4A49_58780|OIT27117	5	-1	1	20	2075	2094	UGACAGAAGAGAGUGAGCAC	:::.: :::.:.: :::::	GUGUUAACUUUUUGCUGUCC	Cleavage		1
nta-miR156e	A4A49_16142|OIT32480	5	-1	1	20	38	57	UGACAGAAGAGAGUGAGCAC	: ::::::::: :.: ::.	CUCCUCACUCUCAUUUUUCG	Cleavage		1
nta-miR156e	A4A49_34054|OIT02452	5	-1	1	20	926	945	UGACAGAAGAGAGUGAGCAC	: .:..::.:.::.:::..	UUUUUUGCUUUUUUUUGUUG	Cleavage		1
nta-miR156f	A4A49_16896|OIT06163	5	-1	1	20	1798	1817	UGACAGAAGAGAAUGAGCAC	:: ::.:::::::::.	GAUGUCUUUUUCUUCUGUCG	Cleavage		1
nta-miR156f	A4A49_07249|OIT05862	5	-1	1	20	196	214	UGACAGAAGAGAAUGAGCAC	::.::.:: ::::.:::.:	UUGUUCGUU-UCUUUUGUUA	Translation		1
nta-miR156f	A4A49_14536|OIT31603	5	-1	1	20	1342	1360	UGACAGAAGAGAAUGAGCAC	:::.:. :: ::::::::.:	GUGUUU-UUGUCUUCUGUUA	Translation		1
nta-miR156f	A4A49_26033|OIT26519	5	-1	1	20	239	258	UGACAGAAGAGAAUGAGCAC	: .:::::.::::.: :..	UUCUUCAUUUUCUUUUCUUG	Cleavage		1
nta-miR156f	A4A49_03968|OIT05915	5	-1	1	20	1121	1140	UGACAGAAGAGAAUGAGCAC	::::: :.::::.::: :	CUGCUCUCUUUCUUUUGUGA	Cleavage		1
nta-miR156f	A4A49_41378|OIT01466	5	-1	1	20	2575	2594	UGACAGAAGAGAAUGAGCAC	::.: ::.:.::::::.	CUGUUGCUUUUUUUCUGUUU	Cleavage		1
nta-miR156g	A4A49_14536|OIT31603	5	-1	1	20	1342	1360	UGACAGAAGAUAGAGAGCAC	:::.:.: :.::::::::.:	GUGUUUU-UGUCUUCUGUUA	Cleavage		1
nta-miR156g	A4A49_03444|OIT06933	5	-1	1	20	21	40	UGACAGAAGAUAGAGAGCAC	:::::.:.::.:::.:	CUUAUCUCUGUUUUUUGUUA	Cleavage		1
nta-miR156g	A4A49_14333|OIT03774	5	-1	1	20	1670	1689	UGACAGAAGAUAGAGAGCAC	: :. . ::::::::::::	GCGUAUGCUAUCUUCUGUCU	Cleavage		1
nta-miR156g	A4A49_38726|OIT20474	5	-1	1	20	112	131	UGACAGAAGAUAGAGAGCAC	: ::.:.:.:.:::: :.:	UUUCUUUUUGUUUUCUCUUA	Cleavage		1
nta-miR156g	A4A49_00316|OIT04148	5	-1	1	20	54	72	UGACAGAAGAUAGAGAGCAC	::: ::::.:.::::: .:	UUGC-CUCUGUUUUCUGAUA	Cleavage		1
nta-miR156h	A4A49_14536|OIT31603	5	-1	1	20	1342	1360	UGACAGAAGAUAGAGAGCAC	:::.:.: :.::::::::.:	GUGUUUU-UGUCUUCUGUUA	Cleavage		1
nta-miR156h	A4A49_03444|OIT06933	5	-1	1	20	21	40	UGACAGAAGAUAGAGAGCAC	:::::.:.::.:::.:	CUUAUCUCUGUUUUUUGUUA	Cleavage		1
nta-miR156h	A4A49_14333|OIT03774	5	-1	1	20	1670	1689	UGACAGAAGAUAGAGAGCAC	: :. . ::::::::::::	GCGUAUGCUAUCUUCUGUCU	Cleavage		1
nta-miR156h	A4A49_38726|OIT20474	5	-1	1	20	112	131	UGACAGAAGAUAGAGAGCAC	: ::.:.:.:.:::: :.:	UUUCUUUUUGUUUUCUCUUA	Cleavage		1
nta-miR156h	A4A49_00316|OIT04148	5	-1	1	20	54	72	UGACAGAAGAUAGAGAGCAC	::: ::::.:.::::: .:	UUGC-CUCUGUUUUCUGAUA	Cleavage		1
nta-miR156i	A4A49_14536|OIT31603	5	-1	1	20	1342	1360	UGACAGAAGAUAGAGAGCAC	:::.:.: :.::::::::.:	GUGUUUU-UGUCUUCUGUUA	Cleavage		1
nta-miR156i	A4A49_03444|OIT06933	5	-1	1	20	21	40	UGACAGAAGAUAGAGAGCAC	:::::.:.::.:::.:	CUUAUCUCUGUUUUUUGUUA	Cleavage		1
nta-miR156i	A4A49_14333|OIT03774	5	-1	1	20	1670	1689	UGACAGAAGAUAGAGAGCAC	: :. . ::::::::::::	GCGUAUGCUAUCUUCUGUCU	Cleavage		1
nta-miR156i	A4A49_38726|OIT20474	5	-1	1	20	112	131	UGACAGAAGAUAGAGAGCAC	: ::.:.:.:.:::: :.:	UUUCUUUUUGUUUUCUCUUA	Cleavage		1
nta-miR156i	A4A49_00316|OIT04148	5	-1	1	20	54	72	UGACAGAAGAUAGAGAGCAC	::: ::::.:.::::: .:	UUGC-CUCUGUUUUCUGAUA	Cleavage		1
nta-miR156j	A4A49_14536|OIT31603	5	-1	1	20	1342	1360	UGACAGAAGAUAGAGAGCAC	:::.:.: :.::::::::.:	GUGUUUU-UGUCUUCUGUUA	Cleavage		1
nta-miR156j	A4A49_03444|OIT06933	5	-1	1	20	21	40	UGACAGAAGAUAGAGAGCAC	:::::.:.::.:::.:	CUUAUCUCUGUUUUUUGUUA	Cleavage		1
nta-miR156j	A4A49_14333|OIT03774	5	-1	1	20	1670	1689	UGACAGAAGAUAGAGAGCAC	: :. . ::::::::::::	GCGUAUGCUAUCUUCUGUCU	Cleavage		1
nta-miR156j	A4A49_38726|OIT20474	5	-1	1	20	112	131	UGACAGAAGAUAGAGAGCAC	: ::.:.:.:.:::: :.:	UUUCUUUUUGUUUUCUCUUA	Cleavage		1
nta-miR156j	A4A49_00316|OIT04148	5	-1	1	20	54	72	UGACAGAAGAUAGAGAGCAC	::: ::::.:.::::: .:	UUGC-CUCUGUUUUCUGAUA	Cleavage		1
nta-miR159	A4A49_23967|OIT06182	5	-1	1	21	635	655	UUUGGAUUGAAGGGAGCUCUA	:::::: :.::.:: .:::	CAGAGCUGCUUUUAAGUCAAU	Cleavage		2
nta-miR159	A4A49_34177|OIT27808	5	-1	1	21	3517	3537	UUUGGAUUGAAGGGAGCUCUA	.:::: ::::::.::::	AGUGGCUCAGUUCAAUUCAAA	Cleavage		1
nta-miR159	A4A49_35538|OIT30808	5	-1	1	21	316	337	UUUGGAUUGAAGGGAG-CUCUA	:::: .:..:::::::::: :	GAGAGAUUUUCUUCAAUCCAUA	Cleavage		1
nta-miR159	A4A49_03396|OIT35798	5	-1	1	21	34	54	UUUGGAUUGAAGGGAGCUCUA	: .:::: .::::::.:.:.	CACGGCUCGUUUCAAUUCGAG	Cleavage		1
nta-miR159	A4A49_35424|OIT22165	5	-1	1	21	1842	1862	UUUGGAUUGAAGGGAGCUCUA	.:. :::: :::::::.: :	CGGGUCUCCAUUCAAUCUACA	Cleavage		1
nta-miR159	A4A49_26906|OIT26340	5	-1	1	21	22	42	UUUGGAUUGAAGGGAGCUCUA	: : :.::::::.. :.:::.	UUGUGUUCCCUUUGUUUCAAG	Cleavage		1
nta-miR159	A4A49_29452|OIT28997	5	-1	1	21	349	369	UUUGGAUUGAAGGGAGCUCUA	: :.:.: ::::::: :::	CCGUGUUUCAUUCAAUCAAAA	Cleavage		1
nta-miR160a	A4A49_20638|OIT30278	5	-1	1	21	755	775	UGCCUGGCUCCCUGUAUGCCA	:.: .:::::: :::::.	AAGUAAGCAGGGAACCAGGUC	Cleavage		1
nta-miR160b	A4A49_20638|OIT30278	5	-1	1	21	755	775	UGCCUGGCUCCCUGUAUGCCA	:.: .:::::: :::::.	AAGUAAGCAGGGAACCAGGUC	Cleavage		1
nta-miR160c	A4A49_20638|OIT30278	5	-1	1	21	755	775	UGCCUGGCUCCCUGUAUGCCA	:.: .:::::: :::::.	AAGUAAGCAGGGAACCAGGUC	Cleavage		1
nta-miR160d	A4A49_35548|OIT30815	5	-1	1	21	777	797	UGCCUGGCUCCCUGCAUGCCA	: ::: ::: :::::: ::	GAGGAUGAAGGUAGCCAGACA	Translation		1
nta-miR162a	A4A49_25202|OIS96538	5	-1	1	21	506	526	UCGAUAAACCUCUGCAUCCAG	::::: :.::::::: : :.	GUGGAUACGGAGGUUUUUAGG	Cleavage		1
nta-miR162b	A4A49_25202|OIS96538	5	-1	1	21	506	526	UCGAUAAACCUCUGCAUCCAG	::::: :.::::::: : :.	GUGGAUACGGAGGUUUUUAGG	Cleavage		1
nta-miR164a	A4A49_18498|OIT30754	5	-1	1	21	1761	1781	UGGAGAAGCAGGGCACGUGCA	: :: ::.::::: ::::..	UUCAGUUGUCCUGCCUCUCUG	Cleavage		1
nta-miR164a	A4A49_37940|OIT00350	5	-1	1	21	881	901	UGGAGAAGCAGGGCACGUGCA	.: :: :::::.: ::::.	GCUAGGUUCCCUGUUGCUCCG	Cleavage		1
nta-miR164b	A4A49_18498|OIT30754	5	-1	1	21	1761	1781	UGGAGAAGCAGGGCACGUGCA	: :: ::.::::: ::::..	UUCAGUUGUCCUGCCUCUCUG	Cleavage		1
nta-miR164b	A4A49_37940|OIT00350	5	-1	1	21	881	901	UGGAGAAGCAGGGCACGUGCA	.: :: :::::.: ::::.	GCUAGGUUCCCUGUUGCUCCG	Cleavage		1
nta-miR164c	A4A49_64937|OIT35716	5	-1	1	21	915	934	UGGAGAAGCAGGGCACAUGCU	::: ::: ..:::.::::.::	AGCUUGU-UUCUGUUUCUUCA	Cleavage		1
nta-miR164c	A4A49_11727|OIT31251	5	-1	1	21	980	1000	UGGAGAAGCAGGGCACAUGCU	..:: :..::::::. :::	UUUGUGGGUUCUGCUUUACCA	Cleavage		1
nta-miR164c	A4A49_18498|OIT30754	5	-1	1	21	1761	1781	UGGAGAAGCAGGGCACAUGCU	:: ::.::::: ::::..	UUCAGUUGUCCUGCCUCUCUG	Cleavage		1
nta-miR164c	A4A49_37940|OIT00350	5	-1	1	21	881	901	UGGAGAAGCAGGGCACAUGCU	.: :: :::::.: ::::.	GCUAGGUUCCCUGUUGCUCCG	Cleavage		1
nta-miR164c	A4A49_34054|OIT02452	5	-1	1	21	202	222	UGGAGAAGCAGGGCACAUGCU	:. :: .: ::::::::.:	UUCGCGUUUCGUGCUUCUCUA	Translation		1
nta-miR167a	A4A49_23351|OIT02517	5	-1	1	22	1422	1443	UGAAGCUGCCAGCAUGAUCUGG	::.:: .:::.:: :::::::	CCGGAGUAUGUUGUGAGCUUCA	Cleavage		1
nta-miR167a	A4A49_19701|OIT37915	5	-1	1	22	3934	3955	UGAAGCUGCCAGCAUGAUCUGG	: :::: :: :::::: .::.:	CGAGAUGAUUCUGGCAUUUUUA	Cleavage		1
nta-miR167a	A4A49_15400|OIT34412	5	-1	1	22	130	151	UGAAGCUGCCAGCAUGAUCUGG	::: ::::::: : :::::	AAAGAAAAUGCUGGAAACUUCA	Cleavage		1
nta-miR167b	A4A49_23351|OIT02517	5	-1	1	22	1422	1443	UGAAGCUGCCAGCAUGAUCUGG	::.:: .:::.:: :::::::	CCGGAGUAUGUUGUGAGCUUCA	Cleavage		1
nta-miR167b	A4A49_19701|OIT37915	5	-1	1	22	3934	3955	UGAAGCUGCCAGCAUGAUCUGG	: :::: :: :::::: .::.:	CGAGAUGAUUCUGGCAUUUUUA	Cleavage		1
nta-miR167b	A4A49_15400|OIT34412	5	-1	1	22	130	151	UGAAGCUGCCAGCAUGAUCUGG	::: ::::::: : :::::	AAAGAAAAUGCUGGAAACUUCA	Cleavage		1
nta-miR167c	A4A49_23351|OIT02517	5	-1	1	22	1422	1443	UGAAGCUGCCAGCAUGAUCUGG	::.:: .:::.:: :::::::	CCGGAGUAUGUUGUGAGCUUCA	Cleavage		1
nta-miR167c	A4A49_19701|OIT37915	5	-1	1	22	3934	3955	UGAAGCUGCCAGCAUGAUCUGG	: :::: :: :::::: .::.:	CGAGAUGAUUCUGGCAUUUUUA	Cleavage		1
nta-miR167c	A4A49_15400|OIT34412	5	-1	1	22	130	151	UGAAGCUGCCAGCAUGAUCUGG	::: ::::::: : :::::	AAAGAAAAUGCUGGAAACUUCA	Cleavage		1
nta-miR167d	A4A49_19701|OIT37915	5	-1	1	21	3935	3955	UGAAGCUGCCAGCAUGAUCUA	:::: :: :::::: .::.:	GAGAUGAUUCUGGCAUUUUUA	Cleavage		1
nta-miR167d	A4A49_23351|OIT02517	5	-1	1	21	1423	1443	UGAAGCUGCCAGCAUGAUCUA	.:: .:::.:: :::::::	CGGAGUAUGUUGUGAGCUUCA	Cleavage		1
nta-miR167d	A4A49_15400|OIT34412	5	-1	1	21	131	151	UGAAGCUGCCAGCAUGAUCUA	::: ::::::: : :::::	AAGAAAAUGCUGGAAACUUCA	Cleavage		1
nta-miR167e	A4A49_19701|OIT37915	5	-1	1	21	3935	3955	UGAAGCUGCCAGCAUGAUCUA	:::: :: :::::: .::.:	GAGAUGAUUCUGGCAUUUUUA	Cleavage		1
nta-miR167e	A4A49_23351|OIT02517	5	-1	1	21	1423	1443	UGAAGCUGCCAGCAUGAUCUA	.:: .:::.:: :::::::	CGGAGUAUGUUGUGAGCUUCA	Cleavage		1
nta-miR167e	A4A49_15400|OIT34412	5	-1	1	21	131	151	UGAAGCUGCCAGCAUGAUCUA	::: ::::::: : :::::	AAGAAAAUGCUGGAAACUUCA	Cleavage		1
nta-miR168a	A4A49_23985|OIT39529	5	-1	1	21	1059	1079	UCGCUUGGUGCAGGUCGGGAC	: ::.::::::::::: :.	GACCUGACCUGCACCAUGUAG	Cleavage		1
nta-miR168b	A4A49_23985|OIT39529	5	-1	1	21	1059	1079	UCGCUUGGUGCAGGUCGGGAC	: ::.::::::::::: :.	GACCUGACCUGCACCAUGUAG	Cleavage		1
nta-miR168c	A4A49_23985|OIT39529	5	-1	1	21	1059	1079	UCGCUUGGUGCAGGUCGGGAC	: ::.::::::::::: :.	GACCUGACCUGCACCAUGUAG	Cleavage		1
nta-miR168d	A4A49_23985|OIT39529	5	-1	1	21	1059	1079	UCGCUUGGUGCAGGUCGGGAA	::.::::::::::: :.	GACCUGACCUGCACCAUGUAG	Cleavage		1
nta-miR168e	A4A49_23985|OIT39529	5	-1	1	21	1059	1079	UCGCUUGGUGCAGGUCGGGAA	::.::::::::::: :.	GACCUGACCUGCACCAUGUAG	Cleavage		1
nta-miR169a	A4A49_41917|OIT19250	5	-1	1	21	317	337	CAGCCAAGGAUGACUUGCCGA	::::.: ::::: :::.:	CAGGCAGGGCAUCCGUGGUUU	Cleavage		1
nta-miR169b	A4A49_41917|OIT19250	5	-1	1	21	317	337	CAGCCAAGGAUGACUUGCCGA	::::.: ::::: :::.:	CAGGCAGGGCAUCCGUGGUUU	Cleavage		1
nta-miR169c	A4A49_41917|OIT19250	5	-1	1	21	317	337	CAGCCAAGGAUGACUUGCCGA	::::.: ::::: :::.:	CAGGCAGGGCAUCCGUGGUUU	Cleavage		1
nta-miR169d	A4A49_41917|OIT19250	5	-1	1	21	317	337	CAGCCAAGGAUGACUUGCCGA	::::.: ::::: :::.:	CAGGCAGGGCAUCCGUGGUUU	Cleavage		1
nta-miR169e	A4A49_41917|OIT19250	5	-1	1	21	317	337	CAGCCAAGGAUGACUUGCCGA	::::.: ::::: :::.:	CAGGCAGGGCAUCCGUGGUUU	Cleavage		1
nta-miR169f	A4A49_41917|OIT19250	5	-1	1	21	317	337	CAGCCAAGGAUGACUUGCCGA	::::.: ::::: :::.:	CAGGCAGGGCAUCCGUGGUUU	Cleavage		1
nta-miR169g	A4A49_41917|OIT19250	5	-1	1	21	317	337	CAGCCAAGGAUGACUUGCCGA	::::.: ::::: :::.:	CAGGCAGGGCAUCCGUGGUUU	Cleavage		1
nta-miR169h	A4A49_41917|OIT19250	5	-1	1	21	317	337	CAGCCAAGGAUGACUUGCCGA	::::.: ::::: :::.:	CAGGCAGGGCAUCCGUGGUUU	Cleavage		1
nta-miR169i	A4A49_41917|OIT19250	5	-1	1	21	317	337	CAGCCAAGGAUGACUUGCCGA	::::.: ::::: :::.:	CAGGCAGGGCAUCCGUGGUUU	Cleavage		1
nta-miR169j	A4A49_41917|OIT19250	5	-1	1	21	317	337	CAGCCAAGGAUGACUUGCCGA	::::.: ::::: :::.:	CAGGCAGGGCAUCCGUGGUUU	Cleavage		1
nta-miR169k	A4A49_41917|OIT19250	5	-1	1	21	317	337	CAGCCAAGGAUGACUUGCCGA	::::.: ::::: :::.:	CAGGCAGGGCAUCCGUGGUUU	Cleavage		1
nta-miR169l	A4A49_41917|OIT19250	5	-1	1	21	317	337	CAGCCAAGGAUGACUUGCCGA	::::.: ::::: :::.:	CAGGCAGGGCAUCCGUGGUUU	Cleavage		1
nta-miR169m	A4A49_41917|OIT19250	5	-1	1	21	317	337	CAGCCAAGGAUGACUUGCCGA	::::.: ::::: :::.:	CAGGCAGGGCAUCCGUGGUUU	Cleavage		1
nta-miR169o	A4A49_41917|OIT19250	5	-1	1	21	317	337	CAGCCAAGGAUGACUUGCCGA	::::.: ::::: :::.:	CAGGCAGGGCAUCCGUGGUUU	Cleavage		1
nta-miR169p	A4A49_41917|OIT19250	5	-1	1	21	317	337	CAGCCAAGGAUGACUUGCCGA	::::.: ::::: :::.:	CAGGCAGGGCAUCCGUGGUUU	Cleavage		1
nta-miR169q	A4A49_41917|OIT19250	5	-1	1	21	317	337	CAGCCAAGGAUGACUUGCCGG	: ::::.: ::::: :::.:	CAGGCAGGGCAUCCGUGGUUU	Cleavage		1
nta-miR169r	A4A49_41917|OIT19250	5	-1	1	21	317	337	CAGCCAAGGAUGACUUGCCGG	: ::::.: ::::: :::.:	CAGGCAGGGCAUCCGUGGUUU	Cleavage		1
nta-miR169s	A4A49_41917|OIT19250	5	-1	1	21	317	337	CAGCCAAGGAUGACUUGCCGG	: ::::.: ::::: :::.:	CAGGCAGGGCAUCCGUGGUUU	Cleavage		1
nta-miR169t	A4A49_41917|OIT19250	5	-1	1	21	317	337	UAGCCAAGGAUGACUUGCCUU	:::::.: ::::: :::.:	CAGGCAGGGCAUCCGUGGUUU	Cleavage		1
nta-miR169t	A4A49_39809|OIT28125	5	-1	1	21	945	964	UAGCCAAGGAUGACUUGCCUU	::::::: :.:: .::::.::	AAGGCAA-UUAUAUUUGGUUA	Cleavage		1
nta-miR169t	A4A49_22513|OIT37668	5	-1	1	21	900	920	UAGCCAAGGAUGACUUGCCUU	..: :: ::::..::::.:.	GGGUCAUAUCAUUUUUGGUUG	Cleavage		1
nta-miR171a	A4A49_26021|OIT28182	5	-1	1	21	910	929	UAUUGGUGCGGUUCAAUGAGA	::.::::... ::::::::	CGUCGUUGAGUU-CACCAAUA	Cleavage		1
nta-miR171a	A4A49_34845|OIT26832	5	-1	1	21	1513	1532	UAUUGGUGCGGUUCAAUGAGA	::.: : ::..:::.:::::	ACUUACU-AAUUGCAUCAAUA	Cleavage		1
nta-miR171b	A4A49_00854|OIS99327	5	-1	1	21	683	703	UUGAGCCGCGCCAAUAUCACU	::. .::::: ::::::.	UUUGGGGUUGGCUCGGCUCGC	Cleavage		1
nta-miR171c	A4A49_41086|OIT28297	5	-1	1	21	1042	1061	UGAUUGAGCCGUGCCAAUAUC	: :.::::.:::::: ..:::	GCUGUUGGUACGGCU-GGUCA	Cleavage		1
nta-miR172a	A4A49_20638|OIT30278	5	-1	1	21	239	259	AGAAUCUUGAUGAUGCUGCAG	.: : : .:: ::::::::::	UUUCUGGGUCCUCAAGAUUCU	Translation		1
nta-miR172a	A4A49_03498|OIS95751	5	-1	1	21	895	915	AGAAUCUUGAUGAUGCUGCAG	::: ::: .:. :::::::	AAGCACCAUAGUUCAGAUUCU	Cleavage		1
nta-miR172a	A4A49_08167|OIS95666	5	-1	1	21	828	848	AGAAUCUUGAUGAUGCUGCAG	: :: :::.::::.::: .:	CAGCUCCAUUAUCAGGAUGUU	Cleavage		1
nta-miR172b	A4A49_30789|OIT22444	5	-1	1	21	457	477	AGAAUCAUGAUGAUGCUGCAU	: ::::: .:::::: ::.:	UUUCAGCACUAUCAUGCUUUU	Cleavage		1
nta-miR172b	A4A49_15483|OIT32127	5	-1	1	21	1206	1225	AGAAUCAUGAUGAUGCUGCAU	: :::::::. :..:::::.:	AAGCAGCAUU-UUGUGAUUUU	Translation		1
nta-miR172c	A4A49_03498|OIS95751	5	-1	1	21	895	915	AGAAUCUUGAUGAUGCUGCAU	: ::: ::: .:. :::::::	AAGCACCAUAGUUCAGAUUCU	Cleavage		1
nta-miR172c	A4A49_20638|OIT30278	5	-1	1	21	239	259	AGAAUCUUGAUGAUGCUGCAU	: : : .:: ::::::::::	UUUCUGGGUCCUCAAGAUUCU	Translation		1
nta-miR172c	A4A49_08167|OIS95666	5	-1	1	21	828	848	AGAAUCUUGAUGAUGCUGCAU	:: :::.::::.::: .:	CAGCUCCAUUAUCAGGAUGUU	Cleavage		1
nta-miR172d	A4A49_03498|OIS95751	5	-1	1	21	895	915	AGAAUCUUGAUGAUGCUGCAU	: ::: ::: .:. :::::::	AAGCACCAUAGUUCAGAUUCU	Cleavage		1
nta-miR172d	A4A49_20638|OIT30278	5	-1	1	21	239	259	AGAAUCUUGAUGAUGCUGCAU	: : : .:: ::::::::::	UUUCUGGGUCCUCAAGAUUCU	Translation		1
nta-miR172d	A4A49_08167|OIS95666	5	-1	1	21	828	848	AGAAUCUUGAUGAUGCUGCAU	:: :::.::::.::: .:	CAGCUCCAUUAUCAGGAUGUU	Cleavage		1
nta-miR172e	A4A49_03498|OIS95751	5	-1	1	21	895	915	AGAAUCUUGAUGAUGCUGCAU	: ::: ::: .:. :::::::	AAGCACCAUAGUUCAGAUUCU	Cleavage		1
nta-miR172e	A4A49_20638|OIT30278	5	-1	1	21	239	259	AGAAUCUUGAUGAUGCUGCAU	: : : .:: ::::::::::	UUUCUGGGUCCUCAAGAUUCU	Translation		1
nta-miR172e	A4A49_08167|OIS95666	5	-1	1	21	828	848	AGAAUCUUGAUGAUGCUGCAU	:: :::.::::.::: .:	CAGCUCCAUUAUCAGGAUGUU	Cleavage		1
nta-miR172f	A4A49_03498|OIS95751	5	-1	1	21	895	915	AGAAUCUUGAUGAUGCUGCAU	: ::: ::: .:. :::::::	AAGCACCAUAGUUCAGAUUCU	Cleavage		1
nta-miR172f	A4A49_20638|OIT30278	5	-1	1	21	239	259	AGAAUCUUGAUGAUGCUGCAU	: : : .:: ::::::::::	UUUCUGGGUCCUCAAGAUUCU	Translation		1
nta-miR172f	A4A49_08167|OIS95666	5	-1	1	21	828	848	AGAAUCUUGAUGAUGCUGCAU	:: :::.::::.::: .:	CAGCUCCAUUAUCAGGAUGUU	Cleavage		1
nta-miR172g	A4A49_03498|OIS95751	5	-1	1	21	895	915	AGAAUCUUGAUGAUGCUGCAU	: ::: ::: .:. :::::::	AAGCACCAUAGUUCAGAUUCU	Cleavage		1
nta-miR172g	A4A49_20638|OIT30278	5	-1	1	21	239	259	AGAAUCUUGAUGAUGCUGCAU	: : : .:: ::::::::::	UUUCUGGGUCCUCAAGAUUCU	Translation		1
nta-miR172g	A4A49_08167|OIS95666	5	-1	1	21	828	848	AGAAUCUUGAUGAUGCUGCAU	:: :::.::::.::: .:	CAGCUCCAUUAUCAGGAUGUU	Cleavage		1
nta-miR172h	A4A49_03498|OIS95751	5	-1	1	21	895	915	AGAAUCUUGAUGAUGCUGCAU	: ::: ::: .:. :::::::	AAGCACCAUAGUUCAGAUUCU	Cleavage		1
nta-miR172h	A4A49_20638|OIT30278	5	-1	1	21	239	259	AGAAUCUUGAUGAUGCUGCAU	: : : .:: ::::::::::	UUUCUGGGUCCUCAAGAUUCU	Translation		1
nta-miR172h	A4A49_08167|OIS95666	5	-1	1	21	828	848	AGAAUCUUGAUGAUGCUGCAU	:: :::.::::.::: .:	CAGCUCCAUUAUCAGGAUGUU	Cleavage		1
nta-miR172i	A4A49_03498|OIS95751	5	-1	1	21	895	915	AGAAUCUUGAUGAUGCUGCAU	: ::: ::: .:. :::::::	AAGCACCAUAGUUCAGAUUCU	Cleavage		1
nta-miR172i	A4A49_20638|OIT30278	5	-1	1	21	239	259	AGAAUCUUGAUGAUGCUGCAU	: : : .:: ::::::::::	UUUCUGGGUCCUCAAGAUUCU	Translation		1
nta-miR172i	A4A49_08167|OIS95666	5	-1	1	21	828	848	AGAAUCUUGAUGAUGCUGCAU	:: :::.::::.::: .:	CAGCUCCAUUAUCAGGAUGUU	Cleavage		1
nta-miR172j	A4A49_06394|OIT04841	5	-1	1	21	1334	1354	GGAAUCUUGAUGAUGCUGCAU	::::. .:::::::: ::	UGGCAGUUCUAUCAAGAUGCC	Cleavage		1
nta-miR1919	A4A49_15774|OIT33241	5	-1	1	21	430	450	GAGCGAGUCAUCUGUGACAGG	:: .:::::: :.:.:::	AAUGCUACAGAUCAUUUGCUA	Cleavage		1
nta-miR319a	A4A49_19751|OIT39878	5	-1	1	21	1423	1443	UUGGACUGAAGGGAGCUCCCU	::::: ..:::.. :.:::	UUGGAGCAUUCUUUGCUUCAA	Cleavage		2
nta-miR319a	A4A49_19751|OIT39878	5	-1	1	21	1501	1520	UUGGACUGAAGGGAGCUCCCU	::: .:.:::::: :::::	UUGGAAUUUCCUUCA-UCCAA	Cleavage		2
nta-miR319a	A4A49_23967|OIT06182	5	-1	1	21	1927	1947	UUGGACUGAAGGGAGCUCCCU	: ::: :: ::::: :::::	AUGGAUAUCACUUCAAUCCAA	Cleavage		1
nta-miR319b	A4A49_19751|OIT39878	5	-1	1	21	1423	1443	UUGGACUGAAGGGAGCUCCCU	::::: ..:::.. :.:::	UUGGAGCAUUCUUUGCUUCAA	Cleavage		2
nta-miR319b	A4A49_19751|OIT39878	5	-1	1	21	1501	1520	UUGGACUGAAGGGAGCUCCCU	::: .:.:::::: :::::	UUGGAAUUUCCUUCA-UCCAA	Cleavage		2
nta-miR319b	A4A49_23967|OIT06182	5	-1	1	21	1927	1947	UUGGACUGAAGGGAGCUCCCU	: ::: :: ::::: :::::	AUGGAUAUCACUUCAAUCCAA	Cleavage		1
nta-miR390a	A4A49_06394|OIT04841	5	-1	1	21	131	151	AAGCUCAGGAGGGAUAGCACC	:: .:.:..::::::: .::	CGUCUUGUUUCUCCUGAAUUU	Cleavage		2
nta-miR390a	A4A49_30889|OIS98671	5	-1	1	21	818	838	AAGCUCAGGAGGGAUAGCACC	:: :: .:::::::::.:	UGUCCUCCUCCUCCUGAGUUC	Cleavage		1
nta-miR390a	A4A49_23521|OIT04996	5	-1	1	21	336	356	AAGCUCAGGAGGGAUAGCACC	::.: ..::.:::.:.::	UCUGUUUCUUCUUCUGGGUUU	Cleavage		1
nta-miR390b	A4A49_41086|OIT28297	5	-1	1	21	577	597	AAGCUCAGGAGGGAUAGCGCC	: .:::.:::.::::::	UCCAUUAUUCCUUCUGAGCGC	Cleavage		1
nta-miR390b	A4A49_06394|OIT04841	5	-1	1	21	744	764	AAGCUCAGGAGGGAUAGCGCC	: ::::.: ::::::::	GCUCCAAUCCUUGCUGAGCUU	Cleavage		1
nta-miR390b	A4A49_31954|OIT22671	5	-1	1	21	5	25	AAGCUCAGGAGGGAUAGCGCC	::: : :: ::::::: ::	CUCGCAAGCCAUCCUGAGAUU	Translation		1
nta-miR390c	A4A49_41086|OIT28297	5	-1	1	21	577	597	AAGCUCAGGAGGGAUAGCGCC	: .:::.:::.::::::	UCCAUUAUUCCUUCUGAGCGC	Cleavage		1
nta-miR390c	A4A49_06394|OIT04841	5	-1	1	21	744	764	AAGCUCAGGAGGGAUAGCGCC	: ::::.: ::::::::	GCUCCAAUCCUUGCUGAGCUU	Cleavage		1
nta-miR390c	A4A49_31954|OIT22671	5	-1	1	21	5	25	AAGCUCAGGAGGGAUAGCGCC	::: : :: ::::::: ::	CUCGCAAGCCAUCCUGAGAUU	Translation		1
nta-miR394	A4A49_00882|OIT39108	5	-1	1	20	645	664	UUGGCAUUCUGUCCACCUCC	::: :: :::::.:::.. :	GGAUGUUGACAGGAUGUUCA	Cleavage		1
nta-miR394	A4A49_15180|OIT04636	5	-1	1	20	821	840	UUGGCAUUCUGUCCACCUCC	::: : ::.:::. ::::.	UGAGCUUGAUAGAGGGCCAG	Cleavage		1
nta-miR395a	A4A49_25999|OIT31151	5	-1	1	21	251	271	CUGAAGUGUUUGGGGGAACUC	::.:::.::..:::::	CUACUCUCCCGAAUGCUUCAC	Cleavage		1
nta-miR395a	A4A49_13017|OIT34529	5	-1	1	21	1319	1338	CUGAAGUGUUUGGGGGAACUC	.:::::..:::.. ::::::	UGGUUCCUUCAAGU-CUUCAG	Cleavage		1
nta-miR395a	A4A49_22759|OIT27344	5	-1	1	21	295	315	CUGAAGUGUUUGGGGGAACUC	::. :: :::.:::::.:	CCCUUUACCAAAAUACUUCGG	Cleavage		1
nta-miR395a	A4A49_08119|OIS99857	5	-1	1	21	325	345	CUGAAGUGUUUGGGGGAACUC	:: ::..: :::.:::::	UUGUCACCUUACACAUUUCAG	Translation		1
nta-miR395b	A4A49_25999|OIT31151	5	-1	1	21	251	271	CUGAAGUGUUUGGGGGAACUC	::.:::.::..:::::	CUACUCUCCCGAAUGCUUCAC	Cleavage		1
nta-miR395b	A4A49_13017|OIT34529	5	-1	1	21	1319	1338	CUGAAGUGUUUGGGGGAACUC	.:::::..:::.. ::::::	UGGUUCCUUCAAGU-CUUCAG	Cleavage		1
nta-miR395b	A4A49_22759|OIT27344	5	-1	1	21	295	315	CUGAAGUGUUUGGGGGAACUC	::. :: :::.:::::.:	CCCUUUACCAAAAUACUUCGG	Cleavage		1
nta-miR395b	A4A49_08119|OIS99857	5	-1	1	21	325	345	CUGAAGUGUUUGGGGGAACUC	:: ::..: :::.:::::	UUGUCACCUUACACAUUUCAG	Translation		1
nta-miR395c	A4A49_25999|OIT31151	5	-1	1	21	251	271	CUGAAGUGUUUGGGGGAACUC	::.:::.::..:::::	CUACUCUCCCGAAUGCUUCAC	Cleavage		1
nta-miR395c	A4A49_13017|OIT34529	5	-1	1	21	1319	1338	CUGAAGUGUUUGGGGGAACUC	.:::::..:::.. ::::::	UGGUUCCUUCAAGU-CUUCAG	Cleavage		1
nta-miR395c	A4A49_22759|OIT27344	5	-1	1	21	295	315	CUGAAGUGUUUGGGGGAACUC	::. :: :::.:::::.:	CCCUUUACCAAAAUACUUCGG	Cleavage		1
nta-miR395c	A4A49_08119|OIS99857	5	-1	1	21	325	345	CUGAAGUGUUUGGGGGAACUC	:: ::..: :::.:::::	UUGUCACCUUACACAUUUCAG	Translation		1
nta-miR396a	A4A49_16142|OIT32480	5	-1	1	21	1178	1198	UUCCACAGCUUUCUUGAACUG	::: ::: .::::::::::	CAGAUCAUUGAAGCUGUGGAU	Cleavage		1
nta-miR396a	A4A49_01497|OIS98594	5	-1	1	21	1456	1476	UUCCACAGCUUUCUUGAACUG	:.::::: ::::::::	GGUGACGAGAAAACUGUGGAA	Cleavage		1
nta-miR396a	A4A49_19701|OIT37915	5	-1	1	21	4838	4858	UUCCACAGCUUUCUUGAACUG	:.:::.::::::: ::.	AAACUUAAGGAAGCUGUUGAG	Cleavage		1
nta-miR396a	A4A49_23837|OIT28243	5	-1	1	21	305	325	UUCCACAGCUUUCUUGAACUG	: ::.:::.:::: :: :::	AACUUUAAGGAAGCAGUUGAA	Cleavage		1
nta-miR396a	A4A49_37157|OIT22248	5	-1	1	21	390	410	UUCCACAGCUUUCUUGAACUG	::::.: :::. :::::: :	GAGUUUAUGAAGUCUGUGGCA	Cleavage		1
nta-miR396a	A4A49_37437|OIT20798	5	-1	1	21	81	101	UUCCACAGCUUUCUUGAACUG	::::::..: .::::::	UUUUUCAAGGGACUUGUGGAU	Cleavage		2
nta-miR396a	A4A49_37437|OIT20798	5	-1	1	21	2263	2283	UUCCACAGCUUUCUUGAACUG	:: :::::::. :::: ::.	GAGGUCAAGAAGACUGUUGAG	Cleavage		2
nta-miR396b	A4A49_23837|OIT28243	5	-1	1	21	305	325	UUCCACAGCUUUCUUGAACUU	:: ::.:::.:::: :: :::	AACUUUAAGGAAGCAGUUGAA	Cleavage		1
nta-miR396b	A4A49_19701|OIT37915	5	-1	1	21	4838	4858	UUCCACAGCUUUCUUGAACUU	:: :.:::.::::::: ::.	AAACUUAAGGAAGCUGUUGAG	Cleavage		1
nta-miR396b	A4A49_37157|OIT22248	5	-1	1	21	390	410	UUCCACAGCUUUCUUGAACUU	.::::.: :::. :::::: :	GAGUUUAUGAAGUCUGUGGCA	Cleavage		1
nta-miR396b	A4A49_37437|OIT20798	5	-1	1	21	2263	2283	UUCCACAGCUUUCUUGAACUU	.:: :::::::. :::: ::.	GAGGUCAAGAAGACUGUUGAG	Cleavage		2
nta-miR396b	A4A49_37437|OIT20798	5	-1	1	21	81	101	UUCCACAGCUUUCUUGAACUU	::::::..: .::::::	UUUUUCAAGGGACUUGUGGAU	Cleavage		2
nta-miR396b	A4A49_01497|OIS98594	5	-1	1	21	1456	1476	UUCCACAGCUUUCUUGAACUU	:.::::: ::::::::	GGUGACGAGAAAACUGUGGAA	Cleavage		1
nta-miR396b	A4A49_16142|OIT32480	5	-1	1	21	1178	1198	UUCCACAGCUUUCUUGAACUU	:: ::: .::::::::::	CAGAUCAUUGAAGCUGUGGAU	Cleavage		1
nta-miR396c	A4A49_23837|OIT28243	5	-1	1	21	305	325	UUCCACAGCUUUCUUGAACUU	:: ::.:::.:::: :: :::	AACUUUAAGGAAGCAGUUGAA	Cleavage		1
nta-miR396c	A4A49_19701|OIT37915	5	-1	1	21	4838	4858	UUCCACAGCUUUCUUGAACUU	:: :.:::.::::::: ::.	AAACUUAAGGAAGCUGUUGAG	Cleavage		1
nta-miR396c	A4A49_37157|OIT22248	5	-1	1	21	390	410	UUCCACAGCUUUCUUGAACUU	.::::.: :::. :::::: :	GAGUUUAUGAAGUCUGUGGCA	Cleavage		1
nta-miR396c	A4A49_37437|OIT20798	5	-1	1	21	2263	2283	UUCCACAGCUUUCUUGAACUU	.:: :::::::. :::: ::.	GAGGUCAAGAAGACUGUUGAG	Cleavage		2
nta-miR396c	A4A49_37437|OIT20798	5	-1	1	21	81	101	UUCCACAGCUUUCUUGAACUU	::::::..: .::::::	UUUUUCAAGGGACUUGUGGAU	Cleavage		2
nta-miR396c	A4A49_01497|OIS98594	5	-1	1	21	1456	1476	UUCCACAGCUUUCUUGAACUU	:.::::: ::::::::	GGUGACGAGAAAACUGUGGAA	Cleavage		1
nta-miR396c	A4A49_16142|OIT32480	5	-1	1	21	1178	1198	UUCCACAGCUUUCUUGAACUU	:: ::: .::::::::::	CAGAUCAUUGAAGCUGUGGAU	Cleavage		1
nta-miR397	A4A49_10425|OIT02369	5	-1	1	20	394	413	AUUGAGUGCAGCGUUGAUGU	..::::.::.:: .:::::	GUAUCAGCGUUGGUUUCAAU	Cleavage		1
nta-miR397	A4A49_13437|OIT04395	5	-1	1	20	583	602	AUUGAGUGCAGCGUUGAUGU	.:.::.:::.:: :.::: :	GCGUCGACGUUGGAUUCAUU	Cleavage		1
nta-miR397	A4A49_19213|OIT28209	5	-1	1	20	306	325	AUUGAGUGCAGCGUUGAUGU	:::.::: :::. .::.::	CCAUUAACACUGUCUUCGAU	Cleavage		1
nta-miR398	A4A49_04263|OIT02919	5	-1	1	21	676	696	UGUGUUCUCAGGUCGCCCCUG	: ::::.::.: :::.:: :.	CCGGGGUGAUCGGAGGACUCG	Translation		1
nta-miR399a	A4A49_38763|OIT38022	5	-1	1	21	927	947	CGCCAAAGGAGAGCUGCCCUG	:: :: ::::::: :::.:	AAGAGCUCCUCUCCUGUGGUG	Cleavage		1
nta-miR399b	A4A49_38763|OIT38022	5	-1	1	21	927	947	CGCCAAAGGAGAGCUGCCCUG	:: :: ::::::: :::.:	AAGAGCUCCUCUCCUGUGGUG	Cleavage		1
nta-miR399c	A4A49_38763|OIT38022	5	-1	1	21	927	947	CGCCAAAGGAGAGCUGCCCUG	:: :: ::::::: :::.:	AAGAGCUCCUCUCCUGUGGUG	Cleavage		1
nta-miR399d	A4A49_38763|OIT38022	5	-1	1	21	927	947	CGCCAAAGGAGAGCUGCCCUG	:: :: ::::::: :::.:	AAGAGCUCCUCUCCUGUGGUG	Cleavage		1
nta-miR399e	A4A49_38763|OIT38022	5	-1	1	21	927	947	CGCCAAAGGAGAGCUGCCCUG	:: :: ::::::: :::.:	AAGAGCUCCUCUCCUGUGGUG	Cleavage		1
nta-miR399f	A4A49_38763|OIT38022	5	-1	1	21	927	947	CGCCAAAGGAGAGCUGCCCUG	:: :: ::::::: :::.:	AAGAGCUCCUCUCCUGUGGUG	Cleavage		1
nta-miR399g	A4A49_38763|OIT38022	5	-1	1	21	927	947	CGCCAAAGGAGAGCUGCCCUG	:: :: ::::::: :::.:	AAGAGCUCCUCUCCUGUGGUG	Cleavage		1
nta-miR408	A4A49_05394|OIT33782	5	-1	1	21	174	194	UGCACUGCCUCUUCCCUGGCU	: ::.: ::.::::..:: .:	AACCGGCGAGGAGGUGGUUUA	Cleavage		1
nta-miR477a	A4A49_08178|OIT33627	5	-1	1	21	1487	1507	ACUCUCCCUCAAGGGCUUCUG	: ::.::: :::. ::::::	CUGAGGCCAUUGGUGGAGAGA	Cleavage		1
nta-miR477a	A4A49_10354|OIT04730	5	-1	1	21	759	779	ACUCUCCCUCAAGGGCUUCUG	..: : : ::::::::: .::	UGGUAACACUUGAGGGAAGGU	Cleavage		1
nta-miR477b	A4A49_20700|OIS96419	5	-1	1	21	1073	1093	UCUCUCCCUCAAGGGCUUCUC	::::::.:::::: :: .:	AAGAAGCUCUUGAGAGAUGGU	Cleavage		1
nta-miR477b	A4A49_36984|OIT26917	5	-1	1	21	3727	3747	UCUCUCCCUCAAGGGCUUCUC	.:::::.:: :.:: .:::.	AGGAAGCUCUGGGGGAGGAGG	Translation		1
nta-miR477b	A4A49_08876|OIT32414	5	-1	1	21	425	445	UCUCUCCCUCAAGGGCUUCUC	::: :::::::::::.	GUCAAGGAAUUGAGGGAGAGG	Cleavage		1
nta-miR479a	A4A49_28024|OIT26506	5	-1	1	22	455	476	CGUGAUAUUGGUUUGGCUCAUC	:.::: .::.::::. ::.:.:	GGUGAAUCAGACCAGGAUUAUG	Cleavage		1
nta-miR479a	A4A49_31786|OIT22207	5	-1	1	22	206	227	CGUGAUAUUGGUUUGGCUCAUC	::::: ::::.:.:::.:	UUUGAGCAAAACUAGUAUUAGC	Cleavage		1
nta-miR479a	A4A49_20957|OIT30309	5	-1	1	22	1010	1031	CGUGAUAUUGGUUUGGCUCAUC	: ::::.::::.:::: :...	GCUGAGUCAAAUCAAUUUUGUU	Cleavage		1
nta-miR479a	A4A49_36701|OIT21790	5	-1	1	22	501	522	CGUGAUAUUGGUUUGGCUCAUC	::: :::::.::::: :.:	ACUGAACCAAAUCAAUAAAAUG	Cleavage		1
nta-miR479a	A4A49_08119|OIS99857	5	-1	1	22	3615	3636	CGUGAUAUUGGUUUGGCUCAUC	:: ::: :::..::.: :::	CCUGUGCCUAACUGAUGUGACG	Cleavage		1
nta-miR479a	A4A49_02394|OIS98788	5	-1	1	22	1429	1452	CGUGAUAUUGGUUUG--GCUCAUC	:::: ::.:: :.:::::::	AGAGAGCUGCAGACAAGUAUCACG	Translation		1
nta-miR479a	A4A49_10482|OIT00058	5	-1	1	22	1216	1237	CGUGAUAUUGGUUUGGCUCAUC	: :: ::::::. ::::: .:	CAAGAUCCAAACUCAUAUCUUG	Cleavage		1
nta-miR479a	A4A49_03396|OIT35798	5	-1	1	22	684	705	CGUGAUAUUGGUUUGGCUCAUC	:: :::.:.::::.:...	CCAGAACCAGAUCAAUGUUGUC	Cleavage		1
nta-miR479b	A4A49_17717|OIT30406	5	-1	1	22	778	799	CGUGAUAUUUGUUUGGCUCAUC	:.:: : :::::::.::: ::	GGUGCGGCAAACAAGUAUGACA	Cleavage		1
nta-miR479b	A4A49_31950|OIT22890	5	-1	1	22	694	715	CGUGAUAUUUGUUUGGCUCAUC	:::::::..:::::. :	GGACAGCCAAAUGAAUAUUUCU	Cleavage		1
nta-miR479b	A4A49_23521|OIT04996	5	-1	1	22	1410	1431	CGUGAUAUUUGUUUGGCUCAUC	:: : :.::...::::..:	UGGGAUCAAGACGGGUAUCGUG	Cleavage		1
nta-miR482a	A4A49_16142|OIT32480	5	-1	1	22	616	637	UUUCCAAUUCCACCCAUUCCUA	: :::: : :: :::::::::	UCGGAAAAGAUGCAAUUGGAAA	Translation		1
nta-miR482a	A4A49_18249|OIT30734	5	-1	1	22	555	576	UUUCCAAUUCCACCCAUUCCUA	: :.: ::::::: ::::..	CUGCAGUAGGUGGAAAUGGAGG	Cleavage		1
nta-miR482b-3p	A4A49_41149|OIT21396	5	-1	1	22	607	629	UCU-UGCCAAUGCCAUCCAUUCC	: :::::::::..::::.. :::	GCAAUGGAUGGUGUUGGUGUAGA	Cleavage		1
nta-miR482b-3p	A4A49_00306|OIT02173	5	-1	1	22	1239	1260	UCUUGCCAAUGCCAUCCAUUCC	: .: ::::::..:::::.:	GAGAGGGAUGGUGUUGGCGAAG	Cleavage		1
nta-miR482b-5p	A4A49_11913|OIS96345	5	-1	1	21	850	870	AGUGGGUGGAGUGGUAAGAUA	::::.:::::.. ..:::	CUUCUUGCCACUUUCUUCACA	Cleavage		1
nta-miR482b-5p	A4A49_07249|OIT05862	5	-1	1	21	2692	2712	AGUGGGUGGAGUGGUAAGAUA	: :::: .::::.::...:.	UCUCUUCUCACUUCAUUUAUA	Cleavage		1
nta-miR482b-5p	A4A49_13602|OIT02197	5	-1	1	21	305	325	AGUGGGUGGAGUGGUAAGAUA	:.:: :.:::.:::. .::	GCUUUUUCUACUUCACUGGCU	Cleavage		1
nta-miR482c	A4A49_16142|OIT32480	5	-1	1	22	616	637	UUUCCAAUUCCACCCAUUCCUA	: :::: : :: :::::::::	UCGGAAAAGAUGCAAUUGGAAA	Translation		1
nta-miR482c	A4A49_18249|OIT30734	5	-1	1	22	555	576	UUUCCAAUUCCACCCAUUCCUA	: :.: ::::::: ::::..	CUGCAGUAGGUGGAAAUGGAGG	Cleavage		1
nta-miR5303a	A4A49_18240|OIT02393	5	-1	1	21	2396	2416	AAAAUGUGGCCGGAUACGUGU	::.: : :.::.:::::: :	CCAUGAAGCUGGUCACAUUGU	Cleavage		1
nta-miR5303b	A4A49_18240|OIT02393	5	-1	1	21	2396	2416	AAAAUGUGGCCGGAUACGUGU	::.: : :.::.:::::: :	CCAUGAAGCUGGUCACAUUGU	Cleavage		1
nta-miR5303c	A4A49_15763|OIT30577	5	-1	1	21	149	169	ACGGGUGCGGCUACAUUUUGG	.:.: ::::::.: ::::	UUUGAGUAUAGCCGUAGCCGU	Cleavage		1
nta-miR5303c	A4A49_38302|OIT29630	5	-1	1	21	1727	1747	ACGGGUGCGGCUACAUUUUGG	:: :: ::::::..:.::	UGAAUUUGCAGCCGCGUCUGU	Cleavage		1
nta-miR6019a	A4A49_33109|OIT21733	5	-1	1	22	1587	1608	UACAGGUGACUUGUAAAUGUUU	:.: : ::::.::.::.: ::	CAGCUUGUACAGGUUACUUCUA	Cleavage		1
nta-miR6019a	A4A49_28182|OIT00059	5	-1	1	22	558	579	UACAGGUGACUUGUAAAUGUUU	: : ::::::::::. ::	UUUCCUAUACAAGUCACUGGUU	Cleavage		1
nta-miR6019a	A4A49_17717|OIT30406	5	-1	1	22	707	728	UACAGGUGACUUGUAAAUGUUU	:.: :: ..:::.:.:::::	CAGCCCUUCUGAGUUAUCUGUA	Cleavage		1
nta-miR6019b	A4A49_33109|OIT21733	5	-1	1	22	1587	1608	UACAGGUGACUUGUAAAUGUUU	:.: : ::::.::.::.: ::	CAGCUUGUACAGGUUACUUCUA	Cleavage		1
nta-miR6019b	A4A49_28182|OIT00059	5	-1	1	22	558	579	UACAGGUGACUUGUAAAUGUUU	: : ::::::::::. ::	UUUCCUAUACAAGUCACUGGUU	Cleavage		1
nta-miR6019b	A4A49_17717|OIT30406	5	-1	1	22	707	728	UACAGGUGACUUGUAAAUGUUU	:.: :: ..:::.:.:::::	CAGCCCUUCUGAGUUAUCUGUA	Cleavage		1
nta-miR6020a-3p	A4A49_10048|OIS96757	5	-1	1	22	805	826	AGAUACUCAGCAAAACAUUUAC	::::::::::.:::::.	UCAAAUGUUUUGUUGAGUGAGG	Cleavage		1
nta-miR6020a-3p	A4A49_20471|OIT07987	5	-1	1	22	1258	1279	AGAUACUCAGCAAAACAUUUAC	:: ::: : :::::: :::::	AUAUAUGAUAUGCUGAAUAUCU	Cleavage		1
nta-miR6020a-3p	A4A49_19213|OIT28209	5	-1	1	22	2088	2109	AGAUACUCAGCAAAACAUUUAC	.: :::::.::::: :.:	AUCUGUUUUUUGUUGAGUUUUU	Cleavage		1
nta-miR6020a-3p	A4A49_33437|OIT37818	5	-1	1	22	168	190	AGAUACUCAGCAAAA-CAUUUAC	:::: :::::.::: :.:.:	UACAAUGAUUUUGUUGAAUGUUU	Cleavage		1
nta-miR6020a-5p	A4A49_33437|OIT37818	5	-1	1	21	472	492	AAAUGUUUUUCGAGUAUCUUC	::.::::.::: .::::. ::	GAGGAUAUUCGUGAAACGGUU	Translation		1
nta-miR6020a-5p	A4A49_35548|OIT30815	5	-1	1	21	1048	1068	AAAUGUUUUUCGAGUAUCUUC	:..:::..::::. :::.::	GGGGAUGUUCGAGUAACGUUG	Cleavage		1
nta-miR6020a-5p	A4A49_29272|OIT26173	5	-1	1	21	513	533	AAAUGUUUUUCGAGUAUCUUC	.::.:.:::..:.::::	AUGUGUAUUUGAAGGAUAUUU	Cleavage		1
nta-miR6020a-5p	A4A49_23985|OIT39529	5	-1	1	21	916	936	AAAUGUUUUUCGAGUAUCUUC	:::::: :.::..:: ::::	GAAGAUCAUUGAGGAAGAUUU	Cleavage		1
nta-miR6020a-5p	A4A49_13715|OIT38349	5	-1	1	21	1454	1474	AAAUGUUUUUCGAGUAUCUUC	::::..:: :::: ::::	CUAGAUGUUCAAAAAUCAUUG	Translation		1
nta-miR6020a-5p	A4A49_06444|OIT34860	5	-1	1	21	3131	3151	AAAUGUUUUUCGAGUAUCUUC	:.:: .:::.::.:.::::	GGAGCACUUCGGAAGAUAUUU	Cleavage		1
nta-miR6020a-5p	A4A49_34604|OIT04229	5	-1	1	21	1469	1489	AAAUGUUUUUCGAGUAUCUUC	::.: ::.:::::.: ::	AUAGGUUCUUGAAAAGCUUUG	Cleavage		1
nta-miR6020a-5p	A4A49_05394|OIT33782	5	-1	1	21	1533	1553	AAAUGUUUUUCGAGUAUCUUC	.: :. :.:::::::: ::	UUGGUUGGUUGAAAAACAAUU	Cleavage		1
nta-miR6020a-5p	A4A49_20471|OIT07987	5	-1	1	21	109	128	AAAUGUUUUUCGAGUAUCUUC	:::: : .::::.:.::::	ACAGAU-CGUGAAAGAUAUUU	Cleavage		1
nta-miR6020b	A4A49_29272|OIT26173	5	-1	1	21	2423	2443	AAAUGUUCUUCGAGUAUCUUC	::::::. ::::.::: :	CGUGAUACUUCAAGAGCAUCU	Translation		2
nta-miR6020b	A4A49_35548|OIT30815	5	-1	1	21	1048	1068	AAAUGUUCUUCGAGUAUCUUC	:..:::..::::. :::.::	GGGGAUGUUCGAGUAACGUUG	Cleavage		1
nta-miR6020b	A4A49_15400|OIT34412	5	-1	1	21	478	497	AAAUGUUCUUCGAGUAUCUUC	:.::: :.:.:: ::::::::	GGAGAAAUUUGA-GAACAUUU	Cleavage		1
nta-miR6020b	A4A49_05372|OIT07847	5	-1	1	21	2116	2136	AAAUGUUCUUCGAGUAUCUUC	:.:: : .:::::::::: :	GGAGCUUUUCGAAGAACAAUC	Cleavage		1
nta-miR6020b	A4A49_03498|OIS95751	5	-1	1	21	2307	2326	AAAUGUUCUUCGAGUAUCUUC	::: ::.:::: :.::::::	AAAGCUAUUCGA-GGACAUUU	Cleavage		1
nta-miR6020b	A4A49_58780|OIT27117	5	-1	1	21	861	881	AAAUGUUCUUCGAGUAUCUUC	.: ::.::. ::::.::::	UGAUAUGCUUAAAGAGCAUUA	Translation		1
nta-miR6020b	A4A49_03095|OIT03522	5	-1	1	21	686	706	AAAUGUUCUUCGAGUAUCUUC	.::. :::. :::::::: :	UGAGGAACUUCAAGAACAUAU	Translation		1
nta-miR6021	A4A49_34177|OIT27808	5	-1	1	21	3371	3390	UUGGAAGAGGCUGCUAUUGGA	.:.::.: :::.::::.:::	CUCGAUGG-AGCUUCUUUCAA	Cleavage		1
nta-miR6021	A4A49_37437|OIT20798	5	-1	1	21	2606	2626	UUGGAAGAGGCUGCUAUUGGA	:: :: :..::.:::::.::	UCAAAGUGUGGCUUCUUCUAA	Cleavage		1
nta-miR6021	A4A49_30631|OIT00261	5	-1	1	21	1235	1255	UUGGAAGAGGCUGCUAUUGGA	...::: :: ..::::.:::	AUUGAUAUCAUUUUCUUUCAA	Translation		1
nta-miR6024	A4A49_07249|OIT05862	5	-1	1	22	437	458	UUUUAGCCAGAGUUGUUUUCCC	:: :::....:.:::: ::::	UGGUAAAUGGUUUUGGCAAAAA	Cleavage		2
nta-miR6024	A4A49_08395|OIT36666	5	-1	1	22	1089	1110	UUUUAGCCAGAGUUGUUUUCCC	: :::..:::.:::.: :.:	CAGCAAAUGACUUUGGUUCAGA	Cleavage		1
nta-miR6024	A4A49_10425|OIT02369	5	-1	1	22	1419	1440	UUUUAGCCAGAGUUGUUUUCCC	: :::.::::::: .:::..	AGUAAAGCAACUCUUAUUAAGG	Cleavage		1
nta-miR6024	A4A49_37380|OIT31980	5	-1	1	22	974	995	UUUUAGCCAGAGUUGUUUUCCC	::.:.: .:.::::: :::	GAAAAGAUAUUUUUGGCUCAAA	Cleavage		1
nta-miR6024	A4A49_30115|OIT27958	5	-1	1	22	7442	7463	UUUUAGCCAGAGUUGUUUUCCC	.::: .::::::: ::::	GAAGAAAAGACUCUGGACAAAA	Cleavage		1
nta-miR6025a	A4A49_21903|OIT29603	5	-1	1	22	800	821	UACCAACAAUUGAGAUAACAUC	:::::::::: ::::.	AACCACAUCUCAAUUGAUGGUG	Cleavage		1
nta-miR6025a	A4A49_05372|OIT07847	5	-1	1	22	911	932	UACCAACAAUUGAGAUAACAUC	:::::::::: ::::.	AACCACAUCUCAAUUGAUGGUG	Cleavage		1
nta-miR6025a	A4A49_32867|OIT26144	5	-1	1	22	2897	2918	UACCAACAAUUGAGAUAACAUC	.:: : :::::: :::::: :	AGUGGUCUCUCAAAUGUUGGAA	Cleavage		1
nta-miR6025a	A4A49_20118|OIT03708	5	-1	1	22	610	631	UACCAACAAUUGAGAUAACAUC	::.:: .::::::::::	UUGUUUGUCAAGAUUGUUGGUA	Cleavage		1
nta-miR6025a	A4A49_25202|OIS96538	5	-1	1	22	1007	1028	UACCAACAAUUGAGAUAACAUC	:: :::::.::: ::::	AAGAUUUUCUCAGUUGAUGGUU	Cleavage		1
nta-miR6025b	A4A49_39809|OIT28125	5	-1	1	22	1867	1888	UGCCAACUAUUGAGAUGACAUC	:: :::. .::::::: :::.	GAGGUCGAUUCAAUAGAUGGUU	Cleavage		1
nta-miR6025c	A4A49_13602|OIT02197	5	-1	1	21	77	97	UCAAUUGAGAUGACAUCUAGU	::.::::::::.:::: :	UCUGGAUGUCAUUUCAAGUCG	Cleavage		1
nta-miR6025c	A4A49_41853|OIT19263	5	-1	1	21	514	534	UCAAUUGAGAUGACAUCUAGU	.:: . ::.:::: :::::.	CUUAAGAGUUAUCUGAAUUGG	Cleavage		1
nta-miR6025d	A4A49_64937|OIT35716	5	-1	1	22	851	872	AACAAUUGAGAUAACAUCUAGG	: ::::: ::::..:::: :	ACCAGAUGCCAUCUUGAUUGGU	Cleavage		1
nta-miR6025d	A4A49_41378|OIT01466	5	-1	1	22	337	358	AACAAUUGAGAUAACAUCUAGG	.: :: : ::: ::: ::::::	UCCAGCUCUUACCUCCAUUGUU	Translation		1
nta-miR6025e	A4A49_21381|OIT29902	5	-1	1	22	658	679	UGCCAAUUAUAGAGAUGACAUC	:.::::.:. :::::::	GCACUUAUCUUUGCAAUUGGCU	Cleavage		1
nta-miR6025e	A4A49_19751|OIT39878	5	-1	1	22	1398	1419	UGCCAAUUAUAGAGAUGACAUC	:: :::::::: :::: :	AUCUUCUUCUCUAUAUUUGGAA	Cleavage		1
nta-miR6025e	A4A49_04155|OIT38222	5	-1	1	22	562	583	UGCCAAUUAUAGAGAUGACAUC	: : ::: ::::: ::::: :	AAAGCCAUAUCUAUCAUUGGAA	Cleavage		1
nta-miR6144	A4A49_33564|OIT35621	5	-1	1	21	939	959	UGGCAACUUCUUCAUCAUGCC	:::::.:::::::::	UCAUUGAUGGAGAAGUUGCAG	Cleavage		1
nta-miR6144	A4A49_15623|OIT05445	5	-1	1	21	2453	2473	UGGCAACUUCUUCAUCAUGCC	:::::. :::.:::: :::	CGCAUGGACAAGGAGUUCCCA	Cleavage		1
nta-miR6144	A4A49_25202|OIS96538	5	-1	1	21	1798	1818	UGGCAACUUCUUCAUCAUGCC	: :: : ::..::: ::::.:	GUCAAGCUGGGGAAUUUGCUA	Cleavage		1
nta-miR6144	A4A49_34177|OIT27808	5	-1	1	21	2457	2477	UGGCAACUUCUUCAUCAUGCC	: ::::::: . :::::.:	CACUUGAUGAAUGCGUUGCUA	Translation		1
nta-miR6144	A4A49_13049|OIS98155	5	-1	1	21	521	541	UGGCAACUUCUUCAUCAUGCC	.:::: ::::: ::: .::	UUUAUGACGAAGACGUUUUCA	Cleavage		1
nta-miR6144	A4A49_11215|OIT35617	5	-1	1	21	1150	1170	UGGCAACUUCUUCAUCAUGCC	:: : ::.::. :::::.:	AACAAGCUGGAGGCGUUGCUA	Cleavage		1
nta-miR6145a	A4A49_05864|OIT36134	5	-1	1	22	1043	1064	CAUUUUCACAUGUAGCACUGAC	:.:: ::.::: :::..:::	CUUAGGUCUGCAUCUGAGGAUG	Cleavage		1
nta-miR6145a	A4A49_18249|OIT30734	5	-1	1	22	551	572	CAUUUUCACAUGUAGCACUGAC	:.: ::: ..: :::.:::::	AUUACUGCAGUAGGUGGAAAUG	Translation		1
nta-miR6145a	A4A49_03444|OIT06933	5	-1	1	22	723	744	CAUUUUCACAUGUAGCACUGAC	::: :::.: :::.::::	GAGAGUUCUAUAGUUGAGAAUG	Translation		1
nta-miR6145a	A4A49_15705|OIT34961	5	-1	1	22	908	928	CAUUUUCACAUGUAGCACUGAC	: : :::::. :::::::.::	AUAAAUGCUAU-UGUGAAAGUG	Translation		1
nta-miR6145a	A4A49_22621|OIT32687	5	-1	1	22	1153	1174	CAUUUUCACAUGUAGCACUGAC	: .. :: :.::: ::.:::::	GCUGAUGGUGCAUCUGGAAAUG	Cleavage		1
nta-miR6145a	A4A49_37513|OIT21353	5	-1	1	22	343	364	CAUUUUCACAUGUAGCACUGAC	.: :: .::: ::::.:::	GAAGGGGCAGCAUUUGAAGAUG	Cleavage		1
nta-miR6145b	A4A49_39317|OIT20163	5	-1	1	21	855	875	UUAUCAUACGUAGCACUAGCC	:::::: ::.: :.:::: :	UGCUAGUUCUGCUUGUGAUCA	Cleavage		1
nta-miR6145b	A4A49_63960|OIT19034	5	-1	1	21	698	718	UUAUCAUACGUAGCACUAGCC	:::::: ::.: :.:::: :	UGCUAGUUCUGCUUGUGAUCA	Cleavage		1
nta-miR6145b	A4A49_26123|OIT01726	5	-1	1	21	1170	1190	UUAUCAUACGUAGCACUAGCC	:: ::::: :::::.:..	UUCUCUUGCUAGGUAUGGUGG	Translation		1
nta-miR6145b	A4A49_19220|OIS96952	5	-1	1	21	675	694	UUAUCAUACGUAGCACUAGCC	.:::: .::.::: :::::	UAUUAGU-UUAUGUAAGAUAA	Cleavage		1
nta-miR6145b	A4A49_12091|OIT40444	5	-1	1	21	2088	2107	UUAUCAUACGUAGCACUAGCC	:::: :::.:::: ::::	CCCUAGA-CUAUGUAUAAUAA	Cleavage		1
nta-miR6145c	A4A49_05394|OIT33782	5	-1	1	20	355	374	CAGUGCACAUAUAACAGUAA	:: :: :::: :::::: ::	UUCCUUUUAUCUGUGCAAUG	Translation		1
nta-miR6145d	A4A49_19643|OIT05331	5	-1	1	21	609	629	AUUGUUACAUGUAACACUGGC	: .::: :.:::::.:...:	ACAGGUGAUGCAUGUGAUGGU	Cleavage		1
nta-miR6145d	A4A49_15623|OIT05445	5	-1	1	21	2928	2948	AUUGUUACAUGUAACACUGGC	: ..::: ::.:::: .::.:	GAUGGUGGUAUAUGUUGCAGU	Cleavage		1
nta-miR6145e	A4A49_41086|OIT28297	5	-1	1	21	1365	1385	AUUGUUACAUGUAGCACUGGC	::::: :: .::::::..:	UCCAGUUCUUUAUGUAAUGAA	Cleavage		1
nta-miR6145e	A4A49_22339|OIS99958	5	-1	1	21	314	334	AUUGUUACAUGUAGCACUGGC	...:: ::::. ::..::::	CUUGGUUCUACGGGUGGCAAU	Cleavage		1
nta-miR6145e	A4A49_35548|OIT30815	5	-1	1	21	815	835	AUUGUUACAUGUAGCACUGGC	:: ::::::::: .:::	AGAAGAGCUACAUGUUGCAAA	Cleavage		1
nta-miR6145e	A4A49_19643|OIT05331	5	-1	1	21	609	629	AUUGUUACAUGUAGCACUGGC	: .::: :.:::::.:...:	ACAGGUGAUGCAUGUGAUGGU	Cleavage		1
nta-miR6145e	A4A49_15623|OIT05445	5	-1	1	21	2928	2948	AUUGUUACAUGUAGCACUGGC	: ..::: ::.:::: .::.:	GAUGGUGGUAUAUGUUGCAGU	Cleavage		1
nta-miR6145e	A4A49_38726|OIT20474	5	-1	1	21	912	932	AUUGUUACAUGUAGCACUGGC	: :::: ::::::::.. :	UGCUGUGCCACAUGUAAUGUU	Cleavage		1
nta-miR6145e	A4A49_09473|OIT36546	5	-1	1	21	1138	1158	AUUGUUACAUGUAGCACUGGC	:: ::::.::: : .::::	AGCAUUGCUGCAUCUUGCAAU	Cleavage		1
nta-miR6145f	A4A49_36984|OIT26917	5	-1	1	21	4819	4839	AUCGUAACAUAUAGCACUAGC	: :::: . : ::::::::.:	GAUAGUAUGAAAUGUUACGGU	Translation		1
nta-miR6145f	A4A49_32904|OIT31808	5	-1	1	21	2408	2428	AUCGUAACAUAUAGCACUAGC	::::: ::: ::::..: :	UGUAGUGAUAUCUGUUGUGCU	Translation		1
nta-miR6146a	A4A49_09852|OIT02409	5	-1	1	22	1349	1370	UUUGUCCAAUGAAACACUUAUC	.: .::::::..:::::::	AGUUGGUGUUUUGUUGGACAUU	Cleavage		1
nta-miR6146a	A4A49_18511|OIT32603	5	-1	1	22	902	923	UUUGUCCAAUGAAACACUUAUC	:: :::: : ::: ::::..::	GAGAAGUAUCUCAAUGGAUGAA	Cleavage		1
nta-miR6146a	A4A49_19786|OIT03048	5	-1	1	22	1049	1070	UUUGUCCAAUGAAACACUUAUC	:: :: :::: :::::::	GUCUAGAGUGUCAUGGGACAAA	Cleavage		2
nta-miR6146a	A4A49_10695|OIT03846	5	-1	1	22	1653	1674	UUUGUCCAAUGAAACACUUAUC	: :.: :::.::::: :::.	CAGAGGACUUUUAUUGGCCAAG	Cleavage		1
nta-miR6146a	A4A49_15763|OIT30577	5	-1	1	22	60	81	UUUGUCCAAUGAAACACUUAUC	:. :: ::::::::.: .:	AGCAGAUGCUUCAUUGGGCUGA	Cleavage		1
nta-miR6146b	A4A49_19786|OIT03048	5	-1	1	22	1001	1022	UUUGUCCAAUGAAAUACUUAUC	:. :. :. ::: ::::::::.	GGAAGAUGAUUCUUUGGACAAG	Translation		1
nta-miR6146b	A4A49_10695|OIT03846	5	-1	1	22	1653	1674	UUUGUCCAAUGAAAUACUUAUC	: :.: :::.::::: :::.	CAGAGGACUUUUAUUGGCCAAG	Cleavage		1
nta-miR6147	A4A49_18427|OIT04411	5	-1	1	21	1009	1029	UGACAUCUUCAAAACCCACUA	:::: ::::::::: :.	GUAUGGGGUUUGAAGAUAUUU	Cleavage		1
nta-miR6147	A4A49_18411|OIT31367	5	-1	1	21	722	742	UGACAUCUUCAAAACCCACUA	:::: ::::..::: ::.	UUUUGGGCUUUGGGGAUUUCG	Cleavage		1
nta-miR6148a	A4A49_30115|OIT27958	5	-1	1	21	4205	4225	UACGUCGAUCGAUUGUUCUUA	:::::: : ::.:.:: :::	GAAGAACUAGCGGUUGAGGUA	Cleavage		1
nta-miR6148b	A4A49_20471|OIT07987	5	-1	1	21	1242	1262	UGUGUUAAUCGUUUGUUCUCA	:::::::::. : ::.:.:.:	UGAGAACAAGAGCUUGAUAUA	Translation		1
nta-miR6148b	A4A49_40893|OIT19705	5	-1	1	21	525	545	UGUGUUAAUCGUUUGUUCUCA	: .:..::.: :::::::...	UUGGGGCAGAGGAUUAACGUG	Translation		1
nta-miR6148b	A4A49_30115|OIT27958	5	-1	1	21	4205	4225	UGUGUUAAUCGUUUGUUCUCA	::::: :.::.::.: ..:	GAAGAACUAGCGGUUGAGGUA	Cleavage		3
nta-miR6148b	A4A49_25410|OIS99959	5	-1	1	21	676	696	UGUGUUAAUCGUUUGUUCUCA	::::.::.:::: :::..	GUAGAAUAAGCGAUGCACAUG	Cleavage		1
nta-miR6148b	A4A49_42024|OIT19358	5	-1	1	21	344	363	UGUGUUAAUCGUUUGUUCUCA	:::.::.:.:.:::: :::	GAAGAGCAGAUGGUUAA-ACA	Cleavage		1
nta-miR6150	A4A49_34334|OIT22893	5	-1	1	22	1057	1078	AGAUUUGUUUGAUCGUCUUGGC	::::::.:.::: .:..:::	CCCAAGAUGGUCAUGCGGAUCA	Cleavage		1
nta-miR6150	A4A49_30115|OIT27958	5	-1	1	22	10608	10629	AGAUUUGUUUGAUCGUCUUGGC	:::: :::::.. ::::.	CAGAAGAGGAUCAGGAAAAUUA	Cleavage		1
nta-miR6150	A4A49_37437|OIT20798	5	-1	1	22	471	492	AGAUUUGUUUGAUCGUCUUGGC	.:::::.: :.:::. :.:::	AUCAAGAUGCUUAAAUCAGUCU	Cleavage		1
nta-miR6150	A4A49_42024|OIT19358	5	-1	1	22	1374	1395	AGAUUUGUUUGAUCGUCUUGGC	::.::::::..::::.	UGCUUGAUGAUCAAGUAAAUUG	Cleavage		1
nta-miR6150	A4A49_02029|OIT07687	5	-1	1	22	1357	1378	AGAUUUGUUUGAUCGUCUUGGC	::::. :.:: : :::::::	UGCAAGGGGGUCUAUCAAAUCU	Translation		1
nta-miR6150	A4A49_20957|OIT30309	5	-1	1	22	630	651	AGAUUUGUUUGAUCGUCUUGGC	:: .::.:.::: ::::::	UGCACUGCGGUUAAAAAAAUCU	Cleavage		1
nta-miR6150	A4A49_27911|OIT33090	5	-1	1	22	705	726	AGAUUUGUUUGAUCGUCUUGGC	:: :.:.:.::::::: :	CAGAACAUGGUUAAACAAACCA	Cleavage		1
nta-miR6151a	A4A49_22020|OIT31364	5	-1	1	22	1174	1195	UGAAUGUGAGGCAUUGGAUUGA	:.: ::::::: ::::.. :::	UUACUCCAAUGACUCAUGGUCA	Translation		1
nta-miR6151a	A4A49_16896|OIT06163	5	-1	1	22	929	950	UGAAUGUGAGGCAUUGGAUUGA	: .:.. :::..: :::::::	CCUGUUUCAUGUUUGACAUUCA	Cleavage		1
nta-miR6151a	A4A49_40139|OIT19790	5	-1	1	22	404	425	UGAAUGUGAGGCAUUGGAUUGA	::... ::::::: ::::	CUCAUUUGCUGCCUCAGAUUCU	Cleavage		1
nta-miR6151a	A4A49_24449|OIT31290	5	-1	1	22	1188	1209	UGAAUGUGAGGCAUUGGAUUGA	:: ..: :.::..::::::	AUUAUGUGAGGUCUUGCAUUCA	Cleavage		1
nta-miR6151b	A4A49_22020|OIT31364	5	-1	1	22	1174	1195	UGAAUGUGAGGCAUUGGAUUGA	:.: ::::::: ::::.. :::	UUACUCCAAUGACUCAUGGUCA	Translation		1
nta-miR6151b	A4A49_16896|OIT06163	5	-1	1	22	929	950	UGAAUGUGAGGCAUUGGAUUGA	: .:.. :::..: :::::::	CCUGUUUCAUGUUUGACAUUCA	Cleavage		1
nta-miR6151b	A4A49_40139|OIT19790	5	-1	1	22	404	425	UGAAUGUGAGGCAUUGGAUUGA	::... ::::::: ::::	CUCAUUUGCUGCCUCAGAUUCU	Cleavage		1
nta-miR6151b	A4A49_24449|OIT31290	5	-1	1	22	1188	1209	UGAAUGUGAGGCAUUGGAUUGA	:: ..: :.::..::::::	AUUAUGUGAGGUCUUGCAUUCA	Cleavage		1
nta-miR6151c	A4A49_22020|OIT31364	5	-1	1	22	1174	1195	UGAAUGUGAGGCAUUGGAUUGA	:.: ::::::: ::::.. :::	UUACUCCAAUGACUCAUGGUCA	Translation		1
nta-miR6151c	A4A49_16896|OIT06163	5	-1	1	22	929	950	UGAAUGUGAGGCAUUGGAUUGA	: .:.. :::..: :::::::	CCUGUUUCAUGUUUGACAUUCA	Cleavage		1
nta-miR6151c	A4A49_40139|OIT19790	5	-1	1	22	404	425	UGAAUGUGAGGCAUUGGAUUGA	::... ::::::: ::::	CUCAUUUGCUGCCUCAGAUUCU	Cleavage		1
nta-miR6151c	A4A49_24449|OIT31290	5	-1	1	22	1188	1209	UGAAUGUGAGGCAUUGGAUUGA	:: ..: :.::..::::::	AUUAUGUGAGGUCUUGCAUUCA	Cleavage		1
nta-miR6151d	A4A49_22020|OIT31364	5	-1	1	22	1174	1195	UGAAUGUGAGGCAUUGGAUUGA	:.: ::::::: ::::.. :::	UUACUCCAAUGACUCAUGGUCA	Translation		1
nta-miR6151d	A4A49_16896|OIT06163	5	-1	1	22	929	950	UGAAUGUGAGGCAUUGGAUUGA	: .:.. :::..: :::::::	CCUGUUUCAUGUUUGACAUUCA	Cleavage		1
nta-miR6151d	A4A49_40139|OIT19790	5	-1	1	22	404	425	UGAAUGUGAGGCAUUGGAUUGA	::... ::::::: ::::	CUCAUUUGCUGCCUCAGAUUCU	Cleavage		1
nta-miR6151d	A4A49_24449|OIT31290	5	-1	1	22	1188	1209	UGAAUGUGAGGCAUUGGAUUGA	:: ..: :.::..::::::	AUUAUGUGAGGUCUUGCAUUCA	Cleavage		1
nta-miR6151e	A4A49_22020|OIT31364	5	-1	1	22	1174	1195	UGAAUGUGAGGCAUUGGAUUGA	:.: ::::::: ::::.. :::	UUACUCCAAUGACUCAUGGUCA	Translation		1
nta-miR6151e	A4A49_16896|OIT06163	5	-1	1	22	929	950	UGAAUGUGAGGCAUUGGAUUGA	: .:.. :::..: :::::::	CCUGUUUCAUGUUUGACAUUCA	Cleavage		1
nta-miR6151e	A4A49_40139|OIT19790	5	-1	1	22	404	425	UGAAUGUGAGGCAUUGGAUUGA	::... ::::::: ::::	CUCAUUUGCUGCCUCAGAUUCU	Cleavage		1
nta-miR6151e	A4A49_24449|OIT31290	5	-1	1	22	1188	1209	UGAAUGUGAGGCAUUGGAUUGA	:: ..: :.::..::::::	AUUAUGUGAGGUCUUGCAUUCA	Cleavage		1
nta-miR6151f	A4A49_22020|OIT31364	5	-1	1	22	1174	1195	UGAGUGUGAGGCAUUGGAUUGA	:.: ::::::: ::::.. :::	UUACUCCAAUGACUCAUGGUCA	Translation		1
nta-miR6151f	A4A49_02763|OIT05204	5	-1	1	22	1098	1119	UGAGUGUGAGGCAUUGGAUUGA	.:: ::::..:.:.::: :	AGUGUCAAAUGUUUUAUACUAA	Cleavage		1
nta-miR6151f	A4A49_28157|OIT07725	5	-1	1	22	652	673	UGAGUGUGAGGCAUUGGAUUGA	::.:: :::. ::.:::..	AACAUUCAUUGCUGCAUACUUG	Cleavage		1
nta-miR6151g	A4A49_35424|OIT22165	5	-1	1	22	608	629	UGAGUGUGAGGCGUUGGAUUGA	:...::: :: :::::.:::.	UUGGUCCUACCCCUCAUACUUU	Cleavage		1
nta-miR6151g	A4A49_25999|OIT31151	5	-1	1	22	831	852	UGAGUGUGAGGCGUUGGAUUGA	: ::.:: . : :::::::::	ACCAUUCACUCCAUCACACUCA	Translation		1
nta-miR6151h	A4A49_35424|OIT22165	5	-1	1	22	608	629	UGAGUGUGAGGCGUUGGAUUGA	:...::: :: :::::.:::.	UUGGUCCUACCCCUCAUACUUU	Cleavage		1
nta-miR6151h	A4A49_25999|OIT31151	5	-1	1	22	831	852	UGAGUGUGAGGCGUUGGAUUGA	: ::.:: . : :::::::::	ACCAUUCACUCCAUCACACUCA	Translation		1
nta-miR6151i	A4A49_35424|OIT22165	5	-1	1	22	608	629	UGAGUGUGAGGCGUUGGAUUGA	:...::: :: :::::.:::.	UUGGUCCUACCCCUCAUACUUU	Cleavage		1
nta-miR6151i	A4A49_25999|OIT31151	5	-1	1	22	831	852	UGAGUGUGAGGCGUUGGAUUGA	: ::.:: . : :::::::::	ACCAUUCACUCCAUCACACUCA	Translation		1
nta-miR6152a	A4A49_23837|OIT28243	5	-1	1	24	2648	2671	UAUUGUAUUCGACUGUAUUCACGG	:: : ::::..::. :::.: :::	CCAUCAAUAUGGUUUAAUGCCAUA	Translation		1
nta-miR6152a	A4A49_17806|OIT29279	5	-1	1	24	1201	1224	UAUUGUAUUCGACUGUAUUCACGG	:::::::. ::::.: ::	CAUUAUAUACAGUUCAAUAUAUUA	Translation		1
nta-miR6152a	A4A49_23153|OIT26994	5	-1	1	24	655	677	UAUUGUAUUCGACUGUAUUCACGG	: :::: ::::.: .::::::.	GGGAGAAU-CAGUUGUGUACAAUG	Cleavage		1
nta-miR6152a	A4A49_36605|OIS97231	5	-1	1	24	873	896	UAUUGUAUUCGACUGUAUUCACGG	: ::: :::::.:.::. :	GUAGAACUACCGUCGAGUGCAGAA	Cleavage		1
nta-miR6152b	A4A49_23837|OIT28243	5	-1	1	24	2648	2671	UAUUGUAUUCGACUGUAUUCACGG	:: : ::::..::. :::.: :::	CCAUCAAUAUGGUUUAAUGCCAUA	Translation		1
nta-miR6152b	A4A49_17806|OIT29279	5	-1	1	24	1201	1224	UAUUGUAUUCGACUGUAUUCACGG	:::::::. ::::.: ::	CAUUAUAUACAGUUCAAUAUAUUA	Translation		1
nta-miR6152b	A4A49_23153|OIT26994	5	-1	1	24	655	677	UAUUGUAUUCGACUGUAUUCACGG	: :::: ::::.: .::::::.	GGGAGAAU-CAGUUGUGUACAAUG	Cleavage		1
nta-miR6152b	A4A49_36605|OIS97231	5	-1	1	24	873	896	UAUUGUAUUCGACUGUAUUCACGG	: ::: :::::.:.::. :	GUAGAACUACCGUCGAGUGCAGAA	Cleavage		1
nta-miR6153	A4A49_14806|OIT36706	5	-1	1	21	403	423	UAGGACCAUAUUCACUAUUUG	:::: ::::: ::: :::::	CAAACUGUGAAGAUGCUCCUA	Translation		1
nta-miR6153	A4A49_15487|OIT32124	5	-1	1	21	1021	1041	UAGGACCAUAUUCACUAUUUG	::. : ::::.::::::::	CAGCGACAGAAUGUGGUCCUA	Cleavage		1
nta-miR6153	A4A49_01497|OIS98594	5	-1	1	21	514	534	UAGGACCAUAUUCACUAUUUG	.:: ::::.::::..::	CCUGUAAGGAAUGUGGUUUUA	Cleavage		1
nta-miR6153	A4A49_50687|OIT37859	5	-1	1	21	1685	1704	UAGGACCAUAUUCACUAUUUG	::: ::::: ::::::.:	GCAAU-GUGAACAUGGUCUUC	Translation		1
nta-miR6155	A4A49_34431|OIT08752	5	-1	1	21	1272	1292	UAAGGUUGCCUUGCUCUUGCA	::::::::::.:::.	UAAUUAAGCAAGGCAAUCUUG	Cleavage		1
nta-miR6155	A4A49_08876|OIT32414	5	-1	1	21	768	787	UAAGGUUGCCUUGCUCUUGCA	: :::::: :.::::::.::	UCCAAGAG-AGGGCAACUUUU	Cleavage		1
nta-miR6155	A4A49_24449|OIT31290	5	-1	1	21	59	79	UAAGGUUGCCUUGCUCUUGCA	: :.:: ..:::.::::::	AGAAGGAUUGAGGUAACCUUU	Cleavage		1
nta-miR6156	A4A49_41063|OIT38756	5	-1	1	21	1726	1746	UUGAAGAUGUUCUAUUUCUGU	.:::.:: : :::.::::.:	GCAGGAAAAUAACGUCUUUAC	Cleavage		1
nta-miR6156	A4A49_19938|OIT06799	5	-1	1	21	59	79	UUGAAGAUGUUCUAUUUCUGU	::::.:::.::: :.::	CUUCAAAUGGAAUAUCAUUAA	Cleavage		1
nta-miR6156	A4A49_19213|OIT28209	5	-1	1	21	761	780	UUGAAGAUGUUCUAUUUCUGU	:.::::. ::...:::::..:	AUAGAAG-AGGGUAUCUUUGA	Cleavage		1
nta-miR6156	A4A49_37157|OIT22248	5	-1	1	21	337	357	UUGAAGAUGUUCUAUUUCUGU	:::: ::::..:::: .:	GAUGAAAAAGAAUGUCUUGGA	Cleavage		1
nta-miR6156	A4A49_22339|OIS99958	5	-1	1	21	1807	1827	UUGAAGAUGUUCUAUUUCUGU	:::: :.:::: : ::::.	GGAGAACUGGAACCUGUUCAG	Cleavage		1
nta-miR6157	A4A49_11603|OIT37697	5	-1	1	22	127	147	UGGUAGACGUAGGAUUUGAAGA	::::: ::::: :::: ::	CUCUCAAA-CCUACUUCUAACA	Cleavage		1
nta-miR6158a	A4A49_39238|OIT06617	5	-1	1	22	1602	1623	AAGUUCGAUUUGUACGAAGGGC	:..: : ::..:::::::..:	GUUCGUGGUGUAAAUCGAGUUC	Cleavage		1
nta-miR6158a	A4A49_22951|OIT39423	5	-1	1	22	348	369	AAGUUCGAUUUGUACGAAGGGC	:.: :::....::.::..::	CGCUUGCGUGUGGAUUGAGUUU	Cleavage		1
nta-miR6158a	A4A49_00882|OIT39108	5	-1	1	22	2002	2023	AAGUUCGAUUUGUACGAAGGGC	:: :::: :::.:: :::::	GCACUUCAAACAGAUAGAACUG	Cleavage		1
nta-miR6158a	A4A49_15400|OIT34412	5	-1	1	22	559	580	AAGUUCGAUUUGUACGAAGGGC	...:::: .::: : ::::::	AUUUUUCGAGCAAUUAGAACUU	Cleavage		1
nta-miR6158a	A4A49_18249|OIT30734	5	-1	1	22	1297	1318	AAGUUCGAUUUGUACGAAGGGC	: ::::.:.:::::: ::	AGGCCUCGUGCGAAUCGAUGUU	Cleavage		1
nta-miR6158a	A4A49_29412|OIT38321	5	-1	1	22	766	787	AAGUUCGAUUUGUACGAAGGGC	: : ::::.:.::::::	UCAUGUAGGACAAGUUGAACUU	Cleavage		1
nta-miR6158b	A4A49_39238|OIT06617	5	-1	1	22	1602	1623	AAGUUCGAUUUGUACGAAGGGC	:..: : ::..:::::::..:	GUUCGUGGUGUAAAUCGAGUUC	Cleavage		1
nta-miR6158b	A4A49_22951|OIT39423	5	-1	1	22	348	369	AAGUUCGAUUUGUACGAAGGGC	:.: :::....::.::..::	CGCUUGCGUGUGGAUUGAGUUU	Cleavage		1
nta-miR6158b	A4A49_00882|OIT39108	5	-1	1	22	2002	2023	AAGUUCGAUUUGUACGAAGGGC	:: :::: :::.:: :::::	GCACUUCAAACAGAUAGAACUG	Cleavage		1
nta-miR6158b	A4A49_15400|OIT34412	5	-1	1	22	559	580	AAGUUCGAUUUGUACGAAGGGC	...:::: .::: : ::::::	AUUUUUCGAGCAAUUAGAACUU	Cleavage		1
nta-miR6158b	A4A49_18249|OIT30734	5	-1	1	22	1297	1318	AAGUUCGAUUUGUACGAAGGGC	: ::::.:.:::::: ::	AGGCCUCGUGCGAAUCGAUGUU	Cleavage		1
nta-miR6158b	A4A49_29412|OIT38321	5	-1	1	22	766	787	AAGUUCGAUUUGUACGAAGGGC	: : ::::.:.::::::	UCAUGUAGGACAAGUUGAACUU	Cleavage		1
nta-miR6158c	A4A49_39238|OIT06617	5	-1	1	22	1602	1623	AAGUUCGAUUUGUACGAAGGGC	:..: : ::..:::::::..:	GUUCGUGGUGUAAAUCGAGUUC	Cleavage		1
nta-miR6158c	A4A49_22951|OIT39423	5	-1	1	22	348	369	AAGUUCGAUUUGUACGAAGGGC	:.: :::....::.::..::	CGCUUGCGUGUGGAUUGAGUUU	Cleavage		1
nta-miR6158c	A4A49_00882|OIT39108	5	-1	1	22	2002	2023	AAGUUCGAUUUGUACGAAGGGC	:: :::: :::.:: :::::	GCACUUCAAACAGAUAGAACUG	Cleavage		1
nta-miR6158c	A4A49_15400|OIT34412	5	-1	1	22	559	580	AAGUUCGAUUUGUACGAAGGGC	...:::: .::: : ::::::	AUUUUUCGAGCAAUUAGAACUU	Cleavage		1
nta-miR6158c	A4A49_18249|OIT30734	5	-1	1	22	1297	1318	AAGUUCGAUUUGUACGAAGGGC	: ::::.:.:::::: ::	AGGCCUCGUGCGAAUCGAUGUU	Cleavage		1
nta-miR6158c	A4A49_29412|OIT38321	5	-1	1	22	766	787	AAGUUCGAUUUGUACGAAGGGC	: : ::::.:.::::::	UCAUGUAGGACAAGUUGAACUU	Cleavage		1
nta-miR6160	A4A49_07249|OIT05862	5	-1	1	24	944	967	GCAUAUAUGGGCCAACUGUGUAAC	:::::: :.:::::.::	UCAGAACAGUUUACUCAUAUGUGG	Cleavage		1
nta-miR6161a	A4A49_61460|OIT06196	5	-1	1	24	1319	1342	GCUGGACCGGUAUACUUUGCUGAC	:: ::.::: :.::..: ::.:::	GUAAGUAAAAUGUAUUGCUCUAGC	Cleavage		1
nta-miR6161a	A4A49_18411|OIT31367	5	-1	1	24	328	351	GCUGGACCGGUAUACUUUGCUGAC	:.: :..:: ::.:.:: ::::.	AUUACCGGAGAAUGCUGGACCAGU	Cleavage		1
nta-miR6161a	A4A49_02988|OIT37780	5	-1	1	24	670	693	GCUGGACCGGUAUACUUUGCUGAC	.:: :::::.::::..:	GAAACGGAAAUAUACUGGUCUGGA	Cleavage		1
nta-miR6161b	A4A49_61460|OIT06196	5	-1	1	24	1319	1342	GCUGGACCGGUAUACUUUGCUGAC	:: ::.::: :.::..: ::.:::	GUAAGUAAAAUGUAUUGCUCUAGC	Cleavage		1
nta-miR6161b	A4A49_18411|OIT31367	5	-1	1	24	328	351	GCUGGACCGGUAUACUUUGCUGAC	:.: :..:: ::.:.:: ::::.	AUUACCGGAGAAUGCUGGACCAGU	Cleavage		1
nta-miR6161b	A4A49_02988|OIT37780	5	-1	1	24	670	693	GCUGGACCGGUAUACUUUGCUGAC	.:: :::::.::::..:	GAAACGGAAAUAUACUGGUCUGGA	Cleavage		1
nta-miR6161c	A4A49_02622|OIT00024	5	-1	1	24	13	36	AAUAUACUGGAGUUCGGUGCACCU	: :::: :: :.:: :.::::	AUAUCCACCAAAAUUCAAUGUAUU	Cleavage		1
nta-miR6161c	A4A49_10048|OIS96757	5	-1	1	24	917	940	AAUAUACUGGAGUUCGGUGCACCU	: ::::. :.: :::: :::::	UUGGGCACUUAGCACCAGAAUAUU	Translation		1
nta-miR6161c	A4A49_02534|OIT35428	5	-1	1	24	565	588	AAUAUACUGGAGUUCGGUGCACCU	: .: :: :.::::::.::	CAAAACUUCAAAGUUCAGUAUGUU	Cleavage		1
nta-miR6161d	A4A49_00710|OIT39138	5	-1	1	21	374	394	UGAACUCCAGCAUAUUAUACU	: ::::.:: : :.:::::	GAUUUAAUGUGGUAGGGUUCA	Translation		1
nta-miR6162	A4A49_34845|OIT26832	5	-1	1	21	176	196	AGAAAAAUGGUAGCCAUUGGA	::::: : ::::.::::: :	UCCAAGGUCUACUAUUUUCCA	Cleavage		1
nta-miR6162	A4A49_26601|OIS95727	5	-1	1	21	373	393	AGAAAAAUGGUAGCCAUUGGA	:::::::..::::: ::	CGGAAUGGCUGUCAUUUACCU	Cleavage		1
nta-miR6162	A4A49_29884|OIT31461	5	-1	1	21	613	633	AGAAAAAUGGUAGCCAUUGGA	.:. :::::::: ::: ::	GGUAGAGGCUACCACUUUCCU	Cleavage		1
nta-miR6163	A4A49_61460|OIT06196	5	-1	1	22	238	259	UGGAAGUACUGCCUAAGUUUGA	::::. ::: ::::::.:	AACUACUUGAGCACUACUUCUA	Cleavage		1
nta-miR6163	A4A49_14536|OIT31603	5	-1	1	22	827	848	UGGAAGUACUGCCUAAGUUUGA	:. : : :::.:::::::: :	UUUACCAAAGGUAGUACUUCAA	Cleavage		1
nta-miR6164a	A4A49_25109|OIT33417	5	-1	1	21	1472	1492	UCACAUAAAUUGAAACGGAGG	.::.. ::::: :: ::::::	UCUUUCUUUCACUUAAUGUGA	Translation		1
nta-miR6164a	A4A49_39238|OIT06617	5	-1	1	21	650	670	UCACAUAAAUUGAAACGGAGG	:.::: ::..:: ::::::.	CUUCCUGUUUGAUGUAUGUGG	Cleavage		1
nta-miR6164b	A4A49_25109|OIT33417	5	-1	1	21	1472	1492	UCACAUAAAUUGAAACGGAGG	.::.. ::::: :: ::::::	UCUUUCUUUCACUUAAUGUGA	Translation		1
nta-miR6164b	A4A49_39238|OIT06617	5	-1	1	21	650	670	UCACAUAAAUUGAAACGGAGG	:.::: ::..:: ::::::.	CUUCCUGUUUGAUGUAUGUGG	Cleavage		1
nta-miR827	A4A49_23837|OIT28243	5	-1	1	21	1	21	UUAGAUGAACAUCAACAAACA	:: ::::: :::.::.:.	GUUUCGUUGAGGUUUAUUUGU	Translation		1
nta-miR827	A4A49_09190|OIS99218	5	-1	1	21	803	823	UUAGAUGAACAUCAACAAACA	:: :: ::::::: :.:..	AUUUAGUAGAUGUUCUUUUGG	Cleavage		1

## Sheet: Rice
S6 Table. List of the highest scoring miRNAs associated with Rice DEGs that were identified using psRNA target server.
miRNA_Acc.	Target_Acc.	Expectation	UPE$	miRNA_start	miRNA_end	Target_start	Target_end	miRNA_aligned_fragment	alignment	Target_aligned_fragment	Inhibition	Target_Desc.	Multiplicity
osa-miR166a-3p	BGIOSGA011687|BGIOSGA011687-TA	1	-1	1	21	563	583	UCGGACCAGGCUUCAUUCCCC	::.:::::::::::::::.	CUGGGAUGAAGCCUGGUCCGG	Cleavage		1
osa-miR166b-3p	BGIOSGA011687|BGIOSGA011687-TA	1	-1	1	21	563	583	UCGGACCAGGCUUCAUUCCCC	::.:::::::::::::::.	CUGGGAUGAAGCCUGGUCCGG	Cleavage		1
osa-miR166c-3p	BGIOSGA011687|BGIOSGA011687-TA	1	-1	1	21	563	583	UCGGACCAGGCUUCAUUCCCC	::.:::::::::::::::.	CUGGGAUGAAGCCUGGUCCGG	Cleavage		1
osa-miR166d-3p	BGIOSGA011687|BGIOSGA011687-TA	1	-1	1	21	563	583	UCGGACCAGGCUUCAUUCCCC	::.:::::::::::::::.	CUGGGAUGAAGCCUGGUCCGG	Cleavage		1
osa-miR166f	BGIOSGA011687|BGIOSGA011687-TA	1	-1	1	21	563	583	UCGGACCAGGCUUCAUUCCCC	::.:::::::::::::::.	CUGGGAUGAAGCCUGGUCCGG	Cleavage		1
osa-miR166g-3p	BGIOSGA011687|BGIOSGA011687-TA	1	-1	1	21	563	583	UCGGACCAGGCUUCAUUCCUC	::.:::::::::::::::.	CUGGGAUGAAGCCUGGUCCGG	Cleavage		1
osa-miR166h-3p	BGIOSGA011687|BGIOSGA011687-TA	1	-1	1	21	563	583	UCGGACCAGGCUUCAUUCCUC	::.:::::::::::::::.	CUGGGAUGAAGCCUGGUCCGG	Cleavage		1
osa-miR166j-3p	BGIOSGA011687|BGIOSGA011687-TA	1	-1	1	21	563	583	UCGGACCAGGCUUCAUUCCCC	::.:::::::::::::::.	CUGGGAUGAAGCCUGGUCCGG	Cleavage		1
osa-miR166m	BGIOSGA011687|BGIOSGA011687-TA	1	-1	1	21	563	583	UCGGACCAGGCUUCAUUCCCU	::.:::::::::::::::.	CUGGGAUGAAGCCUGGUCCGG	Cleavage		1
osa-miR166i-3p	BGIOSGA011687|BGIOSGA011687-TA	1.5	-1	1	21	563	583	UCGGAUCAGGCUUCAUUCCUC	::.::::::::::.::::.	CUGGGAUGAAGCCUGGUCCGG	Cleavage		1
osa-miR166k-3p	BGIOSGA011687|BGIOSGA011687-TA	2	-1	1	21	563	583	UCGGACCAGGCUUCAAUCCCU	::. ::::::::::::::.	CUGGGAUGAAGCCUGGUCCGG	Cleavage		1
osa-miR166l-3p	BGIOSGA011687|BGIOSGA011687-TA	2	-1	1	21	563	583	UCGGACCAGGCUUCAAUCCCU	::. ::::::::::::::.	CUGGGAUGAAGCCUGGUCCGG	Cleavage		1
osa-miR166e-3p	BGIOSGA011687|BGIOSGA011687-TA	2.5	-1	1	21	563	583	UCGAACCAGGCUUCAUUCCCC	::.:::::::::::: ::.	CUGGGAUGAAGCCUGGUCCGG	Cleavage		1
osa-miR1848	BGIOSGA018595|BGIOSGA018595-TA	2.5	-1	1	21	1193	1213	CCUCGCCGGCGCGCGCGUGCA	:::::::.:::. :::::::	GGCACGCGUGCGUGGGCGAGG	Cleavage		1
osa-miR394	BGIOSGA020470|BGIOSGA020470-TA	2.5	-1	1	20	1366	1385	UUGGCAUUCUGUCCACCUCC	:::: :::::::::::: ::	GGAGUUGGACAGAAUGCAAA	Cleavage		1
osa-miR5075	BGIOSGA032814|BGIOSGA032814-TA	2.5	-1	1	21	258	278	UUCUCCGUCGCCGCCGUCCGC	:.::::::::.:::.:::	GGCGGCGGCGGCGGCGGGGAA	Cleavage		4
osa-miR2096-5p	BGIOSGA006468|BGIOSGA006468-TA	3	-1	1	21	470	490	UGCCGAUUUCCCCCUCGGGCG	.:::::: :::..::::::	ACUCCGAGGAGGAGGUCGGCA	Cleavage		1
osa-miR2101-5p	BGIOSGA036751|BGIOSGA036751-TA	3	-1	1	22	493	514	ACAUGUUUACAAGUUAAAAUGU	:: .:::::::.::::::	GACGUUGGACUUGUAGACAUGU	Cleavage		1
osa-miR2122	BGIOSGA025529|BGIOSGA025529-TA	3	-1	1	22	1246	1267	UUUCAAAAAUAACCUUUUGUUC	:.:: : :::::::::::::..	GGACCACAGGUUAUUUUUGAGG	Cleavage		1
osa-miR2927	BGIOSGA020293|BGIOSGA020293-TA	3	-1	1	23	102	124	UGUCGUCGUCGAUGGAGCCCAUG	: : ::: ::.:::.:::::.:.	CUUCGGCGCCGUCGGCGACGGCG	Cleavage		2
osa-miR5075	BGIOSGA013690|BGIOSGA013690-TA	3	-1	1	21	43	63	UUCUCCGUCGCCGCCGUCCGC	:.::::::::::::.::	GGCGGCGGCGGCGACGGGGAU	Cleavage		3
osa-miR5075	BGIOSGA029004|BGIOSGA029004-TA	3	-1	1	21	30	50	UUCUCCGUCGCCGCCGUCCGC	:.::::::::..::::.:	GAAGGCGGCGGCGGUGGAGGA	Cleavage		2
osa-miR5075	BGIOSGA014363|BGIOSGA014363-TA	3	-1	1	21	217	237	UUCUCCGUCGCCGCCGUCCGC	:.::::::::.:::.::.	AGCGGCGGCGGCGGCGGGGAG	Cleavage		1
osa-miR5795	BGIOSGA034667|BGIOSGA034667-TA	3	-1	1	22	302	323	AUGUCGAGGUCGAGUUCCCGGC	:::.::.:.:::::::.:	UCGAGGAGCUUGGCCUCGACGU	Cleavage		1
osa-miR1858a	BGIOSGA020511|BGIOSGA020511-TA	3.5	-1	1	21	24	44	GAGAGGAGGACGGAGUGGGGC	:.:: :::.::::::::: :	CCUCCCCUCUGUCCUCCUCAC	Cleavage		1
osa-miR1858b	BGIOSGA020511|BGIOSGA020511-TA	3.5	-1	1	21	24	44	GAGAGGAGGACGGAGUGGGGC	:.:: :::.::::::::: :	CCUCCCCUCUGUCCUCCUCAC	Cleavage		1
osa-miR1865-5p	BGIOSGA022996|BGIOSGA022996-TA	3.5	-1	1	24	459	482	UGCUAGUGAUGGUGAUUCUUCGAC	::. ::::::::.:::::: : ::	GUUCAAGAAUCAUCAUCACCAUCA	Cleavage		1
osa-miR2055	BGIOSGA017566|BGIOSGA017566-TA	3.5	-1	1	21	715	735	UUUCCUUGGGAAGGUGGUUUC	:.:.:::::::::.. ::::	AAGAUCACCUUCCCGGAGAAA	Cleavage		1
osa-miR2097-3p	BGIOSGA033296|BGIOSGA033296-TA	3.5	-1	1	22	19	40	UUCUCUUCUUCGUGUCGCAUUU	:..: ::::..:.:::::.::.	AGGUACGACGUGGAGAAGGGAG	Cleavage		1
osa-miR2098-5p	BGIOSGA027831|BGIOSGA027831-TA	3.5	-1	1	20	1251	1270	UCCCGUGGAGGCAGCCGAUG	:::::: ::::..:::::	GCUCGGCUUCCUCUGCGGGA	Cleavage		1
osa-miR2098-5p	BGIOSGA027829|BGIOSGA027829-TA	3.5	-1	1	20	1251	1270	UCCCGUGGAGGCAGCCGAUG	:::::: ::::..:::::	GCUCGGCUUCCUCUGCGGGA	Cleavage		1
osa-miR2926	BGIOSGA017566|BGIOSGA017566-TA	3.5	-1	1	20	40	59	AGGUCGUCGACGUUGGUGCU	:.:::.:: :::::::::	GCCGCCAGCGACGACGACCU	Translation		1
osa-miR2927	BGIOSGA018595|BGIOSGA018595-TA	3.5	-1	1	23	624	646	UGUCGUCGUCGAUGGAGCCCAUG	:::::.:::.::.::.:.	GGGCAGCUCCGUCGGCGGCGGCG	Cleavage		1
osa-miR2927	BGIOSGA005006|BGIOSGA005006-TA	3.5	-1	1	23	35	57	UGUCGUCGUCGAUGGAGCCCAUG	::: :.:::::::.:::.	UCGCGGCCGCGUCGACGAUGACG	Cleavage		2
osa-miR414	BGIOSGA024271|BGIOSGA024271-TA	3.5	-1	1	21	4056	4076	UCAUCCUCAUCAUCAUCGUCC	:::: :::::: ::::::::	GGACUCUGAUGAGGAGGAUGA	Cleavage		1
osa-miR444d.3	BGIOSGA010742|BGIOSGA010742-TA	3.5	-1	1	21	3476	3496	UUGUGGCUUUCUUGCAAGUUG	::: :..::.:::::::..	UCACUGGUGAGGAAGCCACGG	Cleavage		1
osa-miR5071	BGIOSGA010742|BGIOSGA010742-TA	3.5	-1	1	21	1452	1472	UCAAGCAUCAUAUCGUGGACA	: ::.::::::.:::: ::	ACUGCAUGAUAUGGUGCUCGA	Cleavage		1
osa-miR5075	BGIOSGA006206|BGIOSGA006206-TA	3.5	-1	1	21	282	302	UUCUCCGUCGCCGCCGUCCGC	::::. ::.:::::::: :::	GCGGGAGGUGGCGACGGCGAA	Cleavage		1
osa-miR5075	BGIOSGA006468|BGIOSGA006468-TA	3.5	-1	1	21	730	750	UUCUCCGUCGCCGCCGUCCGC	:: :.::::::::.::: :::	GCCGGCGGCGGCGGCGGUGAA	Cleavage		1
osa-miR5075	BGIOSGA022996|BGIOSGA022996-TA	3.5	-1	1	21	321	341	UUCUCCGUCGCCGCCGUCCGC	:: :::: .::::::::.::.	GCUGACGCUGGCGACGGGGAG	Cleavage		1
osa-miR5075	BGIOSGA022995|BGIOSGA022995-TA	3.5	-1	1	21	324	344	UUCUCCGUCGCCGCCGUCCGC	:: :::: .::::::::.::.	GCUGACGCUGGCGACGGGGAG	Cleavage		1
osa-miR5075	BGIOSGA013533|BGIOSGA013533-TA	3.5	-1	1	21	253	273	UUCUCCGUCGCCGCCGUCCGC	.::.::::::::.::: :..	AUGGGCGGCGGCGGCGGCGGG	Cleavage		2
osa-miR5075	BGIOSGA020881|BGIOSGA020881-TA	3.5	-1	1	21	57	77	UUCUCCGUCGCCGCCGUCCGC	:.::::::::.:: ::::	AUCGGCGGCGGCGGCGAAGAA	Cleavage		3
osa-miR5075	BGIOSGA020881|BGIOSGA020881-TA	3.5	-1	1	21	303	323	UUCUCCGUCGCCGCCGUCCGC	: :: ::::: ::.:::::.:	GAGGCCGGCGCCGGCGGAGGA	Translation		3
osa-miR5075	BGIOSGA002918|BGIOSGA002918-TA	3.5	-1	1	21	267	287	UUCUCCGUCGCCGCCGUCCGC	:.::::::::..::.::.	CAUGGCGGCGGCGGUGGGGAG	Cleavage		2
osa-miR5075	BGIOSGA002918|BGIOSGA002918-TA	3.5	-1	1	21	162	182	UUCUCCGUCGCCGCCGUCCGC	::.:::.::::.:: :::.	UGGGGCGGUGGCGGCGAAGAG	Cleavage		2
osa-miR5075	BGIOSGA020884|BGIOSGA020884-TA	3.5	-1	1	21	57	77	UUCUCCGUCGCCGCCGUCCGC	:.::::::::.:: ::::	AUCGGCGGCGGCGGCGAAGAA	Cleavage		3
osa-miR5075	BGIOSGA020884|BGIOSGA020884-TA	3.5	-1	1	21	306	326	UUCUCCGUCGCCGCCGUCCGC	: :: ::::: ::.:::::.:	GAGGCCGGCGCCGGCGGAGGA	Translation		3
osa-miR5075	BGIOSGA020293|BGIOSGA020293-TA	3.5	-1	1	21	322	342	UUCUCCGUCGCCGCCGUCCGC	:.::::::::.::: :::	GGCGGCGGCGGCGGCGGCGAA	Cleavage		1
osa-miR5081	BGIOSGA010742|BGIOSGA010742-TA	3.5	-1	1	22	1355	1376	UAAUUUGUAGCAAAUUGAUAGU	::::: :::::. .:::::	UGGAUCAAGUUGCUGAGAAUUA	Cleavage		1
osa-miR5150-5p	BGIOSGA010742|BGIOSGA010742-TA	3.5	-1	1	24	1966	1989	AGCUUCUGACAGCUGCAGUUUCUC	.: :::::::::::. :::	GCCUUGCAGCAGCUGUCAGGUGCU	Cleavage		1
osa-miR5154	BGIOSGA011687|BGIOSGA011687-TA	3.5	-1	1	24	2543	2566	AGCACCAGUUGACGUGACGCUGAG	.::. ::::::::::: ::	CCUUCUGUUUCGUCAACUGGUCCU	Cleavage		1
osa-miR5505	BGIOSGA024271|BGIOSGA024271-TA	3.5	-1	1	22	5671	5692	GAGGAUUCGGUAUUGAUCGCUA	: ::. ::.:::::::::.	CCACCAUUUAUGCCGAAUCCUU	Cleavage		2
osa-miR5809	BGIOSGA022995|BGIOSGA022995-TA	3.5	-1	1	20	510	529	UCGUCGCCGGCGACCACAGC	: :: ::::::::::.:::	GGUGGCGUCGCCGGCGGCGA	Cleavage		1
osa-miR5809	BGIOSGA022996|BGIOSGA022996-TA	3.5	-1	1	20	507	526	UCGUCGCCGGCGACCACAGC	: :: ::::::::::.:::	GGUGGCGUCGCCGGCGGCGA	Cleavage		1
osa-miR5833	BGIOSGA002918|BGIOSGA002918-TA	3.5	-1	1	21	191	211	UCCUCCUCGGGCUCAUCGGGC	:::: ::::.:::::. ::	CGCCGACGAGCUCGAGGGAGA	Cleavage		1
osa-miR1437b-3p	BGIOSGA024032|BGIOSGA024032-TA	4	-1	1	24	1605	1628	GUGCUGGCGAGCUCCGGUGCCGCA	::.:: :::::::.: :.::	CCUAGCGCCAGAGCUCGUCCGUAC	Cleavage		1
osa-miR166a-3p	BGIOSGA025109|BGIOSGA025109-TA	4	-1	1	21	302	322	UCGGACCAGGCUUCAUUCCCC	:: : ::::::::::.:.	UCGGCCUCAAGCCUGGUCUGG	Cleavage		1
osa-miR166b-3p	BGIOSGA025109|BGIOSGA025109-TA	4	-1	1	21	302	322	UCGGACCAGGCUUCAUUCCCC	:: : ::::::::::.:.	UCGGCCUCAAGCCUGGUCUGG	Cleavage		1
osa-miR166c-3p	BGIOSGA025109|BGIOSGA025109-TA	4	-1	1	21	302	322	UCGGACCAGGCUUCAUUCCCC	:: : ::::::::::.:.	UCGGCCUCAAGCCUGGUCUGG	Cleavage		1
osa-miR166d-3p	BGIOSGA025109|BGIOSGA025109-TA	4	-1	1	21	302	322	UCGGACCAGGCUUCAUUCCCC	:: : ::::::::::.:.	UCGGCCUCAAGCCUGGUCUGG	Cleavage		1
osa-miR166f	BGIOSGA025109|BGIOSGA025109-TA	4	-1	1	21	302	322	UCGGACCAGGCUUCAUUCCCC	:: : ::::::::::.:.	UCGGCCUCAAGCCUGGUCUGG	Cleavage		1
osa-miR166g-3p	BGIOSGA025109|BGIOSGA025109-TA	4	-1	1	21	302	322	UCGGACCAGGCUUCAUUCCUC	:: : ::::::::::.:.	UCGGCCUCAAGCCUGGUCUGG	Cleavage		1
osa-miR166h-3p	BGIOSGA025109|BGIOSGA025109-TA	4	-1	1	21	302	322	UCGGACCAGGCUUCAUUCCUC	:: : ::::::::::.:.	UCGGCCUCAAGCCUGGUCUGG	Cleavage		1
osa-miR166j-3p	BGIOSGA025109|BGIOSGA025109-TA	4	-1	1	21	302	322	UCGGACCAGGCUUCAUUCCCC	:: : ::::::::::.:.	UCGGCCUCAAGCCUGGUCUGG	Cleavage		1
osa-miR166k-3p	BGIOSGA025109|BGIOSGA025109-TA	4	-1	1	21	302	322	UCGGACCAGGCUUCAAUCCCU	:: : ::::::::::.:.	UCGGCCUCAAGCCUGGUCUGG	Cleavage		1
osa-miR166l-3p	BGIOSGA025109|BGIOSGA025109-TA	4	-1	1	21	302	322	UCGGACCAGGCUUCAAUCCCU	:: : ::::::::::.:.	UCGGCCUCAAGCCUGGUCUGG	Cleavage		1
osa-miR166m	BGIOSGA025109|BGIOSGA025109-TA	4	-1	1	21	302	322	UCGGACCAGGCUUCAUUCCCU	:: : ::::::::::.:.	UCGGCCUCAAGCCUGGUCUGG	Cleavage		1
osa-miR168a-5p	BGIOSGA023644|BGIOSGA023644-TA	4	-1	1	21	311	331	UCGCUUGGUGCAGAUCGGGAC	:::::: :::: :::::: :	CUCCCGAGCUGCUCCAAGCAA	Cleavage		1
osa-miR168a-5p	BGIOSGA006206|BGIOSGA006206-TA	4	-1	1	21	857	877	UCGCUUGGUGCAGAUCGGGAC	:::: :::::::..:.:.	UCGCCGAGCUGCACCGGGUGG	Cleavage		1
osa-miR168b	BGIOSGA023644|BGIOSGA023644-TA	4	-1	1	21	311	331	AGGCUUGGUGCAGCUCGGGAA	::::::::::: ::::::	CUCCCGAGCUGCUCCAAGCAA	Cleavage		1
osa-miR168b	BGIOSGA020511|BGIOSGA020511-TA	4	-1	1	21	197	217	AGGCUUGGUGCAGCUCGGGAA	: ::::::::: ::.:::	CCCACGAGCUGCAGCAGGCCG	Cleavage		1
osa-miR171i-5p	BGIOSGA009184|BGIOSGA009184-TA	4	-1	1	21	1175	1195	AGGUAUUGGCGUGCCUCAAUC	::: : ::::::::: :.::	CAUUCACGCACGCCAACAUCU	Cleavage		1
osa-miR1847.1	BGIOSGA006206|BGIOSGA006206-TA	4	-1	1	21	966	986	UGCAGUUUGCAGUUGUGGCAC	:: : :::: :::.:::::	CGGCGAGAACUCCAAGCUGCA	Translation		1
osa-miR1850.1	BGIOSGA028093|BGIOSGA028093-TA	4	-1	1	21	1119	1139	UGGAAAGUUGGGAGAUUGGGG	.:.::::::: .:.::::::	UCUCAAUCUCAUAGCUUUCCU	Translation		1
osa-miR1854-3p	BGIOSGA011687|BGIOSGA011687-TA	4	-1	1	22	341	362	UCCAAUUUGGGGAUUUGCUGAU	::::..::.:: ::::::	AGAAGCAGGUCUCCCAAUUGGU	Cleavage		1
osa-miR1860-5p	BGIOSGA031329|BGIOSGA031329-TA	4	-1	1	21	391	411	AGAAAACCAGCUUCCAGAUCU	: ::.::: .:::::::: ::	ACAUUUGGUGGCUGGUUUGCU	Cleavage		1
osa-miR1865-5p	BGIOSGA022995|BGIOSGA022995-TA	4	-1	1	24	462	485	UGCUAGUGAUGGUGAUUCUUCGAC	::. ::::::::.:::::: . ::	GUUCAAGAAUCAUCAUCACCGUCA	Cleavage		1
osa-miR1874-3p	BGIOSGA034219|BGIOSGA034219-TA	4	-1	1	24	937	960	UAUGGAUGGAGGUGUAACCCGAUG	: ::::::::.:: .:.::	AAAAAGAUUACACCUUCACUCGUA	Cleavage		1
osa-miR2102-3p	BGIOSGA021189|BGIOSGA021189-TA	4	-1	1	22	897	918	CAUGGUGCCGGUUCCGGUGGCG	: ::.::::.: :: :::::::	CACCGCCGGGAGCGACACCAUG	Translation		1
osa-miR2102-5p	BGIOSGA032814|BGIOSGA032814-TA	4	-1	1	20	7	26	GGGCAAGCCGCCGCCGCCAC	::: :::::.::.:: :.:	CUGGAGGCGGUGGUUUACUC	Cleavage		1
osa-miR2118o	BGIOSGA026578|BGIOSGA026578-TA	4	-1	1	22	733	754	CUCCUGAUGCCUCCCAAGCCUA	:::: :.:::::..::.:	GCUGCUUCAGGGGCAUUGGGGG	Cleavage		1
osa-miR2864.2	BGIOSGA020470|BGIOSGA020470-TA	4	-1	1	21	388	407	UUGUUUUGCAUUGUAUAGGUA	::.::: .:::::::::::	AACUUAU-UAAUGCAAAACAU	Cleavage		1
osa-miR2874	BGIOSGA028093|BGIOSGA028093-TA	4	-1	1	24	2703	2726	AUGUGAACAGUGUCAAACAGUGUC	::::.:::::::.:::	UGGAGGAUUUGGCACUGUUUACAA	Cleavage		1
osa-miR2919	BGIOSGA025529|BGIOSGA025529-TA	4	-1	1	19	99	117	AAGGGGGGGGGGGGAAAGA	:: ::::.::.::::::	CCUCUCCCUCCUCCCCCUC	Cleavage		1
osa-miR2919	BGIOSGA020470|BGIOSGA020470-TA	4	-1	1	19	55	73	AAGGGGGGGGGGGGAAAGA	:: : :.::.::.::.:::	UCCUCCUCCUCCUCCUCUU	Cleavage		1
osa-miR2924	BGIOSGA023693|BGIOSGA023693-TA	4	-1	1	21	130	149	CUCGCUUGCUCCGGCCGCCAC	:::::: ::::::::.:::.	GUGGCG-CCGGAGCAGGCGGC	Cleavage		1
osa-miR2925	BGIOSGA006206|BGIOSGA006206-TA	4	-1	1	19	382	400	UGGCGGCCGCGGGCUUCGU	.: ::::.:: ::.:::::	GCUAAGCUCGAGGUCGCCA	Cleavage		2
osa-miR2927	BGIOSGA005266|BGIOSGA005266-TA	4	-1	1	23	726	748	UGUCGUCGUCGAUGGAGCCCAUG	::::.:: ::.::.::.:.	UGGCGGCUUCAACGGCGGCGGCG	Cleavage		1
osa-miR2927	BGIOSGA022995|BGIOSGA022995-TA	4	-1	1	23	422	444	UGUCGUCGUCGAUGGAGCCCAUG	::: .:.:::::: ::::.	CGGCGGCGUCGUCGACGUCGACG	Cleavage		1
osa-miR2927	BGIOSGA022996|BGIOSGA022996-TA	4	-1	1	23	419	441	UGUCGUCGUCGAUGGAGCCCAUG	::: .:.:::::: ::::.	CGGCGGCGUCGUCGACGUCGACG	Cleavage		1
osa-miR2927	BGIOSGA020884|BGIOSGA020884-TA	4	-1	1	23	47	69	UGUCGUCGUCGAUGGAGCCCAUG	: : ::::::.::.::.:.	CGCCGCCGCCAUCGGCGGCGGCG	Cleavage		1
osa-miR2927	BGIOSGA020881|BGIOSGA020881-TA	4	-1	1	23	47	69	UGUCGUCGUCGAUGGAGCCCAUG	: : ::::::.::.::.:.	CGCCGCCGCCAUCGGCGGCGGCG	Cleavage		1
osa-miR395f	BGIOSGA010742|BGIOSGA010742-TA	4	-1	1	21	2439	2459	GUGAAUUGUUUGGGGGAACUC	: : ::.:::.::.::::.	CCGAUGCCUCAAGCAGUUCAU	Cleavage		1
osa-miR396f-3p	BGIOSGA009551|BGIOSGA009551-TA	4	-1	1	24	1802	1825	AUAGUUCAAGAAAGUCCUUGGAAA	: :::::::: ::::::.	CAGGAAUGGACUUUCAUGAACUGA	Cleavage		1
osa-miR396f-5p	BGIOSGA010742|BGIOSGA010742-TA	4	-1	1	22	484	505	UCUCCACAGGCUUUCUUGAACU	::. .::::.:::::.::	GAAGCAGAGAAGCUUGUGGGGA	Cleavage		1
osa-miR3980a-3p	BGIOSGA020293|BGIOSGA020293-TA	4	-1	1	21	391	411	CUGGCCGAGGCCGUCGAUUCU	:::::::::: .:::::	GUCAUCGACGGCCGUGGCCAC	Cleavage		1
osa-miR3980b-3p	BGIOSGA020293|BGIOSGA020293-TA	4	-1	1	21	391	411	CUGGCCGAGGCCGUCGAUUCU	:::::::::: .:::::	GUCAUCGACGGCCGUGGCCAC	Cleavage		1
osa-miR399e	BGIOSGA028093|BGIOSGA028093-TA	4	-1	1	21	1883	1903	UGCCAAAGGAGAUUUGCCCAG	: :.: :: ::::::::::	AGGUGUACAUGUCCUUUGGCA	Translation		1
osa-miR399f	BGIOSGA028093|BGIOSGA028093-TA	4	-1	1	21	1883	1903	UGCCAAAGGAGAUUUGCCCAG	: :.: :: ::::::::::	AGGUGUACAUGUCCUUUGGCA	Translation		1
osa-miR399g	BGIOSGA028093|BGIOSGA028093-TA	4	-1	1	21	1883	1903	UGCCAAAGGAGAUUUGCCCAG	: :.: :: ::::::::::	AGGUGUACAUGUCCUUUGGCA	Translation		1
osa-miR399k	BGIOSGA028093|BGIOSGA028093-TA	4	-1	1	21	1883	1903	UGCCAAAGGAAAUUUGCCCCG	:: :.: :: ::::::::::	AGGUGUACAUGUCCUUUGGCA	Translation		1
osa-miR444b.2	BGIOSGA011687|BGIOSGA011687-TA	4	-1	1	21	375	395	UGCAGUUGUUGUCUCAAGCUU	: :: ::::.::.:::::	UCACAUGCGACAGCAGCUGCA	Cleavage		1
osa-miR444c.2	BGIOSGA011687|BGIOSGA011687-TA	4	-1	1	21	375	395	UGCAGUUGUUGUCUCAAGCUU	: :: ::::.::.:::::	UCACAUGCGACAGCAGCUGCA	Cleavage		1
osa-miR5074	BGIOSGA017004|BGIOSGA017004-TA	4	-1	1	21	1051	1071	GAAGGCCACCGUCGGGAUCGC	::::: .:.::::: .::::	CCGAUCAUGGCGGUGAUCUUC	Cleavage		1
osa-miR5075	BGIOSGA029004|BGIOSGA029004-TA	4	-1	1	21	381	401	UUCUCCGUCGCCGCCGUCCGC	:.::::::::: :::::	GAAGGCGGCGGCGAAGGAGAU	Cleavage		2
osa-miR5075	BGIOSGA027829|BGIOSGA027829-TA	4	-1	1	21	34	54	UUCUCCGUCGCCGCCGUCCGC	:::: :::::::..:::::	GCGGUGGGCGGCGGUGGAGAU	Cleavage		1
osa-miR5075	BGIOSGA027831|BGIOSGA027831-TA	4	-1	1	21	34	54	UUCUCCGUCGCCGCCGUCCGC	:::: :::::::..:::::	GCGGUGGGCGGCGGUGGAGAU	Cleavage		1
osa-miR5075	BGIOSGA023693|BGIOSGA023693-TA	4	-1	1	21	246	266	UUCUCCGUCGCCGCCGUCCGC	: :.::::::::.::: :.:	UCCGGCGGCGGCGGCGGCGGA	Cleavage		2
osa-miR5075	BGIOSGA024165|BGIOSGA024165-TA	4	-1	1	21	997	1017	UUCUCCGUCGCCGCCGUCCGC	::.:::.::::..:: :.:	AGGGGCGGUGGCGGUGGCGGA	Cleavage		1
osa-miR5075	BGIOSGA009551|BGIOSGA009551-TA	4	-1	1	21	189	209	UUCUCCGUCGCCGCCGUCCGC	:.: ::::::.:::::..	GGCGGCCGCGGCGGCGGAGGG	Cleavage		1
osa-miR5152-5p	BGIOSGA022995|BGIOSGA022995-TA	4	-1	1	21	246	266	GUAGGGAUAGGCAUGAUCUCU	::::::::.:: ::::.:	CAAGAUCAUGUCUCCCCCUGC	Cleavage		1
osa-miR5152-5p	BGIOSGA022996|BGIOSGA022996-TA	4	-1	1	21	246	266	GUAGGGAUAGGCAUGAUCUCU	::::::::.:: ::::.:	CAAGAUCAUGUCUCCCCCUGC	Cleavage		1
osa-miR5156	BGIOSGA031880|BGIOSGA031880-TA	4	-1	1	20	1	20	AGCCUGUAAAACUGCAAAAA	: :::::::: :::: :::	AUGUUGCAGUUGUACACGCU	Cleavage		1
osa-miR5161	BGIOSGA013529|BGIOSGA013529-TA	4	-1	1	20	846	865	UCUGGAUCAGAGGGAGUAUA	:::::::. ::: :::::.	CAUACUCCUGCUGCUCCAGG	Translation		1
osa-miR529a	BGIOSGA013533|BGIOSGA013533-TA	4	-1	1	20	276	295	CUGUACCCUCUCUCUUCUUC	:.:::::.:.::::::. .:	GGAGAAGGGGGAGGGUGAGG	Cleavage		1
osa-miR5489	BGIOSGA010742|BGIOSGA010742-TA	4	-1	1	21	3226	3246	CAGGUGUUCUCGAUGGCUUCC	::::. :: ::::::..::	CCAAGCUUUCAAGAACAUUUG	Translation		1
osa-miR5522	BGIOSGA017441|BGIOSGA017441-TA	4	-1	1	21	18	38	AACAAUAGGAAUGGGAGGCAU	::::::::: :::::: :	GAUCCUCCCAUUACUAUUGCU	Cleavage		1
osa-miR5789	BGIOSGA022996|BGIOSGA022996-TA	4	-1	1	21	124	144	UGACUGAGCUUCGUUCGGUAU	: .:.:::: :::::::: ::	AAGCUGAACCAAGCUCAGGCA	Cleavage		1
osa-miR5789	BGIOSGA022995|BGIOSGA022995-TA	4	-1	1	21	124	144	UGACUGAGCUUCGUUCGGUAU	: .:.:::: :::::::: ::	AAGCUGAACCAAGCUCAGGCA	Cleavage		1
osa-miR5809	BGIOSGA026578|BGIOSGA026578-TA	4	-1	1	20	58	77	UCGUCGCCGGCGACCACAGC	:. ::::: :::::::.::.	GUGGUGGUGGCCGGCGGCGG	Cleavage		1
osa-miR5832	BGIOSGA017441|BGIOSGA017441-TA	4	-1	1	21	303	323	UUGGCGGAGCGGUUGCUGUCA	:.::::: :::.::::.:	CACCGGCAACAGCUUCGCCGA	Translation		1
osa-miR817	BGIOSGA024271|BGIOSGA024271-TA	4	-1	1	21	5297	5317	UCCAACUUGAGGCCCGAUUGA	.: : ::::::::: ::::	AAGAGCUGGCCUCAAGAUGGA	Cleavage		1
osa-miR2102-5p	BGIOSGA024165|BGIOSGA024165-TA	4.25	-1	1	20	1004	1025	GGGCAAG--CCGCCGCCGCCAC	:::::::.::::: :::::::	GUGGCGGUGGCGGAGCUUGCCC	Cleavage		1
osa-miR1427	BGIOSGA036751|BGIOSGA036751-TA	4.5	-1	1	21	1137	1157	UGCGGAACCGUGCGGUGGCGC	: ::::: :: ::::::.: :	GAGCCACAGCUCGGUUCUGAA	Translation		1
osa-miR1428b	BGIOSGA023644|BGIOSGA023644-TA	4.5	-1	1	21	940	960	UAAGAUAAUGCCAUGAAUUCG	: :.::: :: .:::.::::.	CAAGUUCUUGAUAUUGUCUUG	Translation		1
osa-miR1428b	BGIOSGA009551|BGIOSGA009551-TA	4.5	-1	1	21	1650	1670	UAAGAUAAUGCCAUGAAUUCG	.:::: :: .::::::::	UAGAUUCUUGAUAUUAUCUUC	Translation		1
osa-miR1428c	BGIOSGA023644|BGIOSGA023644-TA	4.5	-1	1	21	940	960	UAAGAUAAUGCCAUGAAUUCG	: :.::: :: .:::.::::.	CAAGUUCUUGAUAUUGUCUUG	Translation		1
osa-miR1428c	BGIOSGA009551|BGIOSGA009551-TA	4.5	-1	1	21	1650	1670	UAAGAUAAUGCCAUGAAUUCG	.:::: :: .::::::::	UAGAUUCUUGAUAUUAUCUUC	Translation		1
osa-miR1428d	BGIOSGA023644|BGIOSGA023644-TA	4.5	-1	1	21	940	960	UAAGAUAAUGCCAUGAAUUCG	: :.::: :: .:::.::::.	CAAGUUCUUGAUAUUGUCUUG	Translation		1
osa-miR1428d	BGIOSGA009551|BGIOSGA009551-TA	4.5	-1	1	21	1650	1670	UAAGAUAAUGCCAUGAAUUCG	.:::: :: .::::::::	UAGAUUCUUGAUAUUAUCUUC	Translation		1
osa-miR1428e-3p	BGIOSGA023644|BGIOSGA023644-TA	4.5	-1	1	21	940	960	UAAGAUAAUGCCAUGAAUUUG	:::.::: :: .:::.::::.	CAAGUUCUUGAUAUUGUCUUG	Translation		1
osa-miR1428e-3p	BGIOSGA009551|BGIOSGA009551-TA	4.5	-1	1	21	1650	1670	UAAGAUAAUGCCAUGAAUUUG	.:.:::: :: .::::::::	UAGAUUCUUGAUAUUAUCUUC	Translation		1
osa-miR1437b-3p	BGIOSGA020293|BGIOSGA020293-TA	4.5	-1	1	24	3	26	GUGCUGGCGAGCUCCGGUGCCGCA	::: :.::: :::::::.::..	GGCGCCGCCGCCGCUCGCCGGCGU	Cleavage		1
osa-miR1439	BGIOSGA024271|BGIOSGA024271-TA	4.5	-1	1	21	1935	1955	UUUUGGAACGGAGUGAGUAUU	:. :::::: :::: ::::	UUUGGUCACUCAGUUCAAAAA	Translation		1
osa-miR156j-3p	BGIOSGA027772|BGIOSGA027772-TA	4.5	-1	1	22	42	63	GCUCGCUCCUCUUUCUGUCAGC	:.:.: ..:.::::::.:.	GGGGGCGGCGGGGGGAGCGGGU	Cleavage		1
osa-miR159f	BGIOSGA011687|BGIOSGA011687-TA	4.5	-1	1	21	479	499	CUUGGAUUGAAGGGAGCUCUA	:.:::::.::::::. ::	CUGGGCUCCUUUCAAUUGCAG	Cleavage		1
osa-miR160f-3p	BGIOSGA027772|BGIOSGA027772-TA	4.5	-1	1	21	978	998	GCAUUGAGGGAGUCAUGCAGG	.: ::::. ::::: :::::	GUUUCAUGGGUCCCUGAAUGC	Cleavage		1
osa-miR166i-3p	BGIOSGA025109|BGIOSGA025109-TA	4.5	-1	1	21	302	322	UCGGAUCAGGCUUCAUUCCUC	:: : :::::::.::.:.	UCGGCCUCAAGCCUGGUCUGG	Cleavage		1
osa-miR166k-5p	BGIOSGA024271|BGIOSGA024271-TA	4.5	-1	1	21	4551	4571	GGUUUGUUGUCUGGCUCGAGG	.:: :.:: :::::::::	UGGUGAACUAGCCAACAAACC	Translation		1
osa-miR166l-5p	BGIOSGA024271|BGIOSGA024271-TA	4.5	-1	1	21	4551	4571	GGAUUGUUGUCUGGUUCAAGG	:::::.:: :::::: ::	UGGUGAACUAGCCAACAAACC	Translation		1
osa-miR167e-3p	BGIOSGA020470|BGIOSGA020470-TA	4.5	-1	1	21	1506	1526	AGAUCAUGUUGCAGCUUCACU	: :::::::::..:: :. ::	ACUGAAGCUGCGGCACGGGCU	Cleavage		1
osa-miR167e-3p	BGIOSGA021189|BGIOSGA021189-TA	4.5	-1	1	21	1160	1180	AGAUCAUGUUGCAGCUUCACU	:..:::::. :.::::::	CCAGGGGCUGCGCCGUGAUCU	Cleavage		1
osa-miR167i-3p	BGIOSGA020470|BGIOSGA020470-TA	4.5	-1	1	21	1506	1526	AGAUCAUGUUGCAGCUUCACU	: :::::::::..:: :. ::	ACUGAAGCUGCGGCACGGGCU	Cleavage		1
osa-miR167i-3p	BGIOSGA021189|BGIOSGA021189-TA	4.5	-1	1	21	1160	1180	AGAUCAUGUUGCAGCUUCACU	:..:::::. :.::::::	CCAGGGGCUGCGCCGUGAUCU	Cleavage		1
osa-miR168b	BGIOSGA013690|BGIOSGA013690-TA	4.5	-1	1	21	686	706	AGGCUUGGUGCAGCUCGGGAA	: :.:::::: :::::.:. :	UGCUCGAGCUCCACCAGGUGU	Translation		1
osa-miR1846a-3p	BGIOSGA021189|BGIOSGA021189-TA	4.5	-1	1	21	1118	1138	UGACCCCGUUCUCCUCGCCGG	: :: ::::.:::: :::.	AGGCCGCGGAGGACGGCGUCG	Cleavage		1
osa-miR1846a-5p	BGIOSGA013529|BGIOSGA013529-TA	4.5	-1	1	21	664	684	AGUGAGGAGGCCGGGGCCGCU	: :::: ::: .::.:::::	AUCGGCACCGCUCUUCUCACG	Translation		1
osa-miR1846a-5p	BGIOSGA025529|BGIOSGA025529-TA	4.5	-1	1	21	639	659	AGUGAGGAGGCCGGGGCCGCU	:::. .:::.:::::..:	GACGGUGUCGGUCUCCUUGCG	Cleavage		1
osa-miR1846b-3p	BGIOSGA021189|BGIOSGA021189-TA	4.5	-1	1	21	1118	1138	UGACCCCGUUCUCCUCGCCGG	: :: ::::.:::: :::.	AGGCCGCGGAGGACGGCGUCG	Cleavage		1
osa-miR1846b-5p	BGIOSGA013529|BGIOSGA013529-TA	4.5	-1	1	21	664	684	AGUGAGGAGGCCGGGGCCGCU	: :::: ::: .::.:::::	AUCGGCACCGCUCUUCUCACG	Translation		1
osa-miR1846b-5p	BGIOSGA025529|BGIOSGA025529-TA	4.5	-1	1	21	639	659	AGUGAGGAGGCCGGGGCCGCU	:::. .:::.:::::..:	GACGGUGUCGGUCUCCUUGCG	Cleavage		1
osa-miR1846c-5p	BGIOSGA013529|BGIOSGA013529-TA	4.5	-1	1	21	664	684	AGUGAGGAGGCCGGGGCCGCU	: :::: ::: .::.:::::	AUCGGCACCGCUCUUCUCACG	Translation		1
osa-miR1846c-5p	BGIOSGA025529|BGIOSGA025529-TA	4.5	-1	1	21	639	659	AGUGAGGAGGCCGGGGCCGCU	:::. .:::.:::::..:	GACGGUGUCGGUCUCCUUGCG	Cleavage		1
osa-miR1854-5p	BGIOSGA024165|BGIOSGA024165-TA	4.5	-1	1	21	1440	1460	UGGUGAAAUUUGUAGAUUGGA	: :: :: ::.: :::.::::	UGCAUUCAACGAUUUUUACCA	Cleavage		1
osa-miR1861n	BGIOSGA002918|BGIOSGA002918-TA	4.5	-1	1	22	562	583	CGAUCUUGUGGCAGGAGCUGAG	:: : ::::::::::: :::	AUCUCCACCUGCCACAAGCUCG	Cleavage		1
osa-miR1862f	BGIOSGA022996|BGIOSGA022996-TA	4.5	-1	1	20	122	141	AUGAGGUUGGUUUAUUUUGG	::::. :.:::::: ::::	CCAAGCUGAACCAAGCUCAG	Cleavage		1
osa-miR1862f	BGIOSGA022995|BGIOSGA022995-TA	4.5	-1	1	20	122	141	AUGAGGUUGGUUUAUUUUGG	::::. :.:::::: ::::	CCAAGCUGAACCAAGCUCAG	Cleavage		1
osa-miR1862g	BGIOSGA022996|BGIOSGA022996-TA	4.5	-1	1	20	122	141	AUGAGGUUGGUUUAUUUUGG	::::. :.:::::: ::::	CCAAGCUGAACCAAGCUCAG	Cleavage		1
osa-miR1862g	BGIOSGA022995|BGIOSGA022995-TA	4.5	-1	1	20	122	141	AUGAGGUUGGUUUAUUUUGG	::::. :.:::::: ::::	CCAAGCUGAACCAAGCUCAG	Cleavage		1
osa-miR1865-3p	BGIOSGA025109|BGIOSGA025109-TA	4.5	-1	1	24	594	616	CGAAGAAUCGCAGUCACUAGUUGU	::.::::.:: :::::::.:	CAUUCUGGUGAUUG-GAUUCUUUG	Translation		1
osa-miR1882e-3p	BGIOSGA034219|BGIOSGA034219-TA	4.5	-1	1	24	275	298	GAAAUGAUCUUGGACGUAAUCUAG	: :: :: :::::.::::::	AGAAAUACCGACCAAGGUCAUUUA	Cleavage		1
osa-miR2090	BGIOSGA036751|BGIOSGA036751-TA	4.5	-1	1	22	918	939	AACUCUGAUUCUAGAAUUUUUG	:.::: :::.::.. ::::	ACUAGAUUAUAGGAUUGAAGUU	Cleavage		1
osa-miR2095-3p	BGIOSGA028093|BGIOSGA028093-TA	4.5	-1	1	20	675	694	CUUCCAUUUAUGAUAAGUAU	.:.:::. .::..::::.::	GUGCUUGCUAUGGAUGGGAG	Cleavage		1
osa-miR2097-3p	BGIOSGA026578|BGIOSGA026578-TA	4.5	-1	1	22	939	961	UUCUCUUCUUCGUGU-CGCAUUU	.:. ::: ::::::.::::::..	GAGAGCGGACACGAGGAAGAGGG	Cleavage		1
osa-miR2097-3p	BGIOSGA036751|BGIOSGA036751-TA	4.5	-1	1	22	1804	1825	UUCUCUUCUUCGUGUCGCAUUU	:. :::. .::.:::.:::.:	CAGGGCGGAGCGGAGAGGAGGA	Cleavage		1
osa-miR2099-3p	BGIOSGA034667|BGIOSGA034667-TA	4.5	-1	1	20	18	37	ACAAAGCUGUAGCGUUAUUC	:: :: :: :::::::::	UAAGAAAGCAACAGCUUUGG	Translation		1
osa-miR2102-5p	BGIOSGA002022|BGIOSGA002022-TA	4.5	-1	1	20	4	24	GGGC-AAGCCGCCGCCGCCAC	: :::::::::::::: :.::	GCGGCGGCGGCGGCUUCGUCC	Cleavage		1
osa-miR2102-5p	BGIOSGA013529|BGIOSGA013529-TA	4.5	-1	1	20	143	162	GGGCAAGCCGCCGCCGCCAC	: :::::::::::: :: :.	GCGGCGGCGGCGGCGUGGCU	Cleavage		1
osa-miR2102-5p	BGIOSGA006468|BGIOSGA006468-TA	4.5	-1	1	20	554	573	GGGCAAGCCGCCGCCGCCAC	::::::::::: : :::.	AUGGCGGCGGCGCCAUGCUA	Cleavage		1
osa-miR2104	BGIOSGA025529|BGIOSGA025529-TA	4.5	-1	1	22	805	826	GCGGCGAGGGGAUGCGAGCGUG	.::. ::::::: ::::.::	GGCGUCGGCAUCCCAUCGCUGC	Cleavage		1
osa-miR2104	BGIOSGA006206|BGIOSGA006206-TA	4.5	-1	1	22	97	118	GCGGCGAGGGGAUGCGAGCGUG	::: ::::..:::::::.	GUCGCCACCAUCUUCUCGCCGU	Cleavage		1
osa-miR2118e	BGIOSGA026578|BGIOSGA026578-TA	4.5	-1	1	22	733	754	UUCCCAAUGCCUCCCAUGCCUA	:: : :.:::::::::..	GCUGCUUCAGGGGCAUUGGGGG	Cleavage		1
osa-miR2118r	BGIOSGA026578|BGIOSGA026578-TA	4.5	-1	1	22	733	754	UUCCCAAUGCCUCCCAUGCCUA	:: : :.:::::::::..	GCUGCUUCAGGGGCAUUGGGGG	Cleavage		1
osa-miR2275d	BGIOSGA031880|BGIOSGA031880-TA	4.5	-1	1	22	918	939	CUUGUUUUUCUCCAAUAUCUCA	:::::. :::::::.::.:	GGAGAUGAAGGAGAAAGACGAA	Cleavage		1
osa-miR2864.1	BGIOSGA017566|BGIOSGA017566-TA	4.5	-1	1	21	698	718	UUUUGCUGCCCUUGUUUUGCA	:...:: ::::::: :::.:	GGUGGAAGAAGGGCACCAAGA	Cleavage		1
osa-miR2873b	BGIOSGA034219|BGIOSGA034219-TA	4.5	-1	1	21	1789	1809	UUGGACUUGAGAUUUGGUAUG	:::. ::.::::.:: .:::	GAUAUAAAGUCUCGAGCUCAA	Cleavage		1
osa-miR2878-3p	BGIOSGA024271|BGIOSGA024271-TA	4.5	-1	1	24	4745	4768	CAGGAUUUUAUACAUGUAAAGAAU	:::::: :::::::::	UUGGUGAUCAUGUAGAAAAUCCUG	Translation		1
osa-miR2924	BGIOSGA013529|BGIOSGA013529-TA	4.5	-1	1	21	324	344	CUCGCUUGCUCCGGCCGCCAC	:: :. ::::::: :.:::::	GUUGUUGCCGGAGGAGGCGAG	Cleavage		1
osa-miR2924	BGIOSGA000958|BGIOSGA000958-TA	4.5	-1	1	21	783	803	CUCGCUUGCUCCGGCCGCCAC	: .::::::::: .::::	CCGCUGGCCGGAGCCGGCGAA	Cleavage		1
osa-miR2925	BGIOSGA021189|BGIOSGA021189-TA	4.5	-1	1	19	90	108	UGGCGGCCGCGGGCUUCGU	:::. ::: :.:::::::	ACGGCGCCGGUGGCCGCCU	Translation		1
osa-miR2927	BGIOSGA017566|BGIOSGA017566-TA	4.5	-1	1	23	36	58	UGUCGUCGUCGAUGGAGCCCAUG	:: :: : ::: ::::::::::	CAAGGCCGCCAGCGACGACGACC	Cleavage		2
osa-miR2927	BGIOSGA032814|BGIOSGA032814-TA	4.5	-1	1	23	522	544	UGUCGUCGUCGAUGGAGCCCAUG	:: :: : ::::::::.::.:.	CAAGGACCACAUCGACGGCGGCG	Cleavage		1
osa-miR2927	BGIOSGA006468|BGIOSGA006468-TA	4.5	-1	1	23	924	946	UGUCGUCGUCGAUGGAGCCCAUG	:: ::::::::::.::	CGAGUACUGGAUCGACGACGGCA	Cleavage		1
osa-miR319a-5p	BGIOSGA024271|BGIOSGA024271-TA	4.5	-1	1	21	3154	3174	AGCUGCCGAAUCAUCCAUUCA	::.::::::.::: :.: ::	AGAGUGGAUGGUUCAGUAUCU	Cleavage		1
osa-miR319a-5p	BGIOSGA009551|BGIOSGA009551-TA	4.5	-1	1	21	160	180	AGCUGCCGAAUCAUCCAUUCA	::::::::.::..:::	UCCGCGGAUGAUUUGGUGGCU	Cleavage		1
osa-miR393a	BGIOSGA009551|BGIOSGA009551-TA	4.5	-1	1	21	1872	1892	UCCAAAGGGAUCGCAUUGAUC	.::: :. :::.:::::::	UGUCAUCGUCAUCUCUUUGGA	Cleavage		1
osa-miR393b-5p	BGIOSGA009551|BGIOSGA009551-TA	4.5	-1	1	22	1871	1892	UCCAAAGGGAUCGCAUUGAUCU	.::: :. :::.:::::::	CUGUCAUCGUCAUCUCUUUGGA	Cleavage		1
osa-miR394	BGIOSGA000958|BGIOSGA000958-TA	4.5	-1	1	20	867	886	UUGGCAUUCUGUCCACCUCC	:::: :::. .:::::::	CGAGGACGACGAGAUGCCAA	Cleavage		1
osa-miR395a	BGIOSGA010742|BGIOSGA010742-TA	4.5	-1	1	21	2439	2459	GUGAAGUGCUUGGGGGAACUC	: : ::.:::::: ::::.	CCGAUGCCUCAAGCAGUUCAU	Cleavage		1
osa-miR395a	BGIOSGA009184|BGIOSGA009184-TA	4.5	-1	1	21	180	200	GUGAAGUGCUUGGGGGAACUC	:: .:::::.:::::.:	CACCUCGUCCAAGUACUUCGC	Cleavage		1
osa-miR395c	BGIOSGA009184|BGIOSGA009184-TA	4.5	-1	1	21	180	200	GUGAAGUGUUUGGAGGAACUC	:: :::::..:::::.:	CACCUCGUCCAAGUACUUCGC	Cleavage		1
osa-miR395t	BGIOSGA003750|BGIOSGA003750-TA	4.5	-1	1	21	372	392	GUGAAGUGUUUGGGGAAACUC	: ::::::::.:.::: :..	CAAUUUCCCCAGAUACUACGU	Cleavage		1
osa-miR395w	BGIOSGA024271|BGIOSGA024271-TA	4.5	-1	1	22	4347	4368	GUGAAGUGUUUGGGGGAUUCUC	:::.::.:::. .:::.:.	UGAAAUUCCUCAAGAGCUUUAU	Cleavage		1
osa-miR395w	BGIOSGA010742|BGIOSGA010742-TA	4.5	-1	1	22	2438	2459	GUGAAGUGUUUGGGGGAUUCUC	.:: ::.:::.:: ::::.	UCCGAUGCCUCAAGCAGUUCAU	Cleavage		1
osa-miR395x	BGIOSGA009184|BGIOSGA009184-TA	4.5	-1	1	21	180	200	GUGAAGUGUUUGGAGUAGCUC	: :: :::::..:::::.:	CACCUCGUCCAAGUACUUCGC	Cleavage		1
osa-miR396c-3p	BGIOSGA031970|BGIOSGA031970-TA	4.5	-1	1	21	16	36	GGUCAAGAAAGCUGUGGGAAG	::::.::.:::::: ::	CGCCCCAUAGUUUUCUUCACA	Cleavage		1
osa-miR396e-3p	BGIOSGA009551|BGIOSGA009551-TA	4.5	-1	1	24	1802	1825	AUGGUUCAAGAAAGCCCAUGGAAA	:::: ::::: :::::..	CAGGAAUGGACUUUCAUGAACUGA	Cleavage		1
osa-miR3979-3p	BGIOSGA023644|BGIOSGA023644-TA	4.5	-1	1	20	1004	1023	CUUCGGGGGAGGAGAGAAGC	:::::::::: ::.:..:	UCUUCUCUCCUGACCUGGGG	Cleavage		1
osa-miR3979-3p	BGIOSGA027772|BGIOSGA027772-TA	4.5	-1	1	20	665	684	CUUCGGGGGAGGAGAGAAGC	: ::: .::.::.:.::.::	GGUUCGUUCUUCUCUCGGAG	Cleavage		1
osa-miR397a	BGIOSGA002918|BGIOSGA002918-TA	4.5	-1	1	21	591	611	UCAUUGAGUGCAGCGUUGAUG	.:: .::::::.::::: :	GGUCUGCGCUGCGCUCAAGGC	Cleavage		1
osa-miR3980a-3p	BGIOSGA019700|BGIOSGA019700-TA	4.5	-1	1	21	208	228	CUGGCCGAGGCCGUCGAUUCU	::::::: ::::::::	GUCGGCGACGGCGUCGGCCAG	Cleavage		1
osa-miR3980b-3p	BGIOSGA019700|BGIOSGA019700-TA	4.5	-1	1	21	208	228	CUGGCCGAGGCCGUCGAUUCU	::::::: ::::::::	GUCGGCGACGGCGUCGGCCAG	Cleavage		1
osa-miR398b	BGIOSGA027831|BGIOSGA027831-TA	4.5	-1	1	21	135	155	UGUGUUCUCAGGUCGCCCCUG	:: ::::::::: .:.::..:	CAUGGGCGACCUCGGGACGUA	Cleavage		1
osa-miR398b	BGIOSGA027829|BGIOSGA027829-TA	4.5	-1	1	21	135	155	UGUGUUCUCAGGUCGCCCCUG	:: ::::::::: .:.::..:	CAUGGGCGACCUCGGGACGUA	Cleavage		1
osa-miR408-5p	BGIOSGA012509|BGIOSGA012509-TA	4.5	-1	1	21	1265	1285	CAGGGAUGAGGCAGAGCAUGG	:: ::: : :.::.::::::	GCAAGCUGUCCUUCGUCCCUG	Cleavage		1
osa-miR419	BGIOSGA034219|BGIOSGA034219-TA	4.5	-1	1	21	653	673	UGAUGAAUGCUGACGAUGUUG	:...: :::::::::.:: :	AAGUGUGGUCAGCAUUUAUGA	Cleavage		1
osa-miR439a	BGIOSGA002022|BGIOSGA002022-TA	4.5	-1	1	21	1327	1347	UGUCGAACCGCGGUUGUUCGA	::::::. .::::::::	AUCAACAACUUUGGUUCGACU	Translation		1
osa-miR439b	BGIOSGA002022|BGIOSGA002022-TA	4.5	-1	1	21	1327	1347	UGUCGAACCGCGGUUGUUCGA	::::::. .::::::::	AUCAACAACUUUGGUUCGACU	Translation		1
osa-miR439c	BGIOSGA002022|BGIOSGA002022-TA	4.5	-1	1	21	1327	1347	UGUCGAACCGCGGUUGUUCGA	::::::. .::::::::	AUCAACAACUUUGGUUCGACU	Translation		1
osa-miR439d	BGIOSGA002022|BGIOSGA002022-TA	4.5	-1	1	21	1327	1347	UGUCGAACCGCGGUUGUUCGA	::::::. .::::::::	AUCAACAACUUUGGUUCGACU	Translation		1
osa-miR439e	BGIOSGA002022|BGIOSGA002022-TA	4.5	-1	1	21	1327	1347	UGUCGAACCGCGGUUGUUCGA	::::::. .::::::::	AUCAACAACUUUGGUUCGACU	Translation		1
osa-miR439f	BGIOSGA002022|BGIOSGA002022-TA	4.5	-1	1	21	1327	1347	UGUCGAACCGCGGUUGUUCGA	::::::. .::::::::	AUCAACAACUUUGGUUCGACU	Translation		1
osa-miR439g	BGIOSGA002022|BGIOSGA002022-TA	4.5	-1	1	21	1327	1347	UGUCGAACCGCGGUUGUUCGA	::::::. .::::::::	AUCAACAACUUUGGUUCGACU	Translation		1
osa-miR439h	BGIOSGA002022|BGIOSGA002022-TA	4.5	-1	1	21	1327	1347	UGUCGAACCGCGGUUGUUCGA	::::::. .::::::::	AUCAACAACUUUGGUUCGACU	Translation		1
osa-miR439i	BGIOSGA002022|BGIOSGA002022-TA	4.5	-1	1	21	1327	1347	UGUCGAACCGCGGUUGUUCGA	::::::. .::::::::	AUCAACAACUUUGGUUCGACU	Translation		1
osa-miR444b.2	BGIOSGA013529|BGIOSGA013529-TA	4.5	-1	1	21	973	993	UGCAGUUGUUGUCUCAAGCUU	::::: :::.::..:::::	AAGCUGUCGACGACGGCUGCA	Cleavage		1
osa-miR444c.2	BGIOSGA013529|BGIOSGA013529-TA	4.5	-1	1	21	973	993	UGCAGUUGUUGUCUCAAGCUU	::::: :::.::..:::::	AAGCUGUCGACGACGGCUGCA	Cleavage		1
osa-miR444d.3	BGIOSGA020470|BGIOSGA020470-TA	4.5	-1	1	21	298	318	UUGUGGCUUUCUUGCAAGUUG	:::: ::::::::.::.	GCUCUUGACAGAAAGCCGCAG	Cleavage		1
osa-miR5075	BGIOSGA032814|BGIOSGA032814-TA	4.5	-1	1	21	532	552	UUCUCCGUCGCCGCCGUCCGC	:::::::::: ::: ::.	AUCGACGGCGGCGCCGGCGAG	Cleavage		4
osa-miR5075	BGIOSGA018595|BGIOSGA018595-TA	4.5	-1	1	21	634	654	UUCUCCGUCGCCGCCGUCCGC	:. :.::::::::.:::::	GUCGGCGGCGGCGGCGGAGCC	Cleavage		2
osa-miR5075	BGIOSGA018595|BGIOSGA018595-TA	4.5	-1	1	21	1006	1026	UUCUCCGUCGCCGCCGUCCGC	: :::: :::::.::: ::.	GAGGACUCCGGCGGCGGCGAG	Cleavage		2
osa-miR5075	BGIOSGA013533|BGIOSGA013533-TA	4.5	-1	1	21	177	197	UUCUCCGUCGCCGCCGUCCGC	: ::::::::.:::.:.	AGCGCCGGCGGCGGCGGGGGC	Cleavage		2
osa-miR5075	BGIOSGA024032|BGIOSGA024032-TA	4.5	-1	1	21	255	275	UUCUCCGUCGCCGCCGUCCGC	:::::::::.:::.:.	CUCCACGGCGGCGGCGGGGGC	Cleavage		1
osa-miR5075	BGIOSGA036751|BGIOSGA036751-TA	4.5	-1	1	21	1714	1734	UUCUCCGUCGCCGCCGUCCGC	:.: :.::::.:::.::.	GAUGGCCGUGGCGGCGGGGAG	Cleavage		1
osa-miR5077	BGIOSGA001541|BGIOSGA001541-TA	4.5	-1	1	19	788	806	GUUCGCGUCGGGUUCACCA	::: :::::.:: :.:.:.	UGGAGAACCUGAGGUGGAU	Cleavage		2
osa-miR5077	BGIOSGA001541|BGIOSGA001541-TA	4.5	-1	1	19	1787	1805	GUUCGCGUCGGGUUCACCA	::: :::::.:: :.:.:.	UGGAGAACCUGAGGUGGAU	Cleavage		2
osa-miR5078	BGIOSGA001541|BGIOSGA001541-TA	4.5	-1	1	21	269	289	CCUCGUUCGACCGUGGCAUUU	:.:.: :::::::::::	CCGGGUCGCCGUCGAACGAGG	Cleavage		1
osa-miR5158	BGIOSGA011687|BGIOSGA011687-TA	4.5	-1	1	24	1536	1559	UGAGCCACUGGGAUGAGGAUGAAU	::: ::::.::: : :::::	CCAAAUCAUCAUUCCACUUGCUCA	Cleavage		1
osa-miR5161	BGIOSGA002918|BGIOSGA002918-TA	4.5	-1	1	20	834	853	UCUGGAUCAGAGGGAGUAUA	:: ::.:.::::::: ::	CAUCCUUCUUCUGAUCAAGC	Cleavage		1
osa-miR529a	BGIOSGA018595|BGIOSGA018595-TA	4.5	-1	1	20	1140	1159	CUGUACCCUCUCUCUUCUUC	..::.:. .::::::.:::	CGGGAGGGAGGAGGGUGCAG	Cleavage		1
[truncated: 394 more rows]
