# Supplementary material for: The crucial role of mitochondrial/chloroplast-related genes in viral genome replication and host defense: integrative systems biology analysis in plant-virus interaction
Source: Front Microbiol. 2025 Apr 23;16:1551123. doi: 10.3389/fmicb.2025.1551123 (PMC12055828; doi:10.3389/fmicb.2025.1551123)
Supplement: Supplementary file 7 [file Table_7.xlsx]

## Sheet: Arabidopsis
S7 Table. List of known cis-acting elements Arabidopsis DEGs by Tomtom search against the JASPAR database.
motif	Target_ID	Gene	Famil	Class	Query_ID	Class.x	Optimal_offset	p.value	E.value	q.value	Overlap	Query_consensus	Target_consensus	Orientation
1	MA0277.1	AZF1		C2H2 zinc finger factors	TYTTTTTTTTTTTTTTTTTTTTYTWWTTY	NA	-14	0.000371685	0.727016	0.0480638	9	TTTTTTTTTTTTTTTTTTTTTTTTTTTTT	TTTCTTTTT	-
1	MA0377.1	SFL1	HSF factors	Heat shock factors	TYTTTTTTTTTTTTTTTTTTTTYTWWTTY	NA	-2	0.00117749	2.30318	0.126888	21	TTTTTTTTTTTTTTTTTTTTTTTTTTTTT	TTTTATTTCTTCTATTCTCTA	-
1	MA0442.2	SOX10	SOX-related factors	High-mobility group (HMG) domain factors	TYTTTTTTTTTTTTTTTTTTTTYTWWTTY	NA	-11	0.00412177	8.06218	0.333124	11	TTTTTTTTTTTTTTTTTTTTTTTTTTTTT	TTCTTTGTTTT	-
1	MA0537.1	blmp-1	More than 3 adjacent zinc fingers	C2H2 zinc finger factors	TYTTTTTTTTTTTTTTTTTTTTYTWWTTY	NA	-1	0.00330946	6.47331	0.285213	11	TTTTTTTTTTTTTTTTTTTTTTTTTTTTT	TTTTCACTTTT	-
1	MA0554.1	SOC1	MIKC	MADS box factors	TYTTTTTTTTTTTTTTTTTTTTYTWWTTY	NA	-2	0.00102288	2.00075	0.11671	15	TTTTTTTTTTTTTTTTTTTTTTTTTTTTT	TTTTTCCATTTTTGG	+
1	MA0555.1	SVP	MIKC	MADS box factors	TYTTTTTTTTTTTTTTTTTTTTYTWWTTY	NA	-7	0.000829925	1.62333	0.0975639	20	TTTTTTTTTTTTTTTTTTTTTTTTTTTTT	TTCTTTCCTTTTTTGGTAAT	-
1	MA0558.1	FLC	MIKC	MADS box factors	TYTTTTTTTTTTTTTTTTTTTTYTWWTTY	NA	-7	0.00111874	2.18825	0.124001	21	TTTTTTTTTTTTTTTTTTTTTTTTTTTTT	TTCTTTCTATTTTTGGAAATT	-
1	MA0559.1	PI	MIKC	MADS box factors	TYTTTTTTTTTTTTTTTTTTTTYTWWTTY	NA	-3	0.000340182	0.665395	0.0455069	14	TTTTTTTTTTTTTTTTTTTTTTTTTTTTT	TTTTCCTTTTTTGG	-
1	MA0679.2	ONECUT1	HD-CUT	Homeo domain factors	TYTTTTTTTTTTTTTTTTTTTTYTWWTTY	NA	-2	0.00139531	2.72922	0.142446	16	TTTTTTTTTTTTTTTTTTTTTTTTTTTTT	TATTTATTGATTTTTT	-
1	MA0757.1	ONECUT3	HD-CUT	Homeo domain factors	TYTTTTTTTTTTTTTTTTTTTTYTWWTTY	NA	-2	0.00393328	7.69349	0.324654	14	TTTTTTTTTTTTTTTTTTTTTTTTTTTTT	ATTATTGATTTTTT	-
1	MA0940.1	AP1	MIKC	MADS box factors	TYTTTTTTTTTTTTTTTTTTTTYTWWTTY	NA	-4	0.00123245	2.41067	0.12922	13	TTTTTTTTTTTTTTTTTTTTTTTTTTTTT	TTTCCTTTTTTGG	-
1	MA1125.1	ZNF384	More than 3 adjacent zinc fingers	C2H2 zinc finger factors	TYTTTTTTTTTTTTTTTTTTTTYTWWTTY	NA	-14	2.23e-05	0.0436058	0.00451129	12	TTTTTTTTTTTTTTTTTTTTTTTTTTTTT	TTTTTTTTTAAA	-
1	MA1156.1	JKD		C2H2 zinc finger factors	TYTTTTTTTTTTTTTTTTTTTTYTWWTTY	NA	-2	7.87e-06	0.0153916	0.00218048	20	TTTTTTTTTTTTTTTTTTTTTTTTTTTTT	TTTTTTTTTGTCGTTTTCTG	+
1	MA1157.1	NUC		C2H2 zinc finger factors	TYTTTTTTTTTTTTTTTTTTTTYTWWTTY	NA	-2	1.04e-05	0.0202981	0.00236811	20	TTTTTTTTTTTTTTTTTTTTTTTTTTTTT	TTTTTTTTTGTCGTTTTGTG	+
1	MA1158.1	MGP		C2H2 zinc finger factors	TYTTTTTTTTTTTTTTTTTTTTYTWWTTY	NA	-2	3.87e-06	0.00757386	0.00136559	20	TTTTTTTTTTTTTTTTTTTTTTTTTTTTT	TTTTTTTTTGTCGTTTTCTG	-
1	MA1159.1	SGR5		C2H2 zinc finger factors	TYTTTTTTTTTTTTTTTTTTTTYTWWTTY	NA	-2	3.28e-05	0.0642417	0.00606726	15	TTTTTTTTTTTTTTTTTTTTTTTTTTTTT	TTTTTGTCTTTTTTT	-
1	MA1160.1	IDD6		C2H2 zinc finger factors	TYTTTTTTTTTTTTTTTTTTTTYTWWTTY	NA	-2	1.91e-05	0.0372993	0.00410983	20	TTTTTTTTTTTTTTTTTTTTTTTTTTTTT	TTTTTTTTTGTCGTTTTGTG	+
1	MA1193.1	AT2G38090	Myb-related	Tryptophan cluster factors	TYTTTTTTTTTTTTTTTTTTTTYTWWTTY	NA	-1	0.00421332	8.24125	0.333574	21	TTTTTTTTTTTTTTTTTTTTTTTTTTTTT	CTTATCCTTATCCAATTTTTT	-
1	MA1205.1	AGL6	MIKC	MADS box factors	TYTTTTTTTTTTTTTTTTTTTTYTWWTTY	NA	-7	0.00338192	6.61503	0.285213	19	TTTTTTTTTTTTTTTTTTTTTTTTTTTTT	TTTTTTCCTTTTTTGGAAA	-
1	MA1267.1	DOF5.8	DOF	Other C4 zinc finger-type factors	TYTTTTTTTTTTTTTTTTTTTTYTWWTTY	NA	0	1.13e-13	2.22e-10	4.4e-10	29	TTTTTTTTTTTTTTTTTTTTTTTTTTTTT	TTTTTTTTTTTTTTTACTTTTTTTTTTTT	+
1	MA1268.1	CDF5	DOF	Other C4 zinc finger-type factors	TYTTTTTTTTTTTTTTTTTTTTYTWWTTY	NA	-1	6.71e-12	1.31e-08	1.3e-08	27	TTTTTTTTTTTTTTTTTTTTTTTTTTTTT	TTTTCACTTTTTCTTTTTTTTTTTTTT	+
1	MA1270.1	DOF3.2	DOF	Other C4 zinc finger-type factors	TYTTTTTTTTTTTTTTTTTTTTYTWWTTY	NA	-3	3.81e-05	0.0744933	0.00671568	19	TTTTTTTTTTTTTTTTTTTTTTTTTTTTT	TTTACTTTTTGCTTTTTTT	+
1	MA1273.1	DOF4.2	DOF	Other C4 zinc finger-type factors	TYTTTTTTTTTTTTTTTTTTTTYTWWTTY	NA	-3	6.99e-07	0.00136713	0.000271147	19	TTTTTTTTTTTTTTTTTTTTTTTTTTTTT	TTTTTTGCCTTTTTTTTTT	-
1	MA1274.1	DOF3.6	DOF	Other C4 zinc finger-type factors	TYTTTTTTTTTTTTTTTTTTTTYTWWTTY	NA	-3	8.59e-10	1.68e-06	8.33e-07	21	TTTTTTTTTTTTTTTTTTTTTTTTTTTTT	TTTACTTTTTTTTTTTTTTTT	+
1	MA1277.1	DOF1.7	DOF	Other C4 zinc finger-type factors	TYTTTTTTTTTTTTTTTTTTTTYTWWTTY	NA	-1	1.1e-08	2.16e-05	7.35e-06	21	TTTTTTTTTTTTTTTTTTTTTTTTTTTTT	TTTTTTTTACTTTTTCTTTTT	-
1	MA1278.1	DOF3.4	DOF	Other C4 zinc finger-type factors	TYTTTTTTTTTTTTTTTTTTTTYTWWTTY	NA	-2	1.33e-08	2.59e-05	7.35e-06	21	TTTTTTTTTTTTTTTTTTTTTTTTTTTTT	TTTTTTTTTTTTTTACTTTTT	+
1	MA1279.1	DOF1.5	DOF	Other C4 zinc finger-type factors	TYTTTTTTTTTTTTTTTTTTTTYTWWTTY	NA	-1	3.53e-08	6.91e-05	1.71e-05	21	TTTTTTTTTTTTTTTTTTTTTTTTTTTTT	TTTTCACTTTTTCTTTTTTTT	-
1	MA1280.1	DOF5.4	DOF	Other C4 zinc finger-type factors	TYTTTTTTTTTTTTTTTTTTTTYTWWTTY	NA	-3	0.0028998	5.67201	0.267845	14	TTTTTTTTTTTTTTTTTTTTTTTTTTTTT	TTTTTAACTTTTTG	-
1	MA1281.1	DOF5.1	DOF	Other C4 zinc finger-type factors	TYTTTTTTTTTTTTTTTTTTTTYTWWTTY	NA	-2	5.64e-10	1.1e-06	7.29e-07	21	TTTTTTTTTTTTTTTTTTTTTTTTTTTTT	TTTTTTTTTTTTTACTTTTTT	-
1	MA1370.1	IDD5		C2H2 zinc finger factors	TYTTTTTTTTTTTTTTTTTTTTYTWWTTY	NA	-2	0.00315652	6.17415	0.284777	16	TTTTTTTTTTTTTTTTTTTTTTTTTTTTT	TTTTTGTCGTTTTGTG	+
1	MA1371.1	IDD4		C2H2 zinc finger factors	TYTTTTTTTTTTTTTTTTTTTTYTWWTTY	NA	-3	0.000312643	0.61153	0.0448726	17	TTTTTTTTTTTTTTTTTTTTTTTTTTTTT	TTTTTTGTCGTTTTGTG	-
1	MA1374.1	IDD7		C2H2 zinc finger factors	TYTTTTTTTTTTTTTTTTTTTTYTWWTTY	NA	-2	0.000127786	0.249949	0.0206555	18	TTTTTTTTTTTTTTTTTTTTTTTTTTTTT	TTTTTTTGTCGTTTTGTG	-
1	MA1440.1	fkh-9	FOX	Fork head/winged helix factors	TYTTTTTTTTTTTTTTTTTTTTYTWWTTY	NA	-8	0.00442396	8.65327	0.343246	8	TTTTTTTTTTTTTTTTTTTTTTTTTTTTT	TTGTTTTT	-
1	MA1688.1	ARF16	ARF	B3	TYTTTTTTTTTTTTTTTTTTTTYTWWTTY	NA	-5	0.00499302	9.76634	0.372498	14	TTTTTTTTTTTTTTTTTTTTTTTTTTTTT	TTTCTTGTCTTGTT	-
1	MA1699.1	ceh-38		Homeo domain factors	TYTTTTTTTTTTTTTTTTTTTTYTWWTTY	NA	0	0.00466192	9.11871	0.354616	16	TTTTTTTTTTTTTTTTTTTTTTTTTTTTT	AATTATCGATTTTTTT	-
1	MA1823.1	Zm00001d027846	DOF	Other C4 zinc finger-type factors	TYTTTTTTTTTTTTTTTTTTTTYTWWTTY	NA	-7	8.52e-06	0.0166666	0.00219209	12	TTTTTTTTTTTTTTTTTTTTTTTTTTTTT	TTTTTTCTTTTT	-
1	MA1853.1	Erf-a	Ets-related	Tryptophan cluster factors	TYTTTTTTTTTTTTTTTTTTTTYTWWTTY	NA	-2	0.000829925	1.62333	0.0975639	20	TTTTTTTTTTTTTTTTTTTTTTTTTTTTT	TTTTTTCACTTCCGGTTTCC	-
1	MA1857.1	Fli-Erg-c	Ets-related	Tryptophan cluster factors	TYTTTTTTTTTTTTTTTTTTTTYTWWTTY	NA	-4	0.00164563	3.21885	0.159601	20	TTTTTTTTTTTTTTTTTTTTTTTTTTTTT	TTTTCATTTCCGGTTTTTTT	-
1	MA1862.1	FoxD-b	FOX	Fork head/winged helix factors	TYTTTTTTTTTTTTTTTTTTTTYTWWTTY	NA	-8	9.04e-06	0.0176841	0.00219209	20	TTTTTTTTTTTTTTTTTTTTTTTTTTTTT	TTTTTTTTGTTTATTTATTT	+
1	MA1863.1	FoxE	FOX	Fork head/winged helix factors	TYTTTTTTTTTTTTTTTTTTTTYTWWTTY	NA	-8	2.33e-05	0.045492	0.00451129	20	TTTTTTTTTTTTTTTTTTTTTTTTTTTTT	TTTTTTTTTGTTTTTTTAGT	+
1	MA1864.1	FoxF	FOX	Fork head/winged helix factors	TYTTTTTTTTTTTTTTTTTTTTYTWWTTY	NA	-9	0.000323873	0.633496	0.0448726	20	TTTTTTTTTTTTTTTTTTTTTTTTTTTTT	TTTTGTTTATTTATTTATAT	-
1	MA1865.1	FoxG	FOX	Fork head/winged helix factors	TYTTTTTTTTTTTTTTTTTTTTYTWWTTY	NA	-2	5.04e-05	0.0986356	0.00850552	20	TTTTTTTTTTTTTTTTTTTTTTTTTTTTT	TTTTGTTTGTTTGTTTTTTT	+
1	MA1866.1	FoxI-a	FOX	Fork head/winged helix factors	TYTTTTTTTTTTTTTTTTTTTTYTWWTTY	NA	-2	6.32e-07	0.00123592	0.000271147	20	TTTTTTTTTTTTTTTTTTTTTTTTTTTTT	TTTTTGTTTGTTTTTTTTTT	-
1	MA1867.1	FoxI-b	FOX	Fork head/winged helix factors	TYTTTTTTTTTTTTTTTTTTTTYTWWTTY	NA	-8	0.00287061	5.61492	0.267845	20	TTTTTTTTTTTTTTTTTTTTTTTTTTTTT	TTTTTTTTGTTTACATAACA	+
1	MA1869.1	FoxK	FOX	Fork head/winged helix factors	TYTTTTTTTTTTTTTTTTTTTTYTWWTTY	NA	-9	7.87e-06	0.0153916	0.00218048	20	TTTTTTTTTTTTTTTTTTTTTTTTTTTTT	TTTTTTTTGTTTATTTTTTT	+
1	MA1870.1	FoxL2	FOX	Fork head/winged helix factors	TYTTTTTTTTTTTTTTTTTTTTYTWWTTY	NA	-8	6.38e-06	0.0124749	0.00206182	20	TTTTTTTTTTTTTTTTTTTTTTTTTTTTT	TTTTGTTTGTTTATTTTTTT	-
1	MA1871.1	FoxM	FOX	Fork head/winged helix factors	TYTTTTTTTTTTTTTTTTTTTTYTWWTTY	NA	-2	1.14e-08	2.23e-05	7.35e-06	20	TTTTTTTTTTTTTTTTTTTTTTTTTTTTT	TTTTTTTTTGTTTTTTTTTT	-
1	MA1873.1	FoxQ	FOX	Fork head/winged helix factors	TYTTTTTTTTTTTTTTTTTTTTYTWWTTY	NA	-8	0.000507647	0.992958	0.0635279	20	TTTTTTTTTTTTTTTTTTTTTTTTTTTTT	TTTTATTGTTTATATATTTT	+
1	MA1916.1	SoxB2	SOX-related factors	High-mobility group (HMG) domain factors	TYTTTTTTTTTTTTTTTTTTTTYTWWTTY	NA	-2	0.00027279	0.533578	0.0407024	20	TTTTTTTTTTTTTTTTTTTTTTTTTTTTT	AAATTCTATTGTTTTTTTTT	+
1	MA1917.1	SoxC	SOX-related factors	High-mobility group (HMG) domain factors	TYTTTTTTTTTTTTTTTTTTTTYTWWTTY	NA	-2	0.000143217	0.280133	0.0222238	20	TTTTTTTTTTTTTTTTTTTTTTTTTTTTT	AAATTTTATTGTTTTTTTTT	+
1	MA1918.1	SoxF	SOX-related factors	High-mobility group (HMG) domain factors	TYTTTTTTTTTTTTTTTTTTTTYTWWTTY	NA	-2	0.00332916	6.51184	0.285213	20	TTTTTTTTTTTTTTTTTTTTTTTTTTTTT	AAATACCATTGTTTTTTTTT	+
1	MA1989.1	Bcl11B	Factors with multiple dispersed zinc fingers	C2H2 zinc finger factors	TYTTTTTTTTTTTTTTTTTTTTYTWWTTY	NA	-8	0.0015374	3.00716	0.152928	14	TTTTTTTTTTTTTTTTTTTTTTTTTTTTT	TTCTTGTGGTTTTT	-
2	MA0062.3	GABPA	Ets-related	Tryptophan cluster factors	TCTCTYTYTYTYTCTYYYTBY	NA	-3	0.00242886	4.75084	0.24775	14	TCTCTCTCTCTTTCTTTTTTT	CCCACTTCCTGTTT	+
2	MA0080.6	Spi1	Ets-related	Tryptophan cluster factors	TCTCTYTYTYTYTCTYYYTBY	NA	-2	1.94e-05	0.0378787	0.00442834	17	TCTCTCTCTCTTTCTTTTTTT	TTCCACTTCCTCTTTTT	-
2	MA0081.2	SPIB	Ets-related	Tryptophan cluster factors	TCTCTYTYTYTYTCTYYYTBY	NA	-2	6.03e-06	0.0118023	0.00180434	16	TCTCTCTCTCTTTCTTTTTTT	TTTCACTTCCTCTTTT	+
2	MA0136.3	Elf5	Ets-related	Tryptophan cluster factors	TCTCTYTYTYTYTCTYYYTBY	NA	-6	0.00473236	9.2565	0.427832	12	TCTCTCTCTCTTTCTTTTTTT	TCACTTCCTTCT	-
2	MA0149.1	EWSR1-FLI1	Ets-related	Tryptophan cluster factors	TCTCTYTYTYTYTCTYYYTBY	NA	0	0.00237308	4.64175	0.24775	18	TCTCTCTCTCTTTCTTTTTTT	CCTTCCTTCCTTCCTTCC	-
2	MA0205.2	Trl		C2H2 zinc finger factors	TCTCTYTYTYTYTCTYYYTBY	NA	0	4.09e-08	7.99e-05	2.65e-05	12	TCTCTCTCTCTTTCTTTTTTT	TCTCTCTCTTTC	-
2	MA0277.1	AZF1		C2H2 zinc finger factors	TCTCTYTYTYTYTCTYYYTBY	NA	-10	0.00105	2.05379	0.131671	9	TCTCTCTCTCTTTCTTTTTTT	TTTCTTTTT	-
2	MA0474.3	Erg	Ets-related	Tryptophan cluster factors	TCTCTYTYTYTYTCTYYYTBY	NA	-3	0.00374078	7.31697	0.346239	14	TCTCTCTCTCTTTCTTTTTTT	CCCACTTCCTGTTT	-
2	MA0508.3	PRDM1	More than 3 adjacent zinc fingers	C2H2 zinc finger factors	TCTCTYTYTYTYTCTYYYTBY	NA	-5	3.96e-05	0.0773694	0.00854262	11	TCTCTCTCTCTTTCTTTTTTT	TTCTTTCTCTT	+
2	MA0517.1	STAT1::STAT2	STAT factors; STAT factors	STAT domain factors; STAT domain factors	TCTCTYTYTYTYTCTYYYTBY	NA	0	0.00283685	5.54888	0.268978	15	TCTCTCTCTCTTTCTTTTTTT	TCAGTTTCATTTTCC	+
2	MA0537.1	blmp-1	More than 3 adjacent zinc fingers	C2H2 zinc finger factors	TCTCTYTYTYTYTCTYYYTBY	NA	-3	1.78e-05	0.0348875	0.00433356	11	TCTCTCTCTCTTTCTTTTTTT	TTTTCACTTTT	-
2	MA0543.1	eor-1		C2H2 zinc finger factors	TCTCTYTYTYTYTCTYYYTBY	NA	0	3.64e-06	0.00712276	0.00128692	15	TCTCTCTCTCTTTCTTTTTTT	TCTCTGCGTCTCTCT	-
2	MA0559.1	PI	MIKC	MADS box factors	TCTCTYTYTYTYTCTYYYTBY	NA	-9	0.00111825	2.1873	0.135848	12	TCTCTCTCTCTTTCTTTTTTT	TTTTCCTTTTTTGG	-
2	MA0598.3	EHF	Ets-related	Tryptophan cluster factors	TCTCTYTYTYTYTCTYYYTBY	NA	-3	0.00128313	2.5098	0.151154	15	TCTCTCTCTCTTTCTTTTTTT	CTCACTTCCTGTTTC	+
2	MA0761.2	ETV1	Ets-related	Tryptophan cluster factors	TCTCTYTYTYTYTCTYYYTBY	NA	-3	0.00188503	3.68711	0.215527	14	TCTCTCTCTCTTTCTTTTTTT	TTCACTTCCTGTTT	-
2	MA1156.1	JKD		C2H2 zinc finger factors	TCTCTYTYTYTYTCTYYYTBY	NA	-2	0.000339864	0.664774	0.052848	19	TCTCTCTCTCTTTCTTTTTTT	TTTTTTTTTGTCGTTTTCTG	+
2	MA1157.1	NUC		C2H2 zinc finger factors	TCTCTYTYTYTYTCTYYYTBY	NA	-2	0.000431316	0.843654	0.0621005	19	TCTCTCTCTCTTTCTTTTTTT	TTTTTTTTTGTCGTTTTGTG	+
2	MA1158.1	MGP		C2H2 zinc finger factors	TCTCTYTYTYTYTCTYYYTBY	NA	-2	0.000236187	0.461982	0.0417347	19	TCTCTCTCTCTTTCTTTTTTT	TTTTTTTTTGTCGTTTTCTG	-
2	MA1159.1	SGR5		C2H2 zinc finger factors	TCTCTYTYTYTYTCTYYYTBY	NA	0	0.000299497	0.585816	0.0485115	15	TCTCTCTCTCTTTCTTTTTTT	TTTTTGTCTTTTTTT	-
2	MA1160.1	IDD6		C2H2 zinc finger factors	TCTCTYTYTYTYTCTYYYTBY	NA	-2	0.000863993	1.68997	0.115818	19	TCTCTCTCTCTTTCTTTTTTT	TTTTTTTTTGTCGTTTTGTG	+
2	MA1193.1	AT2G38090	Myb-related	Tryptophan cluster factors	TCTCTYTYTYTYTCTYYYTBY	NA	1	0.00233634	4.56988	0.24775	20	TCTCTCTCTCTTTCTTTTTTT	CTTATCCTTATCCAATTTTTT	-
2	MA1267.1	DOF5.8	DOF	Other C4 zinc finger-type factors	TCTCTYTYTYTYTCTYYYTBY	NA	3	4.97e-07	0.000972599	0.000241623	21	TCTCTCTCTCTTTCTTTTTTT	TTTTTTTTTTTTTTTACTTTTTTTTTTTT	+
2	MA1268.1	CDF5	DOF	Other C4 zinc finger-type factors	TCTCTYTYTYTYTCTYYYTBY	NA	3	3.74e-08	7.31e-05	2.65e-05	21	TCTCTCTCTCTTTCTTTTTTT	TTTTCACTTTTTCTTTTTTTTTTTTTT	+
2	MA1270.1	DOF3.2	DOF	Other C4 zinc finger-type factors	TCTCTYTYTYTYTCTYYYTBY	NA	1	0.000415566	0.812848	0.0621005	18	TCTCTCTCTCTTTCTTTTTTT	TTTACTTTTTGCTTTTTTT	+
2	MA1273.1	DOF4.2	DOF	Other C4 zinc finger-type factors	TCTCTYTYTYTYTCTYYYTBY	NA	-2	0.000133964	0.262034	0.0260389	19	TCTCTCTCTCTTTCTTTTTTT	TTTTTTGCCTTTTTTTTTT	-
2	MA1274.1	DOF3.6	DOF	Other C4 zinc finger-type factors	TCTCTYTYTYTYTCTYYYTBY	NA	1	2.18e-07	0.000426925	0.000121213	20	TCTCTCTCTCTTTCTTTTTTT	TTTACTTTTTTTTTTTTTTTT	+
2	MA1275.1	DOF1.6	DOF	Other C4 zinc finger-type factors	TCTCTYTYTYTYTCTYYYTBY	NA	-4	0.00258645	5.05909	0.251366	11	TCTCTCTCTCTTTCTTTTTTT	TTACTTTTTCT	-
2	MA1277.1	DOF1.7	DOF	Other C4 zinc finger-type factors	TCTCTYTYTYTYTCTYYYTBY	NA	2	5.65e-06	0.0110598	0.00180434	19	TCTCTCTCTCTTTCTTTTTTT	TTTTTTTTACTTTTTCTTTTT	-
2	MA1278.1	DOF3.4	DOF	Other C4 zinc finger-type factors	TCTCTYTYTYTYTCTYYYTBY	NA	-1	6.54e-06	0.0127995	0.00181701	20	TCTCTCTCTCTTTCTTTTTTT	TTTTTTTTTTTTTTACTTTTT	+
2	MA1279.1	DOF1.5	DOF	Other C4 zinc finger-type factors	TCTCTYTYTYTYTCTYYYTBY	NA	-1	7.04e-07	0.00137647	0.000273566	20	TCTCTCTCTCTTTCTTTTTTT	TTTTCACTTTTTCTTTTTTTT	-
2	MA1281.1	DOF5.1	DOF	Other C4 zinc finger-type factors	TCTCTYTYTYTYTCTYYYTBY	NA	1	7.04e-07	0.00137647	0.000273566	20	TCTCTCTCTCTTTCTTTTTTT	TTTTTTTTTTTTTACTTTTTT	-
2	MA1371.1	IDD4		C2H2 zinc finger factors	TCTCTYTYTYTYTCTYYYTBY	NA	1	0.00248551	4.86165	0.24775	16	TCTCTCTCTCTTTCTTTTTTT	TTTTTTGTCGTTTTGTG	-
2	MA1374.1	IDD7		C2H2 zinc finger factors	TCTCTYTYTYTYTCTYYYTBY	NA	-4	0.00224483	4.39088	0.24775	17	TCTCTCTCTCTTTCTTTTTTT	TTTTTTTGTCGTTTTGTG	-
2	MA1381.1	AT3G46070		C2H2 zinc finger factors	TCTCTYTYTYTYTCTYYYTBY	NA	0	0.000196069	0.383511	0.0362955	15	TCTCTCTCTCTTTCTTTTTTT	TCATTTTCACTCTCC	+
2	MA1402.1	BPC6		BBR/BPC	TCTCTYTYTYTYTCTYYYTBY	NA	1	2.67e-09	5.23e-06	3.46e-06	20	TCTCTCTCTCTTTCTTTTTTT	CTCTCTCTCTCTCTCTCTCTC	+
2	MA1403.1	BPC5		BBR/BPC	TCTCTYTYTYTYTCTYYYTBY	NA	9	8.61e-10	1.68e-06	1.67e-06	21	TCTCTCTCTCTTTCTTTTTTT	CTCTCTCTCTCTCTCTCTCTCTCTCTCTCT	-
2	MA1404.1	BPC1		BBR/BPC	TCTCTYTYTYTYTCTYYYTBY	NA	0	4.29e-11	8.39e-08	1.67e-07	21	TCTCTCTCTCTTTCTTTTTTT	TCTCTCTCTCTCTCTCTCTCTCTC	-
2	MA1416.1	RAMOSA1	C2H2	C2H2 zinc finger factors	TCTCTYTYTYTYTCTYYYTBY	NA	0	1.91e-08	3.73e-05	1.85e-05	14	TCTCTCTCTCTTTCTTTTTTT	TCTCTCTCTCTCTC	-
2	MA1623.1	Stat2	STAT factors	STAT domain factors	TCTCTYTYTYTYTCTYYYTBY	NA	-2	0.000288845	0.564981	0.0485115	13	TCTCTCTCTCTTTCTTTTTTT	AGTTTCTGTTTCT	-
2	MA1652.1	ZKSCAN5	Factors with multiple dispersed zinc fingers	C2H2 zinc finger factors	TCTCTYTYTYTYTCTYYYTBY	NA	-3	0.000978242	1.91344	0.126762	14	TCTCTCTCTCTTTCTTTTTTT	TTCTCACCTCCTCC	-
2	MA1700.1	Clamp	Factors with multiple dispersed zinc fingers	C2H2 zinc finger factors	TCTCTYTYTYTYTCTYYYTBY	NA	0	0.000129493	0.253289	0.0260389	14	TCTCTCTCTCTTTCTTTTTTT	TCTCTCGCTCGCTC	-
2	MA1774.1	MYB60	Myb	Tryptophan cluster factors	TCTCTYTYTYTYTCTYYYTBY	NA	-1	0.00487298	9.53155	0.430532	19	TCTCTCTCTCTTTCTTTTTTT	CTTTTCCAACCACCTTTTT	+
2	MA1823.1	Zm00001d027846	DOF	Other C4 zinc finger-type factors	TCTCTYTYTYTYTCTYYYTBY	NA	-7	8.87e-06	0.0173479	0.00229854	12	TCTCTCTCTCTTTCTTTTTTT	TTTTTTCTTTTT	-
2	MA1853.1	Erf-a	Ets-related	Tryptophan cluster factors	TCTCTYTYTYTYTCTYYYTBY	NA	1	0.00051457	1.0065	0.0714413	19	TCTCTCTCTCTTTCTTTTTTT	TTTTTTCACTTCCGGTTTCC	-
3	MA0041.2	FOXD3	FOX	Fork head/winged helix factors	TTTTTTTTTTTTTTTKDVWD	NA	1	0.00202526	3.9614	0.166862	15	TTTTTTTTTTTTTTTTAAAA	ATTGTTTATTTACTTT	-
3	MA0277.1	AZF1		C2H2 zinc finger factors	TTTTTTTTTTTTTTTKDVWD	NA	-1	0.000247677	0.484456	0.0331935	9	TTTTTTTTTTTTTTTTAAAA	TTTCTTTTT	-
3	MA0377.1	SFL1	HSF factors	Heat shock factors	TTTTTTTTTTTTTTTKDVWD	NA	3	0.00335512	6.56261	0.232004	18	TTTTTTTTTTTTTTTTAAAA	TTTTATTTCTTCTATTCTCTA	-
3	MA0442.2	SOX10	SOX-related factors	High-mobility group (HMG) domain factors	TTTTTTTTTTTTTTTKDVWD	NA	0	0.00445766	8.71918	0.297615	11	TTTTTTTTTTTTTTTTAAAA	TTCTTTGTTTT	-
3	MA0537.1	blmp-1	More than 3 adjacent zinc fingers	C2H2 zinc finger factors	TTTTTTTTTTTTTTTKDVWD	NA	0	0.00320818	6.2752	0.225877	11	TTTTTTTTTTTTTTTTAAAA	TTTTCACTTTT	-
3	MA0554.1	SOC1	MIKC	MADS box factors	TTTTTTTTTTTTTTTKDVWD	NA	-1	0.00216517	4.23508	0.174674	15	TTTTTTTTTTTTTTTTAAAA	TTTTTCCATTTTTGG	+
3	MA0555.1	SVP	MIKC	MADS box factors	TTTTTTTTTTTTTTTKDVWD	NA	0	0.000481358	0.941537	0.0546045	20	TTTTTTTTTTTTTTTTAAAA	TTCTTTCCTTTTTTGGTAAT	-
3	MA0558.1	FLC	MIKC	MADS box factors	TTTTTTTTTTTTTTTKDVWD	NA	-1	0.00168027	3.28661	0.144495	19	TTTTTTTTTTTTTTTTAAAA	TTCTTTCTATTTTTGGAAATT	-
3	MA0559.1	PI	MIKC	MADS box factors	TTTTTTTTTTTTTTTKDVWD	NA	0	0.000248585	0.486233	0.0331935	14	TTTTTTTTTTTTTTTTAAAA	TTTTCCTTTTTTGG	-
3	MA0679.2	ONECUT1	HD-CUT	Homeo domain factors	TTTTTTTTTTTTTTTKDVWD	NA	0	0.000463974	0.907532	0.0544447	16	TTTTTTTTTTTTTTTTAAAA	TATTTATTGATTTTTT	-
3	MA0757.1	ONECUT3	HD-CUT	Homeo domain factors	TTTTTTTTTTTTTTTKDVWD	NA	-1	0.00130798	2.5584	0.119999	14	TTTTTTTTTTTTTTTTAAAA	ATTATTGATTTTTT	-
3	MA0851.1	Foxj3	FOX	Fork head/winged helix factors	TTTTTTTTTTTTTTTKDVWD	NA	1	0.00264047	5.16476	0.204497	16	TTTTTTTTTTTTTTTTAAAA	GTGTTTGTTTACTTTTT	-
3	MA0901.2	HOXB13	HOX	Homeo domain factors	TTTTTTTTTTTTTTTKDVWD	NA	-1	0.00305251	5.97072	0.218897	14	TTTTTTTTTTTTTTTTAAAA	AAATTTTATTGGTT	-
3	MA0940.1	AP1	MIKC	MADS box factors	TTTTTTTTTTTTTTTKDVWD	NA	0	0.000453686	0.88741	0.0544447	13	TTTTTTTTTTTTTTTTAAAA	TTTCCTTTTTTGG	-
3	MA1012.1	AGL27	MIKC	MADS box factors	TTTTTTTTTTTTTTTKDVWD	NA	1	0.00287813	5.62961	0.210286	13	TTTTTTTTTTTTTTTTAAAA	CTTTCTATTTTTGG	+
3	MA1125.1	ZNF384	More than 3 adjacent zinc fingers	C2H2 zinc finger factors	TTTTTTTTTTTTTTTKDVWD	NA	0	2.79e-05	0.0546482	0.00569416	12	TTTTTTTTTTTTTTTTAAAA	TTTTTTTTTAAA	-
3	MA1152.1	SOX15	SOX-related factors	High-mobility group (HMG) domain factors	TTTTTTTTTTTTTTTKDVWD	NA	0	0.00428536	8.38217	0.291131	10	TTTTTTTTTTTTTTTTAAAA	CTATTGTTTT	+
3	MA1156.1	JKD		C2H2 zinc finger factors	TTTTTTTTTTTTTTTKDVWD	NA	0	1.52e-05	0.0296506	0.00488171	20	TTTTTTTTTTTTTTTTAAAA	TTTTTTTTTGTCGTTTTCTG	+
3	MA1157.1	NUC		C2H2 zinc finger factors	TTTTTTTTTTTTTTTKDVWD	NA	0	4.04e-05	0.0790671	0.0078266	20	TTTTTTTTTTTTTTTTAAAA	TTTTTTTTTGTCGTTTTGTG	+
3	MA1158.1	MGP		C2H2 zinc finger factors	TTTTTTTTTTTTTTTKDVWD	NA	0	2.32e-05	0.0454341	0.00499708	20	TTTTTTTTTTTTTTTTAAAA	TTTTTTTTTGTCGTTTTCTG	-
3	MA1159.1	SGR5		C2H2 zinc finger factors	TTTTTTTTTTTTTTTKDVWD	NA	-1	9.13e-06	0.0178594	0.00392854	15	TTTTTTTTTTTTTTTTAAAA	TTTTTGTCTTTTTTT	-
3	MA1160.1	IDD6		C2H2 zinc finger factors	TTTTTTTTTTTTTTTKDVWD	NA	0	2.02e-05	0.0394535	0.00488171	20	TTTTTTTTTTTTTTTTAAAA	TTTTTTTTTGTCGTTTTGTG	+
3	MA1191.1	RVE7L	Myb-related	Tryptophan cluster factors	TTTTTTTTTTTTTTTKDVWD	NA	-2	0.00473183	9.25545	0.310565	15	TTTTTTTTTTTTTTTTAAAA	TAAGATATTTTTTTA	-
3	MA1204.1	AGL13	MIKC	MADS box factors	TTTTTTTTTTTTTTTKDVWD	NA	0	0.00107196	2.09676	0.104386	18	TTTTTTTTTTTTTTTTAAAA	ATTTTCCATTTTTGGTAA	-
3	MA1205.1	AGL6	MIKC	MADS box factors	TTTTTTTTTTTTTTTKDVWD	NA	0	0.000104254	0.203921	0.0175526	19	TTTTTTTTTTTTTTTTAAAA	TTTTTTCCTTTTTTGGAAA	-
3	MA1267.1	DOF5.8	DOF	Other C4 zinc finger-type factors	TTTTTTTTTTTTTTTKDVWD	NA	-1	2.31e-06	0.00452341	0.00179103	19	TTTTTTTTTTTTTTTTAAAA	TTTTTTTTTTTTTTTACTTTTTTTTTTTT	+
3	MA1268.1	CDF5	DOF	Other C4 zinc finger-type factors	TTTTTTTTTTTTTTTKDVWD	NA	10	2.95e-07	0.00057641	0.00038038	17	TTTTTTTTTTTTTTTTAAAA	TTTTCACTTTTTCTTTTTTTTTTTTTT	+
3	MA1270.1	DOF3.2	DOF	Other C4 zinc finger-type factors	TTTTTTTTTTTTTTTKDVWD	NA	4	0.000521827	1.02069	0.0561307	15	TTTTTTTTTTTTTTTTAAAA	TTTACTTTTTGCTTTTTTT	+
3	MA1273.1	DOF4.2	DOF	Other C4 zinc finger-type factors	TTTTTTTTTTTTTTTKDVWD	NA	2	0.000153331	0.299915	0.0237501	17	TTTTTTTTTTTTTTTTAAAA	TTTTTTGCCTTTTTTTTTT	-
3	MA1274.1	DOF3.6	DOF	Other C4 zinc finger-type factors	TTTTTTTTTTTTTTTKDVWD	NA	5	5.38e-08	0.000105252	0.000208371	16	TTTTTTTTTTTTTTTTAAAA	TTTACTTTTTTTTTTTTTTTT	+
3	MA1277.1	DOF1.7	DOF	Other C4 zinc finger-type factors	TTTTTTTTTTTTTTTKDVWD	NA	4	6.51e-05	0.127366	0.0114614	17	TTTTTTTTTTTTTTTTAAAA	TTTTTTTTACTTTTTCTTTTT	-
3	MA1278.1	DOF3.4	DOF	Other C4 zinc finger-type factors	TTTTTTTTTTTTTTTKDVWD	NA	5	4.98e-05	0.0974763	0.00918939	16	TTTTTTTTTTTTTTTTAAAA	TTTTTTTTTTTTTTACTTTTT	+
3	MA1279.1	DOF1.5	DOF	Other C4 zinc finger-type factors	TTTTTTTTTTTTTTTKDVWD	NA	6	1.64e-05	0.0321113	0.00488171	15	TTTTTTTTTTTTTTTTAAAA	TTTTCACTTTTTCTTTTTTTT	-
3	MA1280.1	DOF5.4	DOF	Other C4 zinc finger-type factors	TTTTTTTTTTTTTTTKDVWD	NA	-1	0.002269	4.43816	0.179314	14	TTTTTTTTTTTTTTTTAAAA	TTTTTAACTTTTTG	-
3	MA1281.1	DOF5.1	DOF	Other C4 zinc finger-type factors	TTTTTTTTTTTTTTTKDVWD	NA	5	6.32e-06	0.0123534	0.00349377	16	TTTTTTTTTTTTTTTTAAAA	TTTTTTTTTTTTTACTTTTTT	-
3	MA1366.1	DF1	Trihelix	Tryptophan cluster factors	TTTTTTTTTTTTTTTKDVWD	NA	0	0.00282632	5.52827	0.210286	16	TTTTTTTTTTTTTTTTAAAA	TTTAATTTTTTACCGT	-
3	MA1370.1	IDD5		C2H2 zinc finger factors	TTTTTTTTTTTTTTTKDVWD	NA	0	0.000493538	0.96536	0.0546045	16	TTTTTTTTTTTTTTTTAAAA	TTTTTGTCGTTTTGTG	+
3	MA1371.1	IDD4		C2H2 zinc finger factors	TTTTTTTTTTTTTTTKDVWD	NA	1	0.000141425	0.276627	0.0228187	16	TTTTTTTTTTTTTTTTAAAA	TTTTTTGTCGTTTTGTG	-
3	MA1373.1	GAF1	IDD	C2H2 zinc finger factors	TTTTTTTTTTTTTTTKDVWD	NA	-1	0.00171646	3.3574	0.144495	15	TTTTTTTTTTTTTTTTAAAA	TTTTGTCGTTTTGTG	-
3	MA1374.1	IDD7		C2H2 zinc finger factors	TTTTTTTTTTTTTTTKDVWD	NA	2	0.000371551	0.726754	0.0464123	16	TTTTTTTTTTTTTTTTAAAA	TTTTTTTGTCGTTTTGTG	-
3	MA1440.1	fkh-9	FOX	Fork head/winged helix factors	TTTTTTTTTTTTTTTKDVWD	NA	-3	0.00133251	2.60639	0.119999	8	TTTTTTTTTTTTTTTTAAAA	TTGTTTTT	-
3	MA1688.1	ARF16	ARF	B3	TTTTTTTTTTTTTTTKDVWD	NA	-1	0.000838249	1.63961	0.0877298	14	TTTTTTTTTTTTTTTTAAAA	TTTCTTGTCTTGTT	-
3	MA1699.1	ceh-38		Homeo domain factors	TTTTTTTTTTTTTTTKDVWD	NA	0	0.00152499	2.98288	0.134212	16	TTTTTTTTTTTTTTTTAAAA	AATTATCGATTTTTTT	-
3	MA1823.1	Zm00001d027846	DOF	Other C4 zinc finger-type factors	TTTTTTTTTTTTTTTKDVWD	NA	0	8.47e-06	0.0165658	0.00392854	12	TTTTTTTTTTTTTTTTAAAA	TTTTTTCTTTTT	-
3	MA1862.1	FoxD-b	FOX	Fork head/winged helix factors	TTTTTTTTTTTTTTTKDVWD	NA	0	1.75e-05	0.0342221	0.00488171	20	TTTTTTTTTTTTTTTTAAAA	TTTTTTTTGTTTATTTATTT	+
3	MA1863.1	FoxE	FOX	Fork head/winged helix factors	TTTTTTTTTTTTTTTKDVWD	NA	1	2.89e-06	0.00565562	0.0018661	19	TTTTTTTTTTTTTTTTAAAA	TTTTTTTTTGTTTTTTTAGT	+
3	MA1864.1	FoxF	FOX	Fork head/winged helix factors	TTTTTTTTTTTTTTTKDVWD	NA	0	0.000248137	0.485356	0.0331935	20	TTTTTTTTTTTTTTTTAAAA	TTTTGTTTATTTATTTATAT	-
3	MA1865.1	FoxG	FOX	Fork head/winged helix factors	TTTTTTTTTTTTTTTKDVWD	NA	3	2.02e-05	0.0394535	0.00488171	17	TTTTTTTTTTTTTTTTAAAA	TTTTGTTTGTTTGTTTTTTT	+
3	MA1866.1	FoxI-a	FOX	Fork head/winged helix factors	TTTTTTTTTTTTTTTKDVWD	NA	3	1.1e-06	0.00215027	0.00106424	17	TTTTTTTTTTTTTTTTAAAA	TTTTTGTTTGTTTTTTTTTT	-
3	MA1867.1	FoxI-b	FOX	Fork head/winged helix factors	TTTTTTTTTTTTTTTKDVWD	NA	0	0.000170905	0.334291	0.0254541	20	TTTTTTTTTTTTTTTTAAAA	TTTTTTTTGTTTACATAACA	+
3	MA1869.1	FoxK	FOX	Fork head/winged helix factors	TTTTTTTTTTTTTTTKDVWD	NA	0	2.02e-05	0.0394535	0.00488171	20	TTTTTTTTTTTTTTTTAAAA	TTTTTTTTGTTTATTTTTTT	+
3	MA1870.1	FoxL2	FOX	Fork head/winged helix factors	TTTTTTTTTTTTTTTKDVWD	NA	0	2.16e-05	0.0423441	0.00493118	20	TTTTTTTTTTTTTTTTAAAA	TTTTGTTTGTTTATTTTTTT	-
3	MA1871.1	FoxM	FOX	Fork head/winged helix factors	TTTTTTTTTTTTTTTKDVWD	NA	3	1.62e-07	0.000317366	0.000314151	17	TTTTTTTTTTTTTTTTAAAA	TTTTTTTTTGTTTTTTTTTT	-
3	MA1873.1	FoxQ	FOX	Fork head/winged helix factors	TTTTTTTTTTTTTTTKDVWD	NA	0	0.000336447	0.658091	0.0434282	20	TTTTTTTTTTTTTTTTAAAA	TTTTATTGTTTATATATTTT	+
3	MA1916.1	SoxB2	SOX-related factors	High-mobility group (HMG) domain factors	TTTTTTTTTTTTTTTKDVWD	NA	5	0.00101929	1.99372	0.10387	15	TTTTTTTTTTTTTTTTAAAA	AAATTCTATTGTTTTTTTTT	+
3	MA1917.1	SoxC	SOX-related factors	High-mobility group (HMG) domain factors	TTTTTTTTTTTTTTTKDVWD	NA	3	1.63e-05	0.031859	0.00488171	17	TTTTTTTTTTTTTTTTAAAA	AAATTTTATTGTTTTTTTTT	+
3	MA1918.1	SoxF	SOX-related factors	High-mobility group (HMG) domain factors	TTTTTTTTTTTTTTTKDVWD	NA	3	0.00107827	2.1091	0.104386	17	TTTTTTTTTTTTTTTTAAAA	AAATACCATTGTTTTTTTTT	+
3	MA1924.1	Tlx	NK	Homeo domain factors	TTTTTTTTTTTTTTTKDVWD	NA	0	0.00271999	5.32029	0.206525	20	TTTTTTTTTTTTTTTTAAAA	TTTTTATTTAATTAAATTTA	-
3	MA1989.1	Bcl11B	Factors with multiple dispersed zinc fingers	C2H2 zinc finger factors	TTTTTTTTTTTTTTTKDVWD	NA	-1	0.0011536	2.25644	0.108955	14	TTTTTTTTTTTTTTTTAAAA	TTCTTGTGGTTTTT	-
4	MA0080.6	Spi1	Ets-related	Tryptophan cluster factors	RAGAAGAAGAARAAV	NA	3	0.000557269	1.09002	0.150166	14	AAGAAGAAGAAAAAG	AAAAAGAGGAAGTGGAA	+
4	MA0081.2	SPIB	Ets-related	Tryptophan cluster factors	RAGAAGAAGAARAAV	NA	2	0.000406265	0.794655	0.131883	14	AAGAAGAAGAAAAAG	AAAAGAGGAAGTGAAA	-
4	MA0277.1	AZF1		C2H2 zinc finger factors	RAGAAGAAGAARAAV	NA	-3	0.000355946	0.696229	0.12621	9	AAGAAGAAGAAAAAG	AAAAAGAAA	+
4	MA0482.2	GATA4	C4-GATA-related	Other C4 zinc finger-type factors	RAGAAGAAGAARAAV	NA	-2	0.00404179	7.90575	0.507894	12	AAGAAGAAGAAAAAG	AAAGATAAGGAA	-
4	MA0508.3	PRDM1	More than 3 adjacent zinc fingers	C2H2 zinc finger factors	RAGAAGAAGAARAAV	NA	0	0.000723066	1.41432	0.165687	11	AAGAAGAAGAAAAAG	AAGAGAAAGAA	-
4	MA0537.1	blmp-1	More than 3 adjacent zinc fingers	C2H2 zinc finger factors	RAGAAGAAGAARAAV	NA	-2	0.000356391	0.6971	0.12621	11	AAGAAGAAGAAAAAG	AAAAGTGAAAA	+
4	MA0559.1	PI	MIKC	MADS box factors	RAGAAGAAGAARAAV	NA	1	0.000802145	1.569	0.173597	13	AAGAAGAAGAAAAAG	CCAAAAAAGGAAAA	+
4	MA0687.1	SPIC	Ets-related	Tryptophan cluster factors	RAGAAGAAGAARAAV	NA	-3	0.000856356	1.67503	0.175574	12	AAGAAGAAGAAAAAG	AAAAAGAGGAAGTA	+
4	MA1071.1	DOF5.3	DOF	Other C4 zinc finger-type factors	RAGAAGAAGAARAAV	NA	-2	0.00456795	8.9349	0.508409	7	AAGAAGAAGAAAAAG	GAAAAAG	+
4	MA1156.1	JKD		C2H2 zinc finger factors	RAGAAGAAGAARAAV	NA	3	0.00317951	6.21913	0.427094	15	AAGAAGAAGAAAAAG	CAGAAAACGACAAAAAAAAA	-
4	MA1157.1	NUC		C2H2 zinc finger factors	RAGAAGAAGAARAAV	NA	3	0.00505036	9.87849	0.528554	15	AAGAAGAAGAAAAAG	CACAAAACGACAAAAAAAAA	-
4	MA1158.1	MGP		C2H2 zinc finger factors	RAGAAGAAGAARAAV	NA	3	0.00282466	5.52503	0.392978	15	AAGAAGAAGAAAAAG	CAGAAAACGACAAAAAAAAA	+
4	MA1159.1	SGR5		C2H2 zinc finger factors	RAGAAGAAGAARAAV	NA	-1	0.000650183	1.27176	0.158298	14	AAGAAGAAGAAAAAG	AAAAAAAGACAAAAA	+
4	MA1160.1	IDD6		C2H2 zinc finger factors	RAGAAGAAGAARAAV	NA	3	0.00450574	8.81322	0.508409	15	AAGAAGAAGAAAAAG	CACAAAACGACAAAAAAAAA	-
4	MA1188.1	At3g11280	Myb-related	Tryptophan cluster factors	RAGAAGAAGAARAAV	NA	0	0.00264298	5.16967	0.392978	14	AAGAAGAAGAAAAAG	ATGAAGATAAGGAT	-
4	MA1196.1	AT5G05790	Myb-related	Tryptophan cluster factors	RAGAAGAAGAARAAV	NA	-2	0.00178115	3.48393	0.301671	13	AAGAAGAAGAAAAAG	GATGAAGATAAGGTT	-
4	MA1267.1	DOF5.8	DOF	Other C4 zinc finger-type factors	RAGAAGAAGAARAAV	NA	14	7.64e-05	0.149476	0.0330766	15	AAGAAGAAGAAAAAG	AAAAAAAAAAAAGTAAAAAAAAAAAAAAA	-
4	MA1268.1	CDF5	DOF	Other C4 zinc finger-type factors	RAGAAGAAGAARAAV	NA	6	1.03e-06	0.00202317	0.00201462	15	AAGAAGAAGAAAAAG	AAAAAAAAAAAAAAGAAAAAGTGAAAA	-
4	MA1270.1	DOF3.2	DOF	Other C4 zinc finger-type factors	RAGAAGAAGAARAAV	NA	0	6.79e-05	0.132736	0.0330439	15	AAGAAGAAGAAAAAG	AAAAAAAGCAAAAAGTAAA	-
4	MA1273.1	DOF4.2	DOF	Other C4 zinc finger-type factors	RAGAAGAAGAARAAV	NA	2	0.000578233	1.13102	0.150166	15	AAGAAGAAGAAAAAG	AAAAAAAAAAGGCAAAAAA	+
4	MA1274.1	DOF3.6	DOF	Other C4 zinc finger-type factors	RAGAAGAAGAARAAV	NA	2	6.85e-06	0.0133921	0.00698563	15	AAGAAGAAGAAAAAG	AAAAAAAAAAAAAAAAGTAAA	-
4	MA1275.1	DOF1.6	DOF	Other C4 zinc finger-type factors	RAGAAGAAGAARAAV	NA	-1	0.00177169	3.46542	0.301671	11	AAGAAGAAGAAAAAG	AGAAAAAGTAA	+
4	MA1277.1	DOF1.7	DOF	Other C4 zinc finger-type factors	RAGAAGAAGAARAAV	NA	3	8.97e-06	0.0175382	0.00698563	15	AAGAAGAAGAAAAAG	AAAAAGAAAAAGTAAAAAAAA	+
4	MA1278.1	DOF3.4	DOF	Other C4 zinc finger-type factors	RAGAAGAAGAARAAV	NA	3	4.84e-05	0.0946109	0.0269175	15	AAGAAGAAGAAAAAG	AAAAAGTAAAAAAAAAAAAAA	-
4	MA1279.1	DOF1.5	DOF	Other C4 zinc finger-type factors	RAGAAGAAGAARAAV	NA	0	9.76e-07	0.00190966	0.00201462	15	AAGAAGAAGAAAAAG	AAAAAAAAGAAAAAGTGAAAA	+
4	MA1280.1	DOF5.4	DOF	Other C4 zinc finger-type factors	RAGAAGAAGAARAAV	NA	-2	0.0044926	8.78752	0.508409	13	AAGAAGAAGAAAAAG	CAAAAAGTTAAAAA	+
4	MA1281.1	DOF5.1	DOF	Other C4 zinc finger-type factors	RAGAAGAAGAARAAV	NA	1	3.8e-05	0.0743372	0.0246744	15	AAGAAGAAGAAAAAG	AAAAAAGTAAAAAAAAAAAAA	+
4	MA1371.1	IDD4		C2H2 zinc finger factors	RAGAAGAAGAARAAV	NA	0	0.00249654	4.88324	0.392055	15	AAGAAGAAGAAAAAG	CACAAAACGACAAAAAA	+
4	MA1374.1	IDD7		C2H2 zinc finger factors	RAGAAGAAGAARAAV	NA	3	0.00251609	4.92148	0.392055	15	AAGAAGAAGAAAAAG	CACAAAACGACAAAAAAA	+
4	MA1404.1	BPC1		BBR/BPC	RAGAAGAAGAARAAV	NA	8	0.00479515	9.37932	0.518872	15	AAGAAGAAGAAAAAG	GAGAGAGAGAGAGAGAGAGAGAGA	+
4	MA1623.1	Stat2	STAT factors	STAT domain factors	RAGAAGAAGAARAAV	NA	-1	0.000493799	0.965872	0.147968	13	AAGAAGAAGAAAAAG	AGAAACAGAAACT	+
4	MA1660.1	NAC013	NAC	GCM domain factors	RAGAAGAAGAARAAV	NA	9	0.00160899	3.14719	0.298466	15	AAGAAGAAGAAAAAG	GTTTACTTGGAGAACAAGTAAAAT	-
4	MA1688.1	ARF16	ARF	B3	RAGAAGAAGAARAAV	NA	0	0.00280637	5.48927	0.392978	14	AAGAAGAAGAAAAAG	AACAAGACAAGAAA	+
4	MA1723.1	PRDM9	Factors with multiple dispersed zinc fingers	C2H2 zinc finger factors	RAGAAGAAGAARAAV	NA	8	0.0012461	2.43738	0.242709	15	AAGAAGAAGAAAAAG	GGTGGGCAGGGAGGAAGCAGAAGG	+
4	MA1729.1	ZNF680	More than 3 adjacent zinc fingers	C2H2 zinc finger factors	RAGAAGAAGAARAAV	NA	4	0.00455708	8.91365	0.508409	11	AAGAAGAAGAAAAAG	GTCCAAGAAGAATGA	+
4	MA1823.1	Zm00001d027846	DOF	Other C4 zinc finger-type factors	RAGAAGAAGAARAAV	NA	-3	8.77e-06	0.0171601	0.00698563	12	AAGAAGAAGAAAAAG	AAAAAGAAAAAA	+
4	MA1989.1	Bcl11B	Factors with multiple dispersed zinc fingers	C2H2 zinc finger factors	RAGAAGAAGAARAAV	NA	0	0.00355816	6.95977	0.462025	14	AAGAAGAAGAAAAAG	AAAAACCACAAGAA	+
5	MA0016.1	usp		Nuclear receptors with C4 zinc fingers	MVGCSDVAGDBGSKKKCWCMGSNDGCCVB	NA	-11	0.000390406	0.763634	0.454655	10	CAGCCTGAGTTGGGGGCACAGGAGGCCAG	GGGGTCACGG	+
5	MA0026.1	Eip74EF	Ets-related	Tryptophan cluster factors	MVGCSDVAGDBGSKKKCWCMGSNDGCCVB	NA	-18	0.00474554	9.28228	0.541862	7	CAGCCTGAGTTGGGGGCACAGGAGGCCAG	CCGGAAG	+
5	MA0111.1	Spz1	bHLH-ZIP	Basic helix-loop-helix factors (bHLH)	MVGCSDVAGDBGSKKKCWCMGSNDGCCVB	NA	-11	0.00363999	7.11981	0.500506	11	CAGCCTGAGTTGGGGGCACAGGAGGCCAG	AGGGTAACAGC	+
5	MA0123.1	abi4	ERF/DREB	AP2/EREBP	MVGCSDVAGDBGSKKKCWCMGSNDGCCVB	NA	-11	0.000918593	1.79677	0.454655	10	CAGCCTGAGTTGGGGGCACAGGAGGCCAG	GGGGGCACCG	-
5	MA0163.1	PLAG1	More than 3 adjacent zinc fingers	C2H2 zinc finger factors	MVGCSDVAGDBGSKKKCWCMGSNDGCCVB	NA	-11	0.00334451	6.54187	0.500506	14	CAGCCTGAGTTGGGGGCACAGGAGGCCAG	GGGGCCCAAGGGGG	+
5	MA0324.1	LEU3		C6 zinc cluster factors	MVGCSDVAGDBGSKKKCWCMGSNDGCCVB	NA	-12	0.00241434	4.72245	0.500506	10	CAGCCTGAGTTGGGGGCACAGGAGGCCAG	CCGTTACCGG	+
5	MA0474.3	Erg	Ets-related	Tryptophan cluster factors	MVGCSDVAGDBGSKKKCWCMGSNDGCCVB	NA	-15	0.00357379	6.99032	0.500506	14	CAGCCTGAGTTGGGGGCACAGGAGGCCAG	AAACAGGAAGTGGG	+
5	MA0697.2	Zic3	More than 3 adjacent zinc fingers	C2H2 zinc finger factors	MVGCSDVAGDBGSKKKCWCMGSNDGCCVB	NA	-16	0.00157604	3.08273	0.470657	13	CAGCCTGAGTTGGGGGCACAGGAGGCCAG	CACAGCAGGAGGC	+
5	MA0860.1	Rarg	Thyroid hormone receptor-related factors (NR1)	Nuclear receptors with C4 zinc fingers	MVGCSDVAGDBGSKKKCWCMGSNDGCCVB	NA	-11	0.00495254	9.68717	0.543178	17	CAGCCTGAGTTGGGGGCACAGGAGGCCAG	AAGGTCACGAAAGGTCA	+
5	MA1221.1	RAP2-6	ERF/DREB	AP2/EREBP	MVGCSDVAGDBGSKKKCWCMGSNDGCCVB	NA	-10	0.00106996	2.09283	0.454655	15	CAGCCTGAGTTGGGGGCACAGGAGGCCAG	TGGCGGCGGCGGAGG	+
5	MA1225.1	ERF5	ERF/DREB	AP2/EREBP	MVGCSDVAGDBGSKKKCWCMGSNDGCCVB	NA	-10	0.00373875	7.31299	0.500506	15	CAGCCTGAGTTGGGGGCACAGGAGGCCAG	TGGCGGCGGCGGTGG	-
5	MA1228.1	ERF091	ERF/DREB	AP2/EREBP	MVGCSDVAGDBGSKKKCWCMGSNDGCCVB	NA	-9	0.00349213	6.8306	0.500506	17	CAGCCTGAGTTGGGGGCACAGGAGGCCAG	GCGGCGGCGGCGGCGGC	+
5	MA1232.1	ERF054	ERF/DREB	AP2/EREBP	MVGCSDVAGDBGSKKKCWCMGSNDGCCVB	NA	-8	0.00417723	8.17066	0.514172	20	CAGCCTGAGTTGGGGGCACAGGAGGCCAG	GGCGGTGGAGGCGGTGGTGG	+
5	MA1239.1	ERF104	ERF/DREB	AP2/EREBP	MVGCSDVAGDBGSKKKCWCMGSNDGCCVB	NA	-8	0.00174443	3.4121	0.483734	19	CAGCCTGAGTTGGGGGCACAGGAGGCCAG	GGCGGCGGCGGCGGCGGCG	-
5	MA1244.1	ABR1	ERF/DREB	AP2/EREBP	MVGCSDVAGDBGSKKKCWCMGSNDGCCVB	NA	-2	0.0010253	2.00549	0.454655	19	CAGCCTGAGTTGGGGGCACAGGAGGCCAG	GGCGGAAATGGCGGCGGCG	+
5	MA1246.1	LEP	ERF/DREB	AP2/EREBP	MVGCSDVAGDBGSKKKCWCMGSNDGCCVB	NA	-2	0.000686457	1.34271	0.454655	21	CAGCCTGAGTTGGGGGCACAGGAGGCCAG	GGCGGCGGTGGCGGCGGCGGA	-
5	MA1247.1	ERF087	ERF/DREB	AP2/EREBP	MVGCSDVAGDBGSKKKCWCMGSNDGCCVB	NA	-10	0.00140534	2.74885	0.454655	15	CAGCCTGAGTTGGGGGCACAGGAGGCCAG	TGGCGGCGGCGGTGG	+
5	MA1252.1	ERF086	ERF/DREB	AP2/EREBP	MVGCSDVAGDBGSKKKCWCMGSNDGCCVB	NA	-10	0.00309095	6.0459	0.500506	15	CAGCCTGAGTTGGGGGCACAGGAGGCCAG	TGGCGGCGGCGGCGG	-
5	MA1256.1	RAP2-12	ERF/DREB	AP2/EREBP	MVGCSDVAGDBGSKKKCWCMGSNDGCCVB	NA	-1	0.000914499	1.78876	0.454655	21	CAGCCTGAGTTGGGGGCACAGGAGGCCAG	CGGCGGAAATGGCGGCGGAGG	+
5	MA1257.1	ERF9	ERF/DREB	AP2/EREBP	MVGCSDVAGDBGSKKKCWCMGSNDGCCVB	NA	-1	0.00260293	5.09133	0.500506	21	CAGCCTGAGTTGGGGGCACAGGAGGCCAG	CGGCGGCGGTGGCGGCGGCGG	+
5	MA1262.1	ERF2	ERF/DREB	AP2/EREBP	MVGCSDVAGDBGSKKKCWCMGSNDGCCVB	NA	-7	0.00305136	5.96847	0.500506	21	CAGCCTGAGTTGGGGGCACAGGAGGCCAG	TGGCGGCGGCGGAGGCGGCGG	-
5	MA1264.1	ERF095	ERF/DREB	AP2/EREBP	MVGCSDVAGDBGSKKKCWCMGSNDGCCVB	NA	-10	0.00351002	6.8656	0.500506	15	CAGCCTGAGTTGGGGGCACAGGAGGCCAG	CGGCGGCGGCGGCGG	+
5	MA1484.1	ETS2	Ets-related	Tryptophan cluster factors	MVGCSDVAGDBGSKKKCWCMGSNDGCCVB	NA	-16	0.00503689	9.85216	0.543178	10	CAGCCTGAGTTGGGGGCACAGGAGGCCAG	GACCGGAAGT	+
5	MA1520.1	MAF	Maf-related	Basic leucine zipper factors (bZIP)	MVGCSDVAGDBGSKKKCWCMGSNDGCCVB	NA	-9	0.00329431	6.44368	0.500506	15	CAGCCTGAGTTGGGGGCACAGGAGGCCAG	TTGCTGACTCAGCAT	-
5	MA1576.1	THRB	Thyroid hormone receptor-related factors (NR1)	Nuclear receptors with C4 zinc fingers	MVGCSDVAGDBGSKKKCWCMGSNDGCCVB	NA	-10	0.00219646	4.29628	0.500506	19	CAGCCTGAGTTGGGGGCACAGGAGGCCAG	TAAGGTCACGTAAGGTCAC	-
5	MA1725.1	ZNF189	More than 3 adjacent zinc fingers	C2H2 zinc finger factors	MVGCSDVAGDBGSKKKCWCMGSNDGCCVB	NA	-12	0.000392919	0.76855	0.454655	13	CAGCCTGAGTTGGGGGCACAGGAGGCCAG	AGGGAACAGCATG	-
5	MA1753.1	ERF057	ERF/DREB	AP2/EREBP	MVGCSDVAGDBGSKKKCWCMGSNDGCCVB	NA	-10	0.00423816	8.28983	0.514172	15	CAGCCTGAGTTGGGGGCACAGGAGGCCAG	TGGCGGCGGCGGTGG	-
5	MA1754.1	ERF073	ERF/DREB	AP2/EREBP	MVGCSDVAGDBGSKKKCWCMGSNDGCCVB	NA	-4	0.000220439	0.43118	0.454655	21	CAGCCTGAGTTGGGGGCACAGGAGGCCAG	CGGAAATGGCGGCGGCGGTGG	-
5	MA1833.1	Zm00001d049364	ERF/DREB	AP2/EREBP	MVGCSDVAGDBGSKKKCWCMGSNDGCCVB	NA	-11	0.000850266	1.66312	0.454655	16	CAGCCTGAGTTGGGGGCACAGGAGGCCAG	GGCGGCGGCGGCGGCG	-
5	MA1854.1	Etv1/4/5	Ets-related	Tryptophan cluster factors	MVGCSDVAGDBGSKKKCWCMGSNDGCCVB	NA	-11	0.00355958	6.96254	0.500506	18	CAGCCTGAGTTGGGGGCACAGGAGGCCAG	GGGGCGACCGGAAGTGCCCC	-
5	MA1969.1	THRA	Thyroid hormone receptor-related factors (NR1)	Nuclear receptors with C4 zinc fingers	MVGCSDVAGDBGSKKKCWCMGSNDGCCVB	NA	-8	0.00231827	4.53454	0.500506	21	CAGCCTGAGTTGGGGGCACAGGAGGCCAG	GGAGAGGTCACATGAGGACACAGG	-
5	MA1986.1	ZNF692	More than 3 adjacent zinc fingers	C2H2 zinc finger factors	MVGCSDVAGDBGSKKKCWCMGSNDGCCVB	NA	-12	0.0013176	2.57723	0.454655	10	CAGCCTGAGTTGGGGGCACAGGAGGCCAG	GGGGCCCACC	+
5	MA1992.1	Ikzf3	Three-zinc finger Kruppel-related	C2H2 zinc finger factors	MVGCSDVAGDBGSKKKCWCMGSNDGCCVB	NA	-15	0.00398121	7.78725	0.514172	14	CAGCCTGAGTTGGGGGCACAGGAGGCCAG	AGACAGGAAGTGGGG	+
5	MA2022.1	LOB	LBD	Other C4 zinc finger-type factors	MVGCSDVAGDBGSKKKCWCMGSNDGCCVB	NA	-11	0.00292263	5.71667	0.500506	17	CAGCCTGAGTTGGGGGCACAGGAGGCCAG	GGCGGCGGCGGCGGCGG	-
6	MA0062.3	GABPA	Ets-related	Tryptophan cluster factors	RAKAWWKRCAAAAAGRDRAAAARGAAGGGGWRDGAAADDGAVGWGWCMRC	NA	-17	0.00338426	6.61961	0.256962	14	AATAAAGACAAAAAGGAAAAAAAGAAGGGGAGTGAAAAGGAGGAGACAGC	AAACAGGAAGTGGG	-
6	MA0080.6	Spi1	Ets-related	Tryptophan cluster factors	RAKAWWKRCAAAAAGRDRAAAARGAAGGGGWRDGAAADDGAVGWGWCMRC	NA	-15	6.58e-05	0.128654	0.0318377	17	AATAAAGACAAAAAGGAAAAAAAGAAGGGGAGTGAAAAGGAGGAGACAGC	AAAAAGAGGAAGTGGAA	+
6	MA0081.2	SPIB	Ets-related	Tryptophan cluster factors	RAKAWWKRCAAAAAGRDRAAAARGAAGGGGWRDGAAADDGAVGWGWCMRC	NA	-21	0.000463319	0.906252	0.078006	16	AATAAAGACAAAAAGGAAAAAAAGAAGGGGAGTGAAAAGGAGGAGACAGC	AAAAGAGGAAGTGAAA	-
6	MA0136.3	Elf5	Ets-related	Tryptophan cluster factors	RAKAWWKRCAAAAAGRDRAAAARGAAGGGGWRDGAAADDGAVGWGWCMRC	NA	-18	0.00119994	2.34708	0.136665	12	AATAAAGACAAAAAGGAAAAAAAGAAGGGGAGTGAAAAGGAGGAGACAGC	AGAAGGAAGTGA	+
6	MA0149.1	EWSR1-FLI1	Ets-related	Tryptophan cluster factors	RAKAWWKRCAAAAAGRDRAAAARGAAGGGGWRDGAAADDGAVGWGWCMRC	NA	-10	0.000132985	0.260119	0.042914	18	AATAAAGACAAAAAGGAAAAAAAGAAGGGGAGTGAAAAGGAGGAGACAGC	GGAAGGAAGGAAGGAAGG	+
6	MA0277.1	AZF1		C2H2 zinc finger factors	RAKAWWKRCAAAAAGRDRAAAARGAAGGGGWRDGAAADDGAVGWGWCMRC	NA	-18	0.000214459	0.419481	0.0526554	9	AATAAAGACAAAAAGGAAAAAAAGAAGGGGAGTGAAAAGGAGGAGACAGC	AAAAAGAAA	+
6	MA0341.1	MSN2	Other factors with up to three adjacent zinc fingers	C2H2 zinc finger factors	RAKAWWKRCAAAAAGRDRAAAARGAAGGGGWRDGAAADDGAVGWGWCMRC	NA	-25	0.000728222	1.4244	0.104442	5	AATAAAGACAAAAAGGAAAAAAAGAAGGGGAGTGAAAAGGAGGAGACAGC	AGGGG	+
6	MA0342.1	MSN4	Other factors with up to three adjacent zinc fingers	C2H2 zinc finger factors	RAKAWWKRCAAAAAGRDRAAAARGAAGGGGWRDGAAADDGAVGWGWCMRC	NA	-25	0.000217564	0.425555	0.0526554	5	AATAAAGACAAAAAGGAAAAAAAGAAGGGGAGTGAAAAGGAGGAGACAGC	AGGGG	+
6	MA0366.1	RGM1		C2H2 zinc finger factors	RAKAWWKRCAAAAAGRDRAAAARGAAGGGGWRDGAAADDGAVGWGWCMRC	NA	-25	0.000217564	0.425555	0.0526554	5	AATAAAGACAAAAAGGAAAAAAAGAAGGGGAGTGAAAAGGAGGAGACAGC	AGGGG	+
6	MA0442.2	SOX10	SOX-related factors	High-mobility group (HMG) domain factors	RAKAWWKRCAAAAAGRDRAAAARGAAGGGGWRDGAAADDGAVGWGWCMRC	NA	-15	0.00247874	4.84842	0.213302	11	AATAAAGACAAAAAGGAAAAAAAGAAGGGGAGTGAAAAGGAGGAGACAGC	AAAACAAAGAA	+
6	MA0452.2	Kr	More than 3 adjacent zinc fingers	C2H2 zinc finger factors	RAKAWWKRCAAAAAGRDRAAAARGAAGGGGWRDGAAADDGAVGWGWCMRC	NA	-20	0.00196275	3.83913	0.194884	14	AATAAAGACAAAAAGGAAAAAAAGAAGGGGAGTGAAAAGGAGGAGACAGC	GAAAAAGGGTTAAA	-
6	MA0537.1	blmp-1	More than 3 adjacent zinc fingers	C2H2 zinc finger factors	RAKAWWKRCAAAAAGRDRAAAARGAAGGGGWRDGAAADDGAVGWGWCMRC	NA	-10	0.0013185	2.57899	0.145877	11	AATAAAGACAAAAAGGAAAAAAAGAAGGGGAGTGAAAAGGAGGAGACAGC	AAAAGTGAAAA	+
6	MA0554.1	SOC1	MIKC	MADS box factors	RAKAWWKRCAAAAAGRDRAAAARGAAGGGGWRDGAAADDGAVGWGWCMRC	NA	-7	0.000903398	1.76705	0.120408	15	AATAAAGACAAAAAGGAAAAAAAGAAGGGGAGTGAAAAGGAGGAGACAGC	CCAAAAATGGAAAAA	-
6	MA0555.1	SVP	MIKC	MADS box factors	RAKAWWKRCAAAAAGRDRAAAARGAAGGGGWRDGAAADDGAVGWGWCMRC	NA	-3	0.00148703	2.90862	0.159953	20	AATAAAGACAAAAAGGAAAAAAAGAAGGGGAGTGAAAAGGAGGAGACAGC	ATTACCAAAAATGGAAAGAA	+
6	MA0558.1	FLC	MIKC	MADS box factors	RAKAWWKRCAAAAAGRDRAAAARGAAGGGGWRDGAAADDGAVGWGWCMRC	NA	-2	0.00358467	7.01162	0.261908	21	AATAAAGACAAAAAGGAAAAAAAGAAGGGGAGTGAAAAGGAGGAGACAGC	AATTTCCAAAAATAGAAAGAA	+
6	MA0559.1	PI	MIKC	MADS box factors	RAKAWWKRCAAAAAGRDRAAAARGAAGGGGWRDGAAADDGAVGWGWCMRC	NA	-8	0.000206231	0.403387	0.0526554	14	AATAAAGACAAAAAGGAAAAAAAGAAGGGGAGTGAAAAGGAGGAGACAGC	CCAAAAAAGGAAAA	+
6	MA0687.1	SPIC	Ets-related	Tryptophan cluster factors	RAKAWWKRCAAAAAGRDRAAAARGAAGGGGWRDGAAADDGAVGWGWCMRC	NA	-9	0.00440823	8.6225	0.289326	14	AATAAAGACAAAAAGGAAAAAAAGAAGGGGAGTGAAAAGGAGGAGACAGC	AAAAAGAGGAAGTA	+
6	MA0688.1	TBX2	TBX2-related factors	T-Box factors	RAKAWWKRCAAAAAGRDRAAAARGAAGGGGWRDGAAADDGAVGWGWCMRC	NA	-26	0.00311874	6.10025	0.241538	11	AATAAAGACAAAAAGGAAAAAAAGAAGGGGAGTGAAAAGGAGGAGACAGC	AAGGTGTGAAA	+
6	MA0690.2	TBX21	TBrain-related factors	T-Box factors	RAKAWWKRCAAAAAGRDRAAAARGAAGGGGWRDGAAADDGAVGWGWCMRC	NA	-26	0.0039094	7.64679	0.26559	11	AATAAAGACAAAAAGGAAAAAAAGAAGGGGAGTGAAAAGGAGGAGACAGC	AAGGTGTGAAA	-
6	MA0761.2	ETV1	Ets-related	Tryptophan cluster factors	RAKAWWKRCAAAAAGRDRAAAARGAAGGGGWRDGAAADDGAVGWGWCMRC	NA	-22	0.00386501	7.55996	0.26559	14	AATAAAGACAAAAAGGAAAAAAAGAAGGGGAGTGAAAAGGAGGAGACAGC	AAACAGGAAGTGAA	+
6	MA0802.1	TBR1	TBrain-related factors	T-Box factors	RAKAWWKRCAAAAAGRDRAAAARGAAGGGGWRDGAAADDGAVGWGWCMRC	NA	-27	0.00239339	4.68147	0.210638	10	AATAAAGACAAAAAGGAAAAAAAGAAGGGGAGTGAAAAGGAGGAGACAGC	AGGTGTGAAA	+
6	MA0940.1	AP1	MIKC	MADS box factors	RAKAWWKRCAAAAAGRDRAAAARGAAGGGGWRDGAAADDGAVGWGWCMRC	NA	-7	0.00119919	2.34562	0.136665	13	AATAAAGACAAAAAGGAAAAAAAGAAGGGGAGTGAAAAGGAGGAGACAGC	CCAAAAAAGGAAA	+
6	MA0984.1	DOF5.7	DOF	Other C4 zinc finger-type factors	RAKAWWKRCAAAAAGRDRAAAARGAAGGGGWRDGAAADDGAVGWGWCMRC	NA	-22	0.0010394	2.03308	0.12578	8	AATAAAGACAAAAAGGAAAAAAAGAAGGGGAGTGAAAAGGAGGAGACAGC	AAAAGAGG	+
6	MA1156.1	JKD		C2H2 zinc finger factors	RAKAWWKRCAAAAAGRDRAAAARGAAGGGGWRDGAAADDGAVGWGWCMRC	NA	-6	0.000887653	1.73625	0.120408	20	AATAAAGACAAAAAGGAAAAAAAGAAGGGGAGTGAAAAGGAGGAGACAGC	CAGAAAACGACAAAAAAAAA	-
6	MA1157.1	NUC		C2H2 zinc finger factors	RAKAWWKRCAAAAAGRDRAAAARGAAGGGGWRDGAAADDGAVGWGWCMRC	NA	-6	0.000553357	1.08237	0.0824153	20	AATAAAGACAAAAAGGAAAAAAAGAAGGGGAGTGAAAAGGAGGAGACAGC	CACAAAACGACAAAAAAAAA	-
6	MA1158.1	MGP		C2H2 zinc finger factors	RAKAWWKRCAAAAAGRDRAAAARGAAGGGGWRDGAAADDGAVGWGWCMRC	NA	-6	0.000521125	1.01932	0.0807193	20	AATAAAGACAAAAAGGAAAAAAAGAAGGGGAGTGAAAAGGAGGAGACAGC	CAGAAAACGACAAAAAAAAA	+
6	MA1159.1	SGR5		C2H2 zinc finger factors	RAKAWWKRCAAAAAGRDRAAAARGAAGGGGWRDGAAADDGAVGWGWCMRC	NA	1	0.00234046	4.57795	0.210638	14	AATAAAGACAAAAAGGAAAAAAAGAAGGGGAGTGAAAAGGAGGAGACAGC	AAAAAAAGACAAAAA	+
6	MA1160.1	IDD6		C2H2 zinc finger factors	RAKAWWKRCAAAAAGRDRAAAARGAAGGGGWRDGAAADDGAVGWGWCMRC	NA	-6	0.000490666	0.959742	0.0791681	20	AATAAAGACAAAAAGGAAAAAAAGAAGGGGAGTGAAAAGGAGGAGACAGC	CACAAAACGACAAAAAAAAA	-
6	MA1193.1	AT2G38090	Myb-related	Tryptophan cluster factors	RAKAWWKRCAAAAAGRDRAAAARGAAGGGGWRDGAAADDGAVGWGWCMRC	NA	-9	0.00275862	5.39587	0.223102	21	AATAAAGACAAAAAGGAAAAAAAGAAGGGGAGTGAAAAGGAGGAGACAGC	AAAAAATTGGATAAGGATAAG	+
6	MA1205.1	AGL6	MIKC	MADS box factors	RAKAWWKRCAAAAAGRDRAAAARGAAGGGGWRDGAAADDGAVGWGWCMRC	NA	-4	0.00348489	6.81645	0.259515	19	AATAAAGACAAAAAGGAAAAAAAGAAGGGGAGTGAAAAGGAGGAGACAGC	TTTCCAAAAAAGGAAAAAA	+
6	MA1208.1	GT-2	Trihelix	Tryptophan cluster factors	RAKAWWKRCAAAAAGRDRAAAARGAAGGGGWRDGAAADDGAVGWGWCMRC	NA	-9	0.00386501	7.55996	0.26559	14	AATAAAGACAAAAAGGAAAAAAAGAAGGGGAGTGAAAAGGAGGAGACAGC	AAAACGGTAAAAAA	-
6	MA1267.1	DOF5.8	DOF	Other C4 zinc finger-type factors	RAKAWWKRCAAAAAGRDRAAAARGAAGGGGWRDGAAADDGAVGWGWCMRC	NA	-10	1.05e-05	0.0205691	0.00976918	29	AATAAAGACAAAAAGGAAAAAAAGAAGGGGAGTGAAAAGGAGGAGACAGC	AAAAAAAAAAAAGTAAAAAAAAAAAAAAA	-
6	MA1268.1	CDF5	DOF	Other C4 zinc finger-type factors	RAKAWWKRCAAAAAGRDRAAAARGAAGGGGWRDGAAADDGAVGWGWCMRC	NA	-9	3.32e-07	0.000649331	0.0012855	27	AATAAAGACAAAAAGGAAAAAAAGAAGGGGAGTGAAAAGGAGGAGACAGC	AAAAAAAAAAAAAAGAAAAAGTGAAAA	-
6	MA1270.1	DOF3.2	DOF	Other C4 zinc finger-type factors	RAKAWWKRCAAAAAGRDRAAAARGAAGGGGWRDGAAADDGAVGWGWCMRC	NA	-9	0.000371143	0.725955	0.07186	19	AATAAAGACAAAAAGGAAAAAAAGAAGGGGAGTGAAAAGGAGGAGACAGC	AAAAAAAGCAAAAAGTAAA	-
6	MA1273.1	DOF4.2	DOF	Other C4 zinc finger-type factors	RAKAWWKRCAAAAAGRDRAAAARGAAGGGGWRDGAAADDGAVGWGWCMRC	NA	-18	0.000448095	0.876474	0.078006	19	AATAAAGACAAAAAGGAAAAAAAGAAGGGGAGTGAAAAGGAGGAGACAGC	AAAAAAAAAAGGCAAAAAA	+
6	MA1274.1	DOF3.6	DOF	Other C4 zinc finger-type factors	RAKAWWKRCAAAAAGRDRAAAARGAAGGGGWRDGAAADDGAVGWGWCMRC	NA	-7	4.71e-06	0.00921638	0.00608199	21	AATAAAGACAAAAAGGAAAAAAAGAAGGGGAGTGAAAAGGAGGAGACAGC	AAAAAAAAAAAAAAAAGTAAA	-
6	MA1276.1	DOF3.5	DOF	Other C4 zinc finger-type factors	RAKAWWKRCAAAAAGRDRAAAARGAAGGGGWRDGAAADDGAVGWGWCMRC	NA	-8	0.00289009	5.65301	0.228397	11	AATAAAGACAAAAAGGAAAAAAAGAAGGGGAGTGAAAAGGAGGAGACAGC	CAAAAAGTTAA	+
6	MA1277.1	DOF1.7	DOF	Other C4 zinc finger-type factors	RAKAWWKRCAAAAAGRDRAAAARGAAGGGGWRDGAAADDGAVGWGWCMRC	NA	-18	8.19e-05	0.160132	0.0352244	21	AATAAAGACAAAAAGGAAAAAAAGAAGGGGAGTGAAAAGGAGGAGACAGC	AAAAAGAAAAAGTAAAAAAAA	+
6	MA1278.1	DOF3.4	DOF	Other C4 zinc finger-type factors	RAKAWWKRCAAAAAGRDRAAAARGAAGGGGWRDGAAADDGAVGWGWCMRC	NA	-9	1.88e-06	0.00368138	0.00364408	21	AATAAAGACAAAAAGGAAAAAAAGAAGGGGAGTGAAAAGGAGGAGACAGC	AAAAAGTAAAAAAAAAAAAAA	-
6	MA1279.1	DOF1.5	DOF	Other C4 zinc finger-type factors	RAKAWWKRCAAAAAGRDRAAAARGAAGGGGWRDGAAADDGAVGWGWCMRC	NA	-17	9.32e-05	0.182208	0.0359365	21	AATAAAGACAAAAAGGAAAAAAAGAAGGGGAGTGAAAAGGAGGAGACAGC	AAAAAAAAGAAAAAGTGAAAA	+
6	MA1280.1	DOF5.4	DOF	Other C4 zinc finger-type factors	RAKAWWKRCAAAAAGRDRAAAARGAAGGGGWRDGAAADDGAVGWGWCMRC	NA	-8	2.8e-05	0.0548565	0.0155145	14	AATAAAGACAAAAAGGAAAAAAAGAAGGGGAGTGAAAAGGAGGAGACAGC	CAAAAAGTTAAAAA	+
6	MA1281.1	DOF5.1	DOF	Other C4 zinc finger-type factors	RAKAWWKRCAAAAAGRDRAAAARGAAGGGGWRDGAAADDGAVGWGWCMRC	NA	-9	1.51e-05	0.0294954	0.00976918	21	AATAAAGACAAAAAGGAAAAAAAGAAGGGGAGTGAAAAGGAGGAGACAGC	AAAAAAGTAAAAAAAAAAAAA	+
6	MA1370.1	IDD5		C2H2 zinc finger factors	RAKAWWKRCAAAAAGRDRAAAARGAAGGGGWRDGAAADDGAVGWGWCMRC	NA	-6	0.00374881	7.33268	0.26559	16	AATAAAGACAAAAAGGAAAAAAAGAAGGGGAGTGAAAAGGAGGAGACAGC	CACAAAACGACAAAAA	-
6	MA1371.1	IDD4		C2H2 zinc finger factors	RAKAWWKRCAAAAAGRDRAAAARGAAGGGGWRDGAAADDGAVGWGWCMRC	NA	-6	0.00399545	7.8151	0.266756	17	AATAAAGACAAAAAGGAAAAAAAGAAGGGGAGTGAAAAGGAGGAGACAGC	CACAAAACGACAAAAAA	+
6	MA1381.1	AT3G46070		C2H2 zinc finger factors	RAKAWWKRCAAAAAGRDRAAAARGAAGGGGWRDGAAADDGAVGWGWCMRC	NA	-26	0.000260177	0.508906	0.0592646	15	AATAAAGACAAAAAGGAAAAAAAGAAGGGGAGTGAAAAGGAGGAGACAGC	GGAGAGTGAAAATGA	-
6	MA1382.1	FAR1	WRKY-like_FRS/FRF	GCM domain factors	RAKAWWKRCAAAAAGRDRAAAARGAAGGGGWRDGAAADDGAVGWGWCMRC	NA	-23	0.00234046	4.57795	0.210638	15	AATAAAGACAAAAAGGAAAAAAAGAAGGGGAGTGAAAAGGAGGAGACAGC	GGAGGCGCGTGAGGT	-
6	MA1402.1	BPC6		BBR/BPC	RAKAWWKRCAAAAAGRDRAAAARGAAGGGGWRDGAAADDGAVGWGWCMRC	NA	-21	0.00170186	3.32885	0.178114	21	AATAAAGACAAAAAGGAAAAAAAGAAGGGGAGTGAAAAGGAGGAGACAGC	GAGAGAGAGAGAGAGAGAGAG	-
6	MA1403.1	BPC5		BBR/BPC	RAKAWWKRCAAAAAGRDRAAAARGAAGGGGWRDGAAADDGAVGWGWCMRC	NA	-12	0.000102083	0.199674	0.0359365	30	AATAAAGACAAAAAGGAAAAAAAGAAGGGGAGTGAAAAGGAGGAGACAGC	AGAGAGAGAGAGAGAGAGAGAGAGAGAGAG	+
6	MA1404.1	BPC1		BBR/BPC	RAKAWWKRCAAAAAGRDRAAAARGAAGGGGWRDGAAADDGAVGWGWCMRC	NA	-17	0.000295294	0.577595	0.0601834	24	AATAAAGACAAAAAGGAAAAAAAGAAGGGGAGTGAAAAGGAGGAGACAGC	GAGAGAGAGAGAGAGAGAGAGAGA	+
6	MA1565.1	TBX18	TBX1-related factors	T-Box factors	RAKAWWKRCAAAAAGRDRAAAARGAAGGGGWRDGAAADDGAVGWGWCMRC	NA	-25	0.000421833	0.825106	0.0777853	12	AATAAAGACAAAAAGGAAAAAAAGAAGGGGAGTGAAAAGGAGGAGACAGC	GGAGGTGTGAAA	+
6	MA1566.2	TBX3	TBX2-related factors	T-Box factors	RAKAWWKRCAAAAAGRDRAAAARGAAGGGGWRDGAAADDGAVGWGWCMRC	NA	-26	0.00229413	4.48732	0.210638	11	AATAAAGACAAAAAGGAAAAAAAGAAGGGGAGTGAAAAGGAGGAGACAGC	AAGGTGTGAAA	+
6	MA1567.2	Tbx6	TBX6-related factors	T-Box factors	RAKAWWKRCAAAAAGRDRAAAARGAAGGGGWRDGAAADDGAVGWGWCMRC	NA	-26	0.000276333	0.540507	0.0594478	12	AATAAAGACAAAAAGGAAAAAAAGAAGGGGAGTGAAAAGGAGGAGACAGC	GAGGTGTGAAGT	+
6	MA1652.1	ZKSCAN5	Factors with multiple dispersed zinc fingers	C2H2 zinc finger factors	RAKAWWKRCAAAAAGRDRAAAARGAAGGGGWRDGAAADDGAVGWGWCMRC	NA	-22	0.00196275	3.83913	0.194884	14	AATAAAGACAAAAAGGAAAAAAAGAAGGGGAGTGAAAAGGAGGAGACAGC	GGAGGAGGTGAGAA	+
6	MA1723.1	PRDM9	Factors with multiple dispersed zinc fingers	C2H2 zinc finger factors	RAKAWWKRCAAAAAGRDRAAAARGAAGGGGWRDGAAADDGAVGWGWCMRC	NA	-19	0.00233589	4.56901	0.210638	24	AATAAAGACAAAAAGGAAAAAAAGAAGGGGAGTGAAAAGGAGGAGACAGC	GGTGGGCAGGGAGGAAGCAGAAGG	+
6	MA1774.1	MYB60	Myb	Tryptophan cluster factors	RAKAWWKRCAAAAAGRDRAAAARGAAGGGGWRDGAAADDGAVGWGWCMRC	NA	-20	0.00093283	1.82462	0.120408	19	AATAAAGACAAAAAGGAAAAAAAGAAGGGGAGTGAAAAGGAGGAGACAGC	AAAAAGGTGGTTGGAAAAG	-
6	MA1823.1	Zm00001d027846	DOF	Other C4 zinc finger-type factors	RAKAWWKRCAAAAAGRDRAAAARGAAGGGGWRDGAAADDGAVGWGWCMRC	NA	-9	1.51e-05	0.0296075	0.00976918	12	AATAAAGACAAAAAGGAAAAAAAGAAGGGGAGTGAAAAGGAGGAGACAGC	AAAAAGAAAAAA	+
6	MA1857.1	Fli-Erg-c	Ets-related	Tryptophan cluster factors	RAKAWWKRCAAAAAGRDRAAAARGAAGGGGWRDGAAADDGAVGWGWCMRC	NA	-18	0.00273317	5.34609	0.223102	20	AATAAAGACAAAAAGGAAAAAAAGAAGGGGAGTGAAAAGGAGGAGACAGC	AAAAAAACCGGAAATGAAAA	+
6	MA1936.1	ERF::FOXO1	Ets-related; FOX	Tryptophan cluster factors; Fork head/winged helix factors	RAKAWWKRCAAAAAGRDRAAAARGAAGGGGWRDGAAADDGAVGWGWCMRC	NA	-15	0.00103532	2.02509	0.12578	14	AATAAAGACAAAAAGGAAAAAAAGAAGGGGAGTGAAAAGGAGGAGACAGC	GTAAACAGGAAGTG	+
6	MA1981.1	ZNF530	More than 3 adjacent zinc fingers	C2H2 zinc finger factors	RAKAWWKRCAAAAAGRDRAAAARGAAGGGGWRDGAAADDGAVGWGWCMRC	NA	-17	0.00276546	5.40925	0.223102	18	AATAAAGACAAAAAGGAAAAAAAGAAGGGGAGTGAAAAGGAGGAGACAGC	GAAAGGAAAGGGGCGGGA	+
7	MA0204.1	Six4	HD-SINE	Homeo domain factors	CHMASAGAAASTGATACAAAGNYGAHGGAAVVGRVCAGAY	NA	-11	0.004537	8.87437	0.683837	6	CCCACAGAAAGTGATACAAAGACGATGGAAACGACCAGAT	TGATAC	+
7	MA0452.2	Kr	More than 3 adjacent zinc fingers	C2H2 zinc finger factors	CHMASAGAAASTGATACAAAGNYGAHGGAAVVGRVCAGAY	NA	-4	0.0027705	5.4191	0.653495	14	CCCACAGAAAGTGATACAAAGACGATGGAAACGACCAGAT	GAAAAAGGGTTAAA	-
7	MA0508.3	PRDM1	More than 3 adjacent zinc fingers	C2H2 zinc finger factors	CHMASAGAAASTGATACAAAGNYGAHGGAAVVGRVCAGAY	NA	-2	0.000771533	1.50912	0.653495	11	CCCACAGAAAGTGATACAAAGACGATGGAAACGACCAGAT	AAGAGAAAGAA	-
7	MA0645.1	ETV6	Ets-related	Tryptophan cluster factors	CHMASAGAAASTGATACAAAGNYGAHGGAAVVGRVCAGAY	NA	-3	0.00338678	6.62455	0.683837	10	CCCACAGAAAGTGATACAAAGACGATGGAAACGACCAGAT	AGCGGAAGTG	+
7	MA0687.1	SPIC	Ets-related	Tryptophan cluster factors	CHMASAGAAASTGATACAAAGNYGAHGGAAVVGRVCAGAY	NA	-15	0.00409761	8.01493	0.683837	14	CCCACAGAAAGTGATACAAAGACGATGGAAACGACCAGAT	AAAAAGAGGAAGTA	+
7	MA0764.3	ETV4	Ets-related	Tryptophan cluster factors	CHMASAGAAASTGATACAAAGNYGAHGGAAVVGRVCAGAY	NA	-3	0.00430733	8.42513	0.683837	10	CCCACAGAAAGTGATACAAAGACGATGGAAACGACCAGAT	ACCGGAAGTG	+
7	MA0973.1	CDF2	DOF	Other C4 zinc finger-type factors	CHMASAGAAASTGATACAAAGNYGAHGGAAVVGRVCAGAY	NA	-4	0.00190421	3.72463	0.653495	10	CCCACAGAAAGTGATACAAAGACGATGGAAACGACCAGAT	AAAAAAGTGA	+
7	MA0977.1	DOF2.5	DOF	Other C4 zinc finger-type factors	CHMASAGAAASTGATACAAAGNYGAHGGAAVVGRVCAGAY	NA	-5	0.00214589	4.19736	0.653495	8	CCCACAGAAAGTGATACAAAGACGATGGAAACGACCAGAT	AAAAAGTG	+
7	MA0981.1	DOF1.8	DOF	Other C4 zinc finger-type factors	CHMASAGAAASTGATACAAAGNYGAHGGAAVVGRVCAGAY	NA	-4	0.000872557	1.70672	0.653495	10	CCCACAGAAAGTGATACAAAGACGATGGAAACGACCAGAT	CAAAAAGTTA	+
7	MA0983.1	DOF5.6	DOF	Other C4 zinc finger-type factors	CHMASAGAAASTGATACAAAGNYGAHGGAAVVGRVCAGAY	NA	-4	0.00193881	3.79231	0.653495	8	CCCACAGAAAGTGATACAAAGACGATGGAAACGACCAGAT	GAAAAAGT	+
7	MA0987.1	PHYPADRAFT_140773	DOF	Other C4 zinc finger-type factors	CHMASAGAAASTGATACAAAGNYGAHGGAAVVGRVCAGAY	NA	-4	0.00104317	2.04044	0.653495	10	CCCACAGAAAGTGATACAAAGACGATGGAAACGACCAGAT	CAAAAAGTAA	+
7	MA0989.1	PHYPADRAFT_153324	DOF	Other C4 zinc finger-type factors	CHMASAGAAASTGATACAAAGNYGAHGGAAVVGRVCAGAY	NA	-4	0.000992196	1.94073	0.653495	9	CCCACAGAAAGTGATACAAAGACGATGGAAACGACCAGAT	CAAAAAGTG	+
7	MA1022.1	PHYPADRAFT_38837	DOF	Other C4 zinc finger-type factors	CHMASAGAAASTGATACAAAGNYGAHGGAAVVGRVCAGAY	NA	-4	0.000335997	0.65721	0.653495	10	CCCACAGAAAGTGATACAAAGACGATGGAAACGACCAGAT	CAAAAAGTGA	+
7	MA1159.1	SGR5		C2H2 zinc finger factors	CHMASAGAAASTGATACAAAGNYGAHGGAAVVGRVCAGAY	NA	-5	0.00251909	4.92734	0.653495	15	CCCACAGAAAGTGATACAAAGACGATGGAAACGACCAGAT	AAAAAAAGACAAAAA	+
7	MA1275.1	DOF1.6	DOF	Other C4 zinc finger-type factors	CHMASAGAAASTGATACAAAGNYGAHGGAAVVGRVCAGAY	NA	-3	0.000385942	0.754903	0.653495	11	CCCACAGAAAGTGATACAAAGACGATGGAAACGACCAGAT	AGAAAAAGTAA	+
7	MA1276.1	DOF3.5	DOF	Other C4 zinc finger-type factors	CHMASAGAAASTGATACAAAGNYGAHGGAAVVGRVCAGAY	NA	-4	0.00284527	5.56534	0.653495	11	CCCACAGAAAGTGATACAAAGACGATGGAAACGACCAGAT	CAAAAAGTTAA	+
7	MA1277.1	DOF1.7	DOF	Other C4 zinc finger-type factors	CHMASAGAAASTGATACAAAGNYGAHGGAAVVGRVCAGAY	NA	1	0.00369576	7.2289	0.683837	20	CCCACAGAAAGTGATACAAAGACGATGGAAACGACCAGAT	AAAAAGAAAAAGTAAAAAAAA	+
7	MA1280.1	DOF5.4	DOF	Other C4 zinc finger-type factors	CHMASAGAAASTGATACAAAGNYGAHGGAAVVGRVCAGAY	NA	-4	0.00465737	9.10981	0.683837	14	CCCACAGAAAGTGATACAAAGACGATGGAAACGACCAGAT	CAAAAAGTTAAAAA	+
7	MA1370.1	IDD5		C2H2 zinc finger factors	CHMASAGAAASTGATACAAAGNYGAHGGAAVVGRVCAGAY	NA	-4	0.00148371	2.90214	0.653495	16	CCCACAGAAAGTGATACAAAGACGATGGAAACGACCAGAT	CACAAAACGACAAAAA	-
7	MA1371.1	IDD4		C2H2 zinc finger factors	CHMASAGAAASTGATACAAAGNYGAHGGAAVVGRVCAGAY	NA	-2	0.00382586	7.48339	0.683837	17	CCCACAGAAAGTGATACAAAGACGATGGAAACGACCAGAT	CACAAAACGACAAAAAA	+
7	MA1374.1	IDD7		C2H2 zinc finger factors	CHMASAGAAASTGATACAAAGNYGAHGGAAVVGRVCAGAY	NA	-2	0.00174613	3.41544	0.653495	18	CCCACAGAAAGTGATACAAAGACGATGGAAACGACCAGAT	CACAAAACGACAAAAAAA	+
7	MA1403.1	BPC5		BBR/BPC	CHMASAGAAASTGATACAAAGNYGAHGGAAVVGRVCAGAY	NA	-3	0.00329901	6.45286	0.683837	30	CCCACAGAAAGTGATACAAAGACGATGGAAACGACCAGAT	AGAGAGAGAGAGAGAGAGAGAGAGAGAGAG	+
7	MA1623.1	Stat2	STAT factors	STAT domain factors	CHMASAGAAASTGATACAAAGNYGAHGGAAVVGRVCAGAY	NA	1	0.00274939	5.37781	0.653495	12	CCCACAGAAAGTGATACAAAGACGATGGAAACGACCAGAT	AGAAACAGAAACT	+
7	MA1932.1	ELK1::HOXB13	Ets-related; HOX-related factors	Tryptophan cluster factors; Homeo domain factors	CHMASAGAAASTGATACAAAGNYGAHGGAAVVGRVCAGAY	NA	-3	0.00472878	9.24949	0.683837	16	CCCACAGAAAGTGATACAAAGACGATGGAAACGACCAGAT	ACCGGAAGTTGTAAAA	+
7	MA1954.1	FOXO1::ELK1	FOX; Ets-related	Fork head/winged helix factors; Tryptophan cluster factors	CHMASAGAAASTGATACAAAGNYGAHGGAAVVGRVCAGAY	NA	1	0.00409761	8.01493	0.683837	13	CCCACAGAAAGTGATACAAAGACGATGGAAACGACCAGAT	ATCAACAGGAAGTG	+
7	MA1955.1	FOXO1::ELK3	FOX; Ets-related	Fork head/winged helix factors; Tryptophan cluster factors	CHMASAGAAASTGATACAAAGNYGAHGGAAVVGRVCAGAY	NA	1	0.00242569	4.74465	0.653495	13	CCCACAGAAAGTGATACAAAGACGATGGAAACGACCAGAT	GTAAACAGGAAGTG	+
7	MA1956.1	FOXO1::FLI1	FOX; Ets-related	Fork head/winged helix factors; Tryptophan cluster factors	CHMASAGAAASTGATACAAAGNYGAHGGAAVVGRVCAGAY	NA	1	0.00185238	3.62325	0.653495	13	CCCACAGAAAGTGATACAAAGACGATGGAAACGACCAGAT	GTAAACAGGAAGTG	+
8	MA0041.2	FOXD3	FOX	Fork head/winged helix factors	TTSWDTTTTTBTTTW	NA	1	0.000310847	0.608017	0.0708433	15	TTGTTTTTTTTTTTT	ATTGTTTATTTACTTT	-
8	MA0277.1	AZF1		C2H2 zinc finger factors	TTSWDTTTTTBTTTW	NA	-5	0.000234794	0.459257	0.0568549	9	TTGTTTTTTTTTTTT	TTTCTTTTT	-
8	MA0442.2	SOX10	SOX-related factors	High-mobility group (HMG) domain factors	TTSWDTTTTTBTTTW	NA	-4	0.00295478	5.77955	0.253486	11	TTGTTTTTTTTTTTT	TTCTTTGTTTT	-
8	MA0679.2	ONECUT1	HD-CUT	Homeo domain factors	TTSWDTTTTTBTTTW	NA	2	0.00121817	2.38274	0.143019	14	TTGTTTTTTTTTTTT	TATTTATTGATTTTTT	-
8	MA0757.1	ONECUT3	HD-CUT	Homeo domain factors	TTSWDTTTTTBTTTW	NA	4	0.00149289	2.92009	0.165257	10	TTGTTTTTTTTTTTT	ATTATTGATTTTTT	-
8	MA0851.1	Foxj3	FOX	Fork head/winged helix factors	TTSWDTTTTTBTTTW	NA	0	0.00214043	4.18667	0.218232	15	TTGTTTTTTTTTTTT	GTGTTTGTTTACTTTTT	-
8	MA0940.1	AP1	MIKC	MADS box factors	TTSWDTTTTTBTTTW	NA	-4	0.00246684	4.82513	0.233108	11	TTGTTTTTTTTTTTT	TTTCCTTTTTTGG	-
8	MA1125.1	ZNF384	More than 3 adjacent zinc fingers	C2H2 zinc finger factors	TTSWDTTTTTBTTTW	NA	-4	1.32e-05	0.025898	0.0102596	11	TTGTTTTTTTTTTTT	TTTTTTTTTAAA	-
8	MA1152.1	SOX15	SOX-related factors	High-mobility group (HMG) domain factors	TTSWDTTTTTBTTTW	NA	-5	0.00489327	9.57124	0.338542	10	TTGTTTTTTTTTTTT	CTATTGTTTT	+
8	MA1156.1	JKD		C2H2 zinc finger factors	TTSWDTTTTTBTTTW	NA	1	0.000712395	1.39345	0.106157	15	TTGTTTTTTTTTTTT	TTTTTTTTTGTCGTTTTCTG	+
8	MA1157.1	NUC		C2H2 zinc finger factors	TTSWDTTTTTBTTTW	NA	1	0.00127545	2.49478	0.14534	15	TTGTTTTTTTTTTTT	TTTTTTTTTGTCGTTTTGTG	+
8	MA1158.1	MGP		C2H2 zinc finger factors	TTSWDTTTTTBTTTW	NA	1	0.000712395	1.39345	0.106157	15	TTGTTTTTTTTTTTT	TTTTTTTTTGTCGTTTTCTG	-
8	MA1159.1	SGR5		C2H2 zinc finger factors	TTSWDTTTTTBTTTW	NA	0	0.000196199	0.383765	0.0542963	15	TTGTTTTTTTTTTTT	TTTTTGTCTTTTTTT	-
8	MA1160.1	IDD6		C2H2 zinc finger factors	TTSWDTTTTTBTTTW	NA	1	0.000867449	1.69673	0.120029	15	TTGTTTTTTTTTTTT	TTTTTTTTTGTCGTTTTGTG	+
8	MA1182.1	RVE8	Myb-related	Tryptophan cluster factors	TTSWDTTTTTBTTTW	NA	-1	0.00254168	4.97153	0.234463	12	TTGTTTTTTTTTTTT	AGATATTTTTTT	+
8	MA1184.1	RVE1	Myb-related	Tryptophan cluster factors	TTSWDTTTTTBTTTW	NA	1	0.00158958	3.10922	0.171073	13	TTGTTTTTTTTTTTT	TAAGATATTTTTTT	-
8	MA1190.1	RVE5	Myb-related	Tryptophan cluster factors	TTSWDTTTTTBTTTW	NA	-1	0.00483078	9.449	0.338542	11	TTGTTTTTTTTTTTT	AGATATTTTTT	+
8	MA1191.1	RVE7L	Myb-related	Tryptophan cluster factors	TTSWDTTTTTBTTTW	NA	1	0.00103353	2.02159	0.130778	14	TTGTTTTTTTTTTTT	TAAGATATTTTTTTA	-
8	MA1267.1	DOF5.8	DOF	Other C4 zinc finger-type factors	TTSWDTTTTTBTTTW	NA	14	1.24e-05	0.0242856	0.0102596	15	TTGTTTTTTTTTTTT	TTTTTTTTTTTTTTTACTTTTTTTTTTTT	+
8	MA1268.1	CDF5	DOF	Other C4 zinc finger-type factors	TTSWDTTTTTBTTTW	NA	10	7.61e-07	0.00148846	0.00266632	15	TTGTTTTTTTTTTTT	TTTTCACTTTTTCTTTTTTTTTTTTTT	+
8	MA1270.1	DOF3.2	DOF	Other C4 zinc finger-type factors	TTSWDTTTTTBTTTW	NA	5	0.000653922	1.27907	0.105564	14	TTGTTTTTTTTTTTT	TTTACTTTTTGCTTTTTTT	+
8	MA1273.1	DOF4.2	DOF	Other C4 zinc finger-type factors	TTSWDTTTTTBTTTW	NA	4	0.000175693	0.343656	0.0523616	15	TTGTTTTTTTTTTTT	TTTTTTGCCTTTTTTTTTT	-
8	MA1274.1	DOF3.6	DOF	Other C4 zinc finger-type factors	TTSWDTTTTTBTTTW	NA	5	1.38e-06	0.00269222	0.00266632	15	TTGTTTTTTTTTTTT	TTTACTTTTTTTTTTTTTTTT	+
8	MA1277.1	DOF1.7	DOF	Other C4 zinc finger-type factors	TTSWDTTTTTBTTTW	NA	5	0.000104181	0.203778	0.0366941	15	TTGTTTTTTTTTTTT	TTTTTTTTACTTTTTCTTTTT	-
8	MA1278.1	DOF3.4	DOF	Other C4 zinc finger-type factors	TTSWDTTTTTBTTTW	NA	0	0.000218875	0.42812	0.0565336	15	TTGTTTTTTTTTTTT	TTTTTTTTTTTTTTACTTTTT	+
8	MA1279.1	DOF1.5	DOF	Other C4 zinc finger-type factors	TTSWDTTTTTBTTTW	NA	7	3.16e-05	0.0618589	0.0204213	14	TTGTTTTTTTTTTTT	TTTTCACTTTTTCTTTTTTTT	-
8	MA1280.1	DOF5.4	DOF	Other C4 zinc finger-type factors	TTSWDTTTTTBTTTW	NA	-3	0.00498351	9.74775	0.338736	12	TTGTTTTTTTTTTTT	TTTTTAACTTTTTG	-
8	MA1281.1	DOF5.1	DOF	Other C4 zinc finger-type factors	TTSWDTTTTTBTTTW	NA	-1	3.73e-05	0.0729396	0.0206394	14	TTGTTTTTTTTTTTT	TTTTTTTTTTTTTACTTTTTT	-
8	MA1315.1	WRKY24	WRKY	GCM domain factors	TTSWDTTTTTBTTTW	NA	0	0.0037219	7.28004	0.287183	14	TTGTTTTTTTTTTTT	TCGTTGACTTTTTT	+
8	MA1317.1	WRKY50	WRKY	GCM domain factors	TTSWDTTTTTBTTTW	NA	2	0.00409484	8.0095	0.293795	11	TTGTTTTTTTTTTTT	CTTTGACTTTTTT	+
8	MA1366.1	DF1	Trihelix	Tryptophan cluster factors	TTSWDTTTTTBTTTW	NA	-4	0.00378031	7.39429	0.287183	11	TTGTTTTTTTTTTTT	TTTAATTTTTTACCGT	-
8	MA1367.1	AT1G76870	Trihelix	Tryptophan cluster factors	TTSWDTTTTTBTTTW	NA	0	0.00330605	6.46664	0.266852	14	TTGTTTTTTTTTTTT	TTCCGGTTTTGTTT	-
8	MA1371.1	IDD4		C2H2 zinc finger factors	TTSWDTTTTTBTTTW	NA	4	0.00362929	7.09888	0.286963	13	TTGTTTTTTTTTTTT	TTTTTTGTCGTTTTGTG	-
8	MA1374.1	IDD7		C2H2 zinc finger factors	TTSWDTTTTTBTTTW	NA	0	0.00104639	2.04674	0.130778	15	TTGTTTTTTTTTTTT	TTTTTTTGTCGTTTTGTG	-
8	MA1385.1	AT2G40260	GARP_G2-like	Tryptophan cluster factors	TTSWDTTTTTBTTTW	NA	0	0.0032608	6.37812	0.266852	15	TTGTTTTTTTTTTTT	TTAAAATATTCTTTT	+
8	MA1440.1	fkh-9	FOX	Fork head/winged helix factors	TTSWDTTTTTBTTTW	NA	-6	0.00272059	5.32147	0.24513	8	TTGTTTTTTTTTTTT	TTGTTTTT	-
8	MA1623.1	Stat2	STAT factors	STAT domain factors	TTSWDTTTTTBTTTW	NA	-1	0.00103726	2.02889	0.130778	13	TTGTTTTTTTTTTTT	AGTTTCTGTTTCT	-
8	MA1688.1	ARF16	ARF	B3	TTSWDTTTTTBTTTW	NA	1	0.00244783	4.78795	0.233108	13	TTGTTTTTTTTTTTT	TTTCTTGTCTTGTT	-
8	MA1699.1	ceh-38		Homeo domain factors	TTSWDTTTTTBTTTW	NA	1	0.00237363	4.64282	0.233108	15	TTGTTTTTTTTTTTT	AATTATCGATTTTTTT	-
8	MA1814.1	RIN	MIKC	MADS box factors	TTSWDTTTTTBTTTW	NA	0	0.00387678	7.58297	0.288848	15	TTGTTTTTTTTTTTT	TTCTATTTTTGGGAA	+
8	MA1823.1	Zm00001d027846	DOF	Other C4 zinc finger-type factors	TTSWDTTTTTBTTTW	NA	-4	5.4e-05	0.105594	0.0232397	11	TTGTTTTTTTTTTTT	TTTTTTCTTTTT	-
8	MA1862.1	FoxD-b	FOX	Fork head/winged helix factors	TTSWDTTTTTBTTTW	NA	3	0.000509818	0.997203	0.0897829	15	TTGTTTTTTTTTTTT	TTTTTTTTGTTTATTTATTT	+
8	MA1863.1	FoxE	FOX	Fork head/winged helix factors	TTSWDTTTTTBTTTW	NA	3	9.08e-05	0.177618	0.0351819	15	TTGTTTTTTTTTTTT	TTTTTTTTTGTTTTTTTAGT	+
8	MA1864.1	FoxF	FOX	Fork head/winged helix factors	TTSWDTTTTTBTTTW	NA	2	0.00112301	2.19661	0.135968	15	TTGTTTTTTTTTTTT	TTTTGTTTATTTATTTATAT	-
8	MA1865.1	FoxG	FOX	Fork head/winged helix factors	TTSWDTTTTTBTTTW	NA	2	0.000361884	0.707846	0.077893	15	TTGTTTTTTTTTTTT	TTTTGTTTGTTTGTTTTTTT	+
8	MA1866.1	FoxI-a	FOX	Fork head/winged helix factors	TTSWDTTTTTBTTTW	NA	3	4.49e-05	0.0877742	0.0217325	15	TTGTTTTTTTTTTTT	TTTTTGTTTGTTTTTTTTTT	-
8	MA1867.1	FoxI-b	FOX	Fork head/winged helix factors	TTSWDTTTTTBTTTW	NA	1	0.00283578	5.54678	0.249701	15	TTGTTTTTTTTTTTT	TTTTTTTTGTTTACATAACA	+
8	MA1868.1	FoxI-c	FOX	Fork head/winged helix factors	TTSWDTTTTTBTTTW	NA	4	0.00403585	7.89411	0.293795	15	TTGTTTTTTTTTTTT	AAGTAGGATGTTTTTTTGTG	+
8	MA1869.1	FoxK	FOX	Fork head/winged helix factors	TTSWDTTTTTBTTTW	NA	1	0.000476356	0.931753	0.0878849	15	TTGTTTTTTTTTTTT	TTTTTTTTGTTTATTTTTTT	+
8	MA1870.1	FoxL2	FOX	Fork head/winged helix factors	TTSWDTTTTTBTTTW	NA	2	0.000387817	0.75857	0.0790815	15	TTGTTTTTTTTTTTT	TTTTGTTTGTTTATTTTTTT	-
8	MA1871.1	FoxM	FOX	Fork head/winged helix factors	TTSWDTTTTTBTTTW	NA	4	6.25e-06	0.0122216	0.00806937	15	TTGTTTTTTTTTTTT	TTTTTTTTTGTTTTTTTTTT	-
8	MA1872.1	FoxO	FOX	Fork head/winged helix factors	TTSWDTTTTTBTTTW	NA	4	0.00300961	5.88679	0.253486	15	TTGTTTTTTTTTTTT	TATAAACATGTTTTTGTTTT	+
8	MA1873.1	FoxQ	FOX	Fork head/winged helix factors	TTSWDTTTTTBTTTW	NA	5	0.00197295	3.85909	0.206593	15	TTGTTTTTTTTTTTT	TTTTATTGTTTATATATTTT	+
8	MA1916.1	SoxB2	SOX-related factors	High-mobility group (HMG) domain factors	TTSWDTTTTTBTTTW	NA	8	0.000444946	0.870314	0.0861943	12	TTGTTTTTTTTTTTT	AAATTCTATTGTTTTTTTTT	+
8	MA1917.1	SoxC	SOX-related factors	High-mobility group (HMG) domain factors	TTSWDTTTTTBTTTW	NA	5	0.000153505	0.300257	0.0495614	15	TTGTTTTTTTTTTTT	AAATTTTATTGTTTTTTTTT	+
8	MA1918.1	SoxF	SOX-related factors	High-mobility group (HMG) domain factors	TTSWDTTTTTBTTTW	NA	3	0.000867449	1.69673	0.120029	15	TTGTTTTTTTTTTTT	AAATACCATTGTTTTTTTTT	+
8	MA1989.1	Bcl11B	Factors with multiple dispersed zinc fingers	C2H2 zinc finger factors	TTSWDTTTTTBTTTW	NA	0	0.000601036	1.17563	0.101245	14	TTGTTTTTTTTTTTT	TTCTTGTGGTTTTT	-
9	MA0267.1	ACE2	Other factors with up to three adjacent zinc fingers	C2H2 zinc finger factors	HAKHRVSAGCAKATNCVWBAKYGRWDCHRCSWWTMHMAKSRMMNWCKWCR	NA	-4	0.00234753	4.59177	1	7	CATTAACAGCAGATACATTATCGAAGCTGCCAATACAAGCAAACTCTTCA	ACCAGCA	+
9	MA0544.1	snpc-4	Myb/SANT domain factors	Tryptophan cluster factors	HAKHRVSAGCAKATNCVWBAKYGRWDCHRCSWWTMHMAKSRMMNWCKWCR	NA	-4	0.00500255	9.78498	1	12	CATTAACAGCAGATACATTATCGAAGCTGCCAATACAAGCAAACTCTTCA	AGCGGCCGACAC	-
9	MA0691.1	TFAP4	bHLH-ZIP	Basic helix-loop-helix factors (bHLH)	HAKHRVSAGCAKATNCVWBAKYGRWDCHRCSWWTMHMAKSRMMNWCKWCR	NA	-4	0.00311287	6.08876	1	10	CATTAACAGCAGATACATTATCGAAGCTGCCAATACAAGCAAACTCTTCA	AACAGCTGAT	+
9	MA1485.1	FERD3L	Tal-related	Basic helix-loop-helix factors (bHLH)	HAKHRVSAGCAKATNCVWBAKYGRWDCHRCSWWTMHMAKSRMMNWCKWCR	NA	-2	0.00132018	2.58227	1	14	CATTAACAGCAGATACATTATCGAAGCTGCCAATACAAGCAAACTCTTCA	GCAACAGCTGTTAC	+
9	MA1593.1	ZNF317	More than 3 adjacent zinc fingers	C2H2 zinc finger factors	HAKHRVSAGCAKATNCVWBAKYGRWDCHRCSWWTMHMAKSRMMNWCKWCR	NA	-3	0.000181599	0.355207	0.710415	12	CATTAACAGCAGATACATTATCGAAGCTGCCAATACAAGCAAACTCTTCA	TAACAGCAGACT	+
9	MA1815.1	GRF4	GRF	CH3	HAKHRVSAGCAKATNCVWBAKYGRWDCHRCSWWTMHMAKSRMMNWCKWCR	NA	-3	0.000722354	1.41292	1	13	CATTAACAGCAGATACATTATCGAAGCTGCCAATACAAGCAAACTCTTCA	CAGCAGCAGCTGC	+
9	MA1863.1	FoxE	FOX	Fork head/winged helix factors	HAKHRVSAGCAKATNCVWBAKYGRWDCHRCSWWTMHMAKSRMMNWCKWCR	NA	-29	0.00228685	4.47308	1	20	CATTAACAGCAGATACATTATCGAAGCTGCCAATACAAGCAAACTCTTCA	ACTAAAAAAACAAAAAAAAA	-
9	MA1974.1	ZNF211	Factors with multiple dispersed zinc fingers	C2H2 zinc finger factors	HAKHRVSAGCAKATNCVWBAKYGRWDCHRCSWWTMHMAKSRMMNWCKWCR	NA	-7	0.00448805	8.77862	1	15	CATTAACAGCAGATACATTATCGAAGCTGCCAATACAAGCAAACTCTTCA	AATATATACCATATA	+
9	MA2036.1	NAC076	NAC	GCM domain factors	HAKHRVSAGCAKATNCVWBAKYGRWDCHRCSWWTMHMAKSRMMNWCKWCR	NA	-33	0.00119359	2.33467	1	12	CATTAACAGCAGATACATTATCGAAGCTGCCAATACAAGCAAACTCTTCA	TACAAGCAACCT	+
9	MA2044.1	NAC007	NAC	GCM domain factors	HAKHRVSAGCAKATNCVWBAKYGRWDCHRCSWWTMHMAKSRMMNWCKWCR	NA	-33	0.00347154	6.79033	1	11	CATTAACAGCAGATACATTATCGAAGCTGCCAATACAAGCAAACTCTTCA	TACAAGCAACC	+
9	MA2047.1	NAC037	NAC	GCM domain factors	HAKHRVSAGCAKATNCVWBAKYGRWDCHRCSWWTMHMAKSRMMNWCKWCR	NA	-33	0.00295499	5.77997	1	11	CATTAACAGCAGATACATTATCGAAGCTGCCAATACAAGCAAACTCTTCA	TACAAGCAATC	+
9	MA2050.1	NAC101	NAC	GCM domain factors	HAKHRVSAGCAKATNCVWBAKYGRWDCHRCSWWTMHMAKSRMMNWCKWCR	NA	-32	0.00353464	6.91376	1	13	CATTAACAGCAGATACATTATCGAAGCTGCCAATACAAGCAAACTCTTCA	ATGCAAGCAATCT	+
9	MA2053.1	NAC105	NAC	GCM domain factors	HAKHRVSAGCAKATNCVWBAKYGRWDCHRCSWWTMHMAKSRMMNWCKWCR	NA	-33	0.00109332	2.13854	1	13	CATTAACAGCAGATACATTATCGAAGCTGCCAATACAAGCAAACTCTTCA	TACAAGCAACCTA	+
10	MA0080.6	Spi1	Ets-related	Tryptophan cluster factors	TCTTHRWSYBCGTYTTCTTCTYYGYCTCMTCYAYTCMWTTC	NA	-8	0.00189625	3.70907	1	17	TCTTTAAGTGCGTCTTCTTCTTTGTCTCCTCCATTCCATTC	TTCCACTTCCTCTTTTT	-
10	MA0136.3	Elf5	Ets-related	Tryptophan cluster factors	TCTTHRWSYBCGTYTTCTTCTYYGYCTCMTCYAYTCMWTTC	NA	-13	0.0031194	6.10155	1	12	TCTTTAAGTGCGTCTTCTTCTTTGTCTCCTCCATTCCATTC	TCACTTCCTTCT	-
10	MA0149.1	EWSR1-FLI1	Ets-related	Tryptophan cluster factors	TCTTHRWSYBCGTYTTCTTCTYYGYCTCMTCYAYTCMWTTC	NA	-19	0.00185636	3.63104	1	18	TCTTTAAGTGCGTCTTCTTCTTTGTCTCCTCCATTCCATTC	CCTTCCTTCCTTCCTTCC	-
10	MA0283.1	CHA4		C6 zinc cluster factors	TCTTHRWSYBCGTYTTCTTCTYYGYCTCMTCYAYTCMWTTC	NA	-24	0.00473089	9.25361	1	8	TCTTTAAGTGCGTCTTCTTCTTTGTCTCCTCCATTCCATTC	TCTCCGCC	-
10	MA0508.3	PRDM1	More than 3 adjacent zinc fingers	C2H2 zinc finger factors	TCTTHRWSYBCGTYTTCTTCTYYGYCTCMTCYAYTCMWTTC	NA	-17	0.00450139	8.80473	1	11	TCTTTAAGTGCGTCTTCTTCTTTGTCTCCTCCATTCCATTC	TTCTTTCTCTT	+
10	MA0543.1	eor-1		C2H2 zinc finger factors	TCTTHRWSYBCGTYTTCTTCTYYGYCTCMTCYAYTCMWTTC	NA	-16	0.0032083	6.27544	1	15	TCTTTAAGTGCGTCTTCTTCTTTGTCTCCTCCATTCCATTC	TCTCTGCGTCTCTCT	-
10	MA1193.1	AT2G38090	Myb-related	Tryptophan cluster factors	TCTTHRWSYBCGTYTTCTTCTYYGYCTCMTCYAYTCMWTTC	NA	-19	0.00348163	6.81007	1	21	TCTTTAAGTGCGTCTTCTTCTTTGTCTCCTCCATTCCATTC	CTTATCCTTATCCAATTTTTT	-
10	MA1267.1	DOF5.8	DOF	Other C4 zinc finger-type factors	TCTTHRWSYBCGTYTTCTTCTYYGYCTCMTCYAYTCMWTTC	NA	-12	0.000621052	1.21478	1	29	TCTTTAAGTGCGTCTTCTTCTTTGTCTCCTCCATTCCATTC	TTTTTTTTTTTTTTTACTTTTTTTTTTTT	+
10	MA1268.1	CDF5	DOF	Other C4 zinc finger-type factors	TCTTHRWSYBCGTYTTCTTCTYYGYCTCMTCYAYTCMWTTC	NA	-13	0.00183365	3.58662	1	27	TCTTTAAGTGCGTCTTCTTCTTTGTCTCCTCCATTCCATTC	TTTTCACTTTTTCTTTTTTTTTTTTTT	+
10	MA1278.1	DOF3.4	DOF	Other C4 zinc finger-type factors	TCTTHRWSYBCGTYTTCTTCTYYGYCTCMTCYAYTCMWTTC	NA	-13	0.00119946	2.34615	1	21	TCTTTAAGTGCGTCTTCTTCTTTGTCTCCTCCATTCCATTC	TTTTTTTTTTTTTTACTTTTT	+
10	MA1281.1	DOF5.1	DOF	Other C4 zinc finger-type factors	TCTTHRWSYBCGTYTTCTTCTYYGYCTCMTCYAYTCMWTTC	NA	-14	0.00348163	6.81007	1	21	TCTTTAAGTGCGTCTTCTTCTTTGTCTCCTCCATTCCATTC	TTTTTTTTTTTTTACTTTTTT	-
10	MA1404.1	BPC1		BBR/BPC	TCTTHRWSYBCGTYTTCTTCTYYGYCTCMTCYAYTCMWTTC	NA	-12	0.00164606	3.2197	1	24	TCTTTAAGTGCGTCTTCTTCTTTGTCTCCTCCATTCCATTC	TCTCTCTCTCTCTCTCTCTCTCTC	-
10	MA1723.1	PRDM9	Factors with multiple dispersed zinc fingers	C2H2 zinc finger factors	TCTTHRWSYBCGTYTTCTTCTYYGYCTCMTCYAYTCMWTTC	NA	-17	0.000403132	0.788527	1	24	TCTTTAAGTGCGTCTTCTTCTTTGTCTCCTCCATTCCATTC	CCTTCTGCTTCCTCCCTGCCCACC	-
10	MA1729.1	ZNF680	More than 3 adjacent zinc fingers	C2H2 zinc finger factors	TCTTHRWSYBCGTYTTCTTCTYYGYCTCMTCYAYTCMWTTC	NA	-11	0.00232138	4.54061	1	15	TCTTTAAGTGCGTCTTCTTCTTTGTCTCCTCCATTCCATTC	TCATTCTTCTTGGAC	-
10	MA1823.1	Zm00001d027846	DOF	Other C4 zinc finger-type factors	TCTTHRWSYBCGTYTTCTTCTYYGYCTCMTCYAYTCMWTTC	NA	-13	0.00268999	5.26162	1	12	TCTTTAAGTGCGTCTTCTTCTTTGTCTCCTCCATTCCATTC	TTTTTTCTTTTT	-
11	MA0010.1	br	Other factors with up to three adjacent zinc fingers	C2H2 zinc finger factors	WAANAMAAAATTTTAAWMADAAAAAAAA	NA	-15	0.00215477	4.21474	0.18211	13	AAATACAAAATTTTAATAAAAAAAAAAA	GTAATAAACAAATC	+
11	MA0277.1	AZF1		C2H2 zinc finger factors	WAANAMAAAATTTTAAWMADAAAAAAAA	NA	-18	0.0009679	1.89321	0.11346	9	AAATACAAAATTTTAATAAAAAAAAAAA	AAAAAGAAA	+
11	MA0296.1	FKH1	FOX	Fork head/winged helix factors	WAANAMAAAATTTTAAWMADAAAAAAAA	NA	-6	0.00252963	4.94795	0.195709	20	AAATACAAAATTTTAATAAAAAAAAAAA	TGAATTGTAAACAAAGAGGA	+
11	MA0398.1	SUM1		A.T hook factors	WAANAMAAAATTTTAAWMADAAAAAAAA	NA	-5	0.000351606	0.68774	0.0755628	9	AAATACAAAATTTTAATAAAAAAAAAAA	AAAAATTTT	-
11	MA0555.1	SVP	MIKC	MADS box factors	WAANAMAAAATTTTAAWMADAAAAAAAA	NA	-9	0.0020555	4.02055	0.18211	19	AAATACAAAATTTTAATAAAAAAAAAAA	ATTACCAAAAATGGAAAGAA	+
11	MA0558.1	FLC	MIKC	MADS box factors	WAANAMAAAATTTTAAWMADAAAAAAAA	NA	-7	0.000497789	0.973676	0.0802341	21	AAATACAAAATTTTAATAAAAAAAAAAA	AATTTCCAAAAATAGAAAGAA	+
11	MA0601.1	Arid3b	ARID-related	ARID	WAANAMAAAATTTTAAWMADAAAAAAAA	NA	-9	0.00187335	3.66427	0.17675	11	AAATACAAAATTTTAATAAAAAAAAAAA	ATATTAATTAA	+
11	MA0679.2	ONECUT1	HD-CUT	Homeo domain factors	WAANAMAAAATTTTAAWMADAAAAAAAA	NA	-6	0.00197658	3.86619	0.18205	16	AAATACAAAATTTTAATAAAAAAAAAAA	AAAAAATCAATAAATA	+
11	MA0681.2	PHOX2B	Paired-related HD factors	Homeo domain factors	WAANAMAAAATTTTAAWMADAAAAAAAA	NA	-11	0.00301273	5.8929	0.208112	16	AAATACAAAATTTTAATAAAAAAAAAAA	TTTAATCAAATTATAT	+
11	MA0703.2	LMX1B	HD-LIM	Homeo domain factors	WAANAMAAAATTTTAAWMADAAAAAAAA	NA	-9	0.00301053	5.8886	0.208112	11	AAATACAAAATTTTAATAAAAAAAAAAA	ATTTTAATTAA	+
11	MA1125.1	ZNF384	More than 3 adjacent zinc fingers	C2H2 zinc finger factors	WAANAMAAAATTTTAAWMADAAAAAAAA	NA	-16	2.21e-05	0.0432226	0.0170961	12	AAATACAAAATTTTAATAAAAAAAAAAA	TTTAAAAAAAAA	+
11	MA1159.1	SGR5		C2H2 zinc finger factors	WAANAMAAAATTTTAAWMADAAAAAAAA	NA	-12	0.00174321	3.40972	0.168584	15	AAATACAAAATTTTAATAAAAAAAAAAA	AAAAAAAGACAAAAA	+
11	MA1161.1	TSO1		CPP	WAANAMAAAATTTTAAWMADAAAAAAAA	NA	-1	0.000786778	1.53894	0.108375	15	AAATACAAAATTTTAATAAAAAAAAAAA	ATTTTAAAATTTAAA	+
11	MA1162.1	TCX2		CPP	WAANAMAAAATTTTAAWMADAAAAAAAA	NA	-2	0.00239602	4.68661	0.193607	15	AAATACAAAATTTTAATAAAAAAAAAAA	ATTTAAAATTCAAAT	+
11	MA1193.1	AT2G38090	Myb-related	Tryptophan cluster factors	WAANAMAAAATTTTAAWMADAAAAAAAA	NA	-5	0.000812463	1.58918	0.108375	21	AAATACAAAATTTTAATAAAAAAAAAAA	AAAAAATTGGATAAGGATAAG	+
11	MA1205.1	AGL6	MIKC	MADS box factors	WAANAMAAAATTTTAAWMADAAAAAAAA	NA	-10	0.00166644	3.25955	0.165291	18	AAATACAAAATTTTAATAAAAAAAAAAA	TTTCCAAAAAAGGAAAAAA	+
11	MA1214.1	ATHB-40	HD-ZIP	Homeo domain factors	WAANAMAAAATTTTAAWMADAAAAAAAA	NA	0	0.00117772	2.30361	0.123158	21	AAATACAAAATTTTAATAAAAAAAAAAA	AAACCAATAATTGAAAATTAT	+
11	MA1267.1	DOF5.8	DOF	Other C4 zinc finger-type factors	WAANAMAAAATTTTAAWMADAAAAAAAA	NA	0	9.16e-09	1.79e-05	3.54e-05	28	AAATACAAAATTTTAATAAAAAAAAAAA	AAAAAAAAAAAAGTAAAAAAAAAAAAAAA	-
11	MA1268.1	CDF5	DOF	Other C4 zinc finger-type factors	WAANAMAAAATTTTAAWMADAAAAAAAA	NA	1	3.85e-05	0.0753019	0.0212747	26	AAATACAAAATTTTAATAAAAAAAAAAA	AAAAAAAAAAAAAAGAAAAAGTGAAAA	-
11	MA1274.1	DOF3.6	DOF	Other C4 zinc finger-type factors	WAANAMAAAATTTTAAWMADAAAAAAAA	NA	-7	0.000225688	0.441445	0.0623598	21	AAATACAAAATTTTAATAAAAAAAAAAA	AAAAAAAAAAAAAAAAGTAAA	-
11	MA1277.1	DOF1.7	DOF	Other C4 zinc finger-type factors	WAANAMAAAATTTTAAWMADAAAAAAAA	NA	-4	0.000471	0.921276	0.0802341	21	AAATACAAAATTTTAATAAAAAAAAAAA	AAAAAGAAAAAGTAAAAAAAA	+
11	MA1278.1	DOF3.4	DOF	Other C4 zinc finger-type factors	WAANAMAAAATTTTAAWMADAAAAAAAA	NA	-7	9.67e-07	0.00189178	0.00124711	21	AAATACAAAATTTTAATAAAAAAAAAAA	AAAAAGTAAAAAAAAAAAAAA	-
11	MA1279.1	DOF1.5	DOF	Other C4 zinc finger-type factors	WAANAMAAAATTTTAAWMADAAAAAAAA	NA	-5	0.000953574	1.86519	0.11346	21	AAATACAAAATTTTAATAAAAAAAAAAA	AAAAAAAAGAAAAAGTGAAAA	+
11	MA1280.1	DOF5.4	DOF	Other C4 zinc finger-type factors	WAANAMAAAATTTTAAWMADAAAAAAAA	NA	-5	0.00340635	6.66282	0.227188	14	AAATACAAAATTTTAATAAAAAAAAAAA	CAAAAAGTTAAAAA	+
11	MA1281.1	DOF5.1	DOF	Other C4 zinc finger-type factors	WAANAMAAAATTTTAAWMADAAAAAAAA	NA	-6	6.58e-07	0.00128619	0.00124711	21	AAATACAAAATTTTAATAAAAAAAAAAA	AAAAAAGTAAAAAAAAAAAAA	+
11	MA1379.1	SOL1		CPP	WAANAMAAAATTTTAAWMADAAAAAAAA	NA	-2	0.00117798	2.30414	0.123158	15	AAATACAAAATTTTAATAAAAAAAAAAA	TTTTAAAATTTAAAT	+
11	MA1380.1	TCX6		CPP	WAANAMAAAATTTTAAWMADAAAAAAAA	NA	-2	0.000556883	1.08926	0.0828543	15	AAATACAAAATTTTAATAAAAAAAAAAA	TTAAAAAATTTAAAA	-
11	MA1385.1	AT2G40260	GARP_G2-like	Tryptophan cluster factors	WAANAMAAAATTTTAAWMADAAAAAAAA	NA	-1	0.00326892	6.394	0.221847	15	AAATACAAAATTTTAATAAAAAAAAAAA	AAAAGAATATTTTAA	-
11	MA1607.1	Foxl2	FOX	Fork head/winged helix factors	WAANAMAAAATTTTAAWMADAAAAAAAA	NA	-14	0.00412408	8.06671	0.265889	14	AAATACAAAATTTTAATAAAAAAAAAAA	AATATGTAAACAAA	+
11	MA1682.1	TCX3		CPP	WAANAMAAAATTTTAAWMADAAAAAAAA	NA	-7	0.00299366	5.85561	0.208112	14	AAATACAAAATTTTAATAAAAAAAAAAA	AAATTTGAATTTTA	-
11	MA1823.1	Zm00001d027846	DOF	Other C4 zinc finger-type factors	WAANAMAAAATTTTAAWMADAAAAAAAA	NA	-14	0.00010562	0.206593	0.0408576	12	AAATACAAAATTTTAATAAAAAAAAAAA	AAAAAGAAAAAA	+
11	MA1844.1	Atbf	HOX	Homeo domain factors	WAANAMAAAATTTTAAWMADAAAAAAAA	NA	-7	0.000496693	0.971531	0.0802341	20	AAATACAAAATTTTAATAAAAAAAAAAA	TAAAATTAATTAATTAAAAT	-
11	MA1862.1	FoxD-b	FOX	Fork head/winged helix factors	WAANAMAAAATTTTAAWMADAAAAAAAA	NA	-6	0.000219106	0.428572	0.0623598	20	AAATACAAAATTTTAATAAAAAAAAAAA	AAATAAATAAACAAAAAAAA	-
11	MA1863.1	FoxE	FOX	Fork head/winged helix factors	WAANAMAAAATTTTAAWMADAAAAAAAA	NA	-7	0.00266317	5.20916	0.198116	20	AAATACAAAATTTTAATAAAAAAAAAAA	ACTAAAAAAACAAAAAAAAA	-
11	MA1864.1	FoxF	FOX	Fork head/winged helix factors	WAANAMAAAATTTTAAWMADAAAAAAAA	NA	-9	0.000870574	1.70284	0.108635	19	AAATACAAAATTTTAATAAAAAAAAAAA	ATATAAATAAATAAACAAAA	+
11	MA1866.1	FoxI-a	FOX	Fork head/winged helix factors	WAANAMAAAATTTTAAWMADAAAAAAAA	NA	-7	0.000418159	0.81792	0.0802341	20	AAATACAAAATTTTAATAAAAAAAAAAA	AAAAAAAAAACAAACAAAAA	+
11	MA1867.1	FoxI-b	FOX	Fork head/winged helix factors	WAANAMAAAATTTTAAWMADAAAAAAAA	NA	-9	0.000870574	1.70284	0.108635	19	AAATACAAAATTTTAATAAAAAAAAAAA	TGTTATGTAAACAAAAAAAA	-
11	MA1869.1	FoxK	FOX	Fork head/winged helix factors	WAANAMAAAATTTTAAWMADAAAAAAAA	NA	-6	0.000134837	0.263742	0.0474179	20	AAATACAAAATTTTAATAAAAAAAAAAA	AAAAAAATAAACAAAAAAAA	-
11	MA1870.1	FoxL2	FOX	Fork head/winged helix factors	WAANAMAAAATTTTAAWMADAAAAAAAA	NA	-6	2.7e-05	0.0528937	0.0174345	20	AAATACAAAATTTTAATAAAAAAAAAAA	AAAAAAATAAACAAACAAAA	+
11	MA1871.1	FoxM	FOX	Fork head/winged helix factors	WAANAMAAAATTTTAAWMADAAAAAAAA	NA	-7	9.29e-05	0.181638	0.0399135	20	AAATACAAAATTTTAATAAAAAAAAAAA	AAAAAAAAAACAAAAAAAAA	+
11	MA1873.1	FoxQ	FOX	Fork head/winged helix factors	WAANAMAAAATTTTAAWMADAAAAAAAA	NA	-8	0.000525817	1.0285	0.0813616	20	AAATACAAAATTTTAATAAAAAAAAAAA	AAAATATATAAACAATAAAA	-
11	MA1879.1	Hex		Homeo domain factors	WAANAMAAAATTTTAAWMADAAAAAAAA	NA	-7	0.00102641	2.00765	0.116779	20	AAATACAAAATTTTAATAAAAAAAAAAA	AATAATTAATTAATTAATTA	-
11	MA1881.1	Hmbox1	POU domain factors	Homeo domain factors	WAANAMAAAATTTTAAWMADAAAAAAAA	NA	-6	0.00029481	0.576649	0.0670839	20	AAATACAAAATTTTAATAAAAAAAAAAA	AAAAATTAATTAATTAAATC	-
11	MA1882.1	Hnf1	POU domain factors	Homeo domain factors	WAANAMAAAATTTTAAWMADAAAAAAAA	NA	-7	0.00157941	3.08933	0.160782	20	AAATACAAAATTTTAATAAAAAAAAAAA	TAAAATTAATTAATTATAAT	-
11	MA1883.1	Hox1	HOX	Homeo domain factors	WAANAMAAAATTTTAAWMADAAAAAAAA	NA	-7	7.68e-05	0.150298	0.0371551	20	AAATACAAAATTTTAATAAAAAAAAAAA	AAAAATTAATTAATTAAAAA	-
11	MA1889.1	Isx	Paired-related HD factors	Homeo domain factors	WAANAMAAAATTTTAAWMADAAAAAAAA	NA	-7	0.00216555	4.23581	0.18211	20	AAATACAAAATTTTAATAAAAAAAAAAA	TTAATTTAATTAATTTAATT	-
11	MA1895.1	Lhx3/4	HD-LIM	Homeo domain factors	WAANAMAAAATTTTAAWMADAAAAAAAA	NA	-7	0.00029481	0.576649	0.0670839	20	AAATACAAAATTTTAATAAAAAAAAAAA	TTAAATTAATTAATTAAAAA	-
11	MA1896.1	Lmx-b	HD-LIM	Homeo domain factors	WAANAMAAAATTTTAAWMADAAAAAAAA	NA	-7	0.000496693	0.971531	0.0802341	20	AAATACAAAATTTTAATAAAAAAAAAAA	AAAAATTAATTAATTAATTT	-
11	MA1900.1	Mnx	HOX	Homeo domain factors	WAANAMAAAATTTTAAWMADAAAAAAAA	NA	-7	0.000152427	0.298148	0.0491368	20	AAATACAAAATTTTAATAAAAAAAAAAA	AATAATTAATTAATTATTAA	-
11	MA1903.1	Nk-1	NK	Homeo domain factors	WAANAMAAAATTTTAAWMADAAAAAAAA	NA	-6	0.000623119	1.21882	0.0892754	20	AAATACAAAATTTTAATAAAAAAAAAAA	TAAAAATCAATTAAAAACAA	+
11	MA1904.1	Nk-3	NK	Homeo domain factors	WAANAMAAAATTTTAAWMADAAAAAAAA	NA	-7	0.00108392	2.12014	0.119799	20	AAATACAAAATTTTAATAAAAAAAAAAA	AAAAATTAATTAATTAAAAT	-
11	MA1905.1	Nkx3	NK	Homeo domain factors	WAANAMAAAATTTTAAWMADAAAAAAAA	NA	-7	0.00216555	4.23581	0.18211	20	AAATACAAAATTTTAATAAAAAAAAAAA	AATAACTAATTAATTAAAAA	-
11	MA1907.1	Otp	Paired-related HD factors	Homeo domain factors	WAANAMAAAATTTTAAWMADAAAAAAAA	NA	-7	0.00039469	0.772014	0.0802341	20	AAATACAAAATTTTAATAAAAAAAAAAA	TTAATTTAATTAATTTAATT	-
11	MA1910.1	Rax	Paired-related HD factors	Homeo domain factors	WAANAMAAAATTTTAAWMADAAAAAAAA	NA	-7	0.00463591	9.06784	0.293988	20	AAATACAAAATTTTAATAAAAAAAAAAA	ATAAATTAATTAATTAAATT	-
11	MA1917.1	SoxC	SOX-related factors	High-mobility group (HMG) domain factors	WAANAMAAAATTTTAAWMADAAAAAAAA	NA	-1	0.00487042	9.52654	0.299055	20	AAATACAAAATTTTAATAAAAAAAAAAA	AAAAAAAAACAATAAAATTT	-
11	MA1924.1	Tlx	NK	Homeo domain factors	WAANAMAAAATTTTAAWMADAAAAAAAA	NA	-7	1.68e-05	0.0328679	0.0162506	20	AAATACAAAATTTTAATAAAAAAAAAAA	TAAAATTAATTAAATAAAAA	+
11	MA1925.1	Uncx-b	Paired-related HD factors	Homeo domain factors	WAANAMAAAATTTTAAWMADAAAAAAAA	NA	-6	0.00029481	0.576649	0.0670839	20	AAATACAAAATTTTAATAAAAAAAAAAA	AAAAATTAATTAATTAAATT	-
11	WAANAMAAAATTTTAAWMADAAAAAAAA	MA1925.1		Uncx-b	-6	0.00029481	0.576649	0.0670839	20	AAATACAAAATTTTAATAAAAAAAAAAA	AAAAATTAATTAATTAAATT	-

## Sheet: Tobacco
S7 Table. List of known cis-acting elements Tobacco DEGs by Tomtom search against the JASPAR database.
motif	Target_ID	Gene	Famil	Class	Query_ID	Optimal_offset	p.value	E.value	q.value	Overlap	Query_consensus	Target_consensus	Orientation
1	MA0037.4	Gata3	C4-GATA-related	Other C4 zinc finger-type factors	TYTHTYTTYTTCTTCTTCHYY	1	3.69e-07	0.000722017	0.000680318	20	TCTTTCTTCTTCTTCTTCTTC	TTTTTTTTACTTTTTCTTTTT	-
1	MA0041.2	FOXD3	FOX	Fork head/winged helix factors	TYTHTYTTYTTCTTCTTCHYY	1	8.75e-07	0.00171198	0.000680318	20	TCTTTCTTCTTCTTCTTCTTC	TTTTTTTTTTTTTTACTTTTT	+
1	MA0041.2	FOXD3	FOX	Fork head/winged helix factors	TYTHTYTTYTTCTTCTTCHYY	5	8.25e-07	0.00161308	0.000680318	21	TCTTTCTTCTTCTTCTTCTTC	TTTTTTTTTTTTTTTACTTTTTTTTTTTT	+
1	MA0049.1	hb	Factors with multiple dispersed zinc fingers	C2H2 zinc finger factors	TYTHTYTTYTTCTTCTTCHYY	-5	1.5e-05	0.0293369	0.00728629	12	TCTTTCTTCTTCTTCTTCTTC	TTTTTTCTTTTT	-
1	MA0052.4	MEF2A	Regulators of differentiation	MADS box factors	TYTHTYTTYTTCTTCTTCHYY	0	3.23e-05	0.0631049	0.0125385	16	TCTTTCTTCTTCTTCTTCTTC	TTTCACTTCCTCTTTT	+
1	MA0060.3	NFYA	NFY	Other alpha	TYTHTYTTYTTCTTCTTCHYY	0	8.93e-05	0.174767	0.0267115	20	TCTTTCTTCTTCTTCTTCTTC	TTTTTTTTTGTCGTTTTCTG	+
1	MA0062.3	GABPA	Ets-related	Tryptophan cluster factors	TYTHTYTTYTTCTTCTTCHYY	1	0.00013374	0.261595	0.0346514	20	TCTTTCTTCTTCTTCTTCTTC	CTCTCTCTCTCTCTCTCTCTC	+
1	MA0077.1	SOX9	SOX-related factors	High-mobility group (HMG) domain factors	TYTHTYTTYTTCTTCTTCHYY	0	0.000210127	0.411009	0.048038	20	TCTTTCTTCTTCTTCTTCTTC	TTTTTTTTTGTCGTTTTGTG	+
1	MA0078.2	Sox17	SOX-related factors	High-mobility group (HMG) domain factors	TYTHTYTTYTTCTTCTTCHYY	9	0.000358637	0.701494	0.069691	21	TCTTTCTTCTTCTTCTTCTTC	CTCTCTCTCTCTCTCTCTCTCTCTCTCTCT	-
1	MA0080.6	Spi1	Ets-related	Tryptophan cluster factors	TYTHTYTTYTTCTTCTTCHYY	-4	0.000729312	1.42653	0.112754	14	TCTTTCTTCTTCTTCTTCTTC	TTTTCCTTTTTTGG	-
1	MA0080.6	Spi1	Ets-related	Tryptophan cluster factors	TYTHTYTTYTTCTTCTTCHYY	-2	0.000734516	1.43671	0.112754	18	TCTTTCTTCTTCTTCTTCTTC	TTTTTTTGTCGTTTTGTG	-
1	MA0080.6	Spi1	Ets-related	Tryptophan cluster factors	TYTHTYTTYTTCTTCTTCHYY	-9	0.000682481	1.33493	0.112754	11	TCTTTCTTCTTCTTCTTCTTC	TTCTTTCTCTT	+
1	MA0081.2	SPIB	Ets-related	Tryptophan cluster factors	TYTHTYTTYTTCTTCTTCHYY	-1	0.00168838	3.30247	0.21167	20	TCTTTCTTCTTCTTCTTCTTC	CCTTCTGCTTCCTCCCTGCCCACC	-
1	MA0081.2	SPIB	Ets-related	Tryptophan cluster factors	TYTHTYTTYTTCTTCTTCHYY	-4	0.00148967	2.9138	0.199638	12	TCTTTCTTCTTCTTCTTCTTC	TCTCTCTCTTTC	-
1	MA0081.2	SPIB	Ets-related	Tryptophan cluster factors	TYTHTYTTYTTCTTCTTCHYY	0	0.00164422	3.21609	0.21167	13	TCTTTCTTCTTCTTCTTCTTC	AGTTTCTGTTTCT	-
1	MA0082.1	squamosa	MIKC	MADS box factors	TYTHTYTTYTTCTTCTTCHYY	-3	0.00268506	5.25198	0.298152	15	TCTTTCTTCTTCTTCTTCTTC	AACCTTATCTTCATC	+
1	MA0083.3	SRF	Responders to external signals (SRF/RLM1)	MADS box factors	TYTHTYTTYTTCTTCTTCHYY	-4	0.00318945	6.23857	0.335016	15	TCTTTCTTCTTCTTCTTCTTC	TCATTTTCACTCTCC	+
1	MA0103.3	ZEB1	HD-ZF factors	Homeo domain factors	TYTHTYTTYTTCTTCTTCHYY	-3	0.00357292	6.98864	0.356049	15	TCTTTCTTCTTCTTCTTCTTC	CTGTTCTCCATCTCC	+
1	MA0114.4	HNF4A	RXR-related receptors (NR2)	Nuclear receptors with C4 zinc fingers	TYTHTYTTYTTCTTCTTCHYY	-8	0.00394135	7.70927	0.373604	11	TCTTTCTTCTTCTTCTTCTTC	TTACTTTTTCT	-
1	MA0143.4	SOX2	SOX-related factors	High-mobility group (HMG) domain factors	TYTHTYTTYTTCTTCTTCHYY	-1	0.0047255	9.24308	0.417394	15	TCTTTCTTCTTCTTCTTCTTC	CTCACTTCCTGTTTC	+
2	MA0148.4	FOXA1	FOX	Fork head/winged helix factors	TTTTTTTTTTTTTTTTKTNAWWTTTWWKT	0	6.93e-09	1.36e-05	1.34e-05	27	TTTTTTTTTTTTTTTTTTGATTTTTTTTT	TTTTCACTTTTTCTTTTTTTTTTTTTT	+
2	MA0149.1	EWSR1-FLI1	Ets-related	Tryptophan cluster factors	TTTTTTTTTTTTTTTTKTNAWWTTTWWKT	0	1.72e-07	0.000336133	0.000166018	21	TTTTTTTTTTTTTTTTTTGATTTTTTTTT	TTTACTTTTTTTTTTTTTTTT	+
2	MA0193.1	schlank		Homeo domain factors	TTTTTTTTTTTTTTTTKTNAWWTTTWWKT	-5	2.6e-07	0.000507976	0.000167262	21	TTTTTTTTTTTTTTTTTTGATTTTTTTTT	TTTTTTTTTTTTTACTTTTTT	-
2	MA0205.2	Trl		C2H2 zinc finger factors	TTTTTTTTTTTTTTTTKTNAWWTTTWWKT	-1	5.77e-06	0.0112806	0.00223659	20	TTTTTTTTTTTTTTTTTTGATTTTTTTTT	TTTTTGTTTGTTTTTTTTTT	-
2	MA0205.2	Trl		C2H2 zinc finger factors	TTTTTTTTTTTTTTTTKTNAWWTTTWWKT	-3	5.79e-06	0.0113209	0.00223659	21	TTTTTTTTTTTTTTTTTTGATTTTTTTTT	TTCTTTCTATTTTTGGAAATT	-
2	MA0205.2	Trl		C2H2 zinc finger factors	TTTTTTTTTTTTTTTTKTNAWWTTTWWKT	-4	7.54e-06	0.0147508	0.00263326	12	TTTTTTTTTTTTTTTTTTGATTTTTTTTT	TTTTTTCTTTTT	-
2	MA0277.1	AZF1		C2H2 zinc finger factors	TTTTTTTTTTTTTTTTKTNAWWTTTWWKT	0	1.32e-05	0.0258281	0.00289422	21	TTTTTTTTTTTTTTTTTTGATTTTTTTTT	TTTTCACTTTTTCTTTTTTTT	-
2	MA0277.1	AZF1		C2H2 zinc finger factors	TTTTTTTTTTTTTTTTKTNAWWTTTWWKT	-3	2.03e-05	0.0397714	0.00392867	20	TTTTTTTTTTTTTTTTTTGATTTTTTTTT	TTCTTTCCTTTTTTGGTAAT	-
2	MA0277.1	AZF1		C2H2 zinc finger factors	TTTTTTTTTTTTTTTTKTNAWWTTTWWKT	1	1.17e-05	0.0229483	0.00289422	19	TTTTTTTTTTTTTTTTTTGATTTTTTTTT	TTTTTTTTTGTCGTTTTCTG	-
2	MA0277.1	AZF1		C2H2 zinc finger factors	TTTTTTTTTTTTTTTTKTNAWWTTTWWKT	-1	1.3e-05	0.0253413	0.00289422	18	TTTTTTTTTTTTTTTTTTGATTTTTTTTT	TTTTTTTGTCGTTTTGTG	-
2	MA0277.1	AZF1		C2H2 zinc finger factors	TTTTTTTTTTTTTTTTKTNAWWTTTWWKT	0	2.02e-05	0.0395537	0.00392867	19	TTTTTTTTTTTTTTTTTTGATTTTTTTTT	TTTTTTGCCTTTTTTTTTT	-
2	MA0277.1	AZF1		C2H2 zinc finger factors	TTTTTTTTTTTTTTTTKTNAWWTTTWWKT	1	1.35e-05	0.0263694	0.00289422	19	TTTTTTTTTTTTTTTTTTGATTTTTTTTT	TTTTTTTTTGTCGTTTTGTG	+
2	MA0287.1	CUP2		Copper-fist DNA-binding domain	TTTTTTTTTTTTTTTTKTNAWWTTTWWKT	-7	7.07e-05	0.138216	0.0101135	20	TTTTTTTTTTTTTTTTTTGATTTTTTTTT	TTTTGTTTATTTATTTATAT	-
2	MA0296.1	FKH1	FOX	Fork head/winged helix factors	TTTTTTTTTTTTTTTTKTNAWWTTTWWKT	2	0.000158241	0.30952	0.021086	18	TTTTTTTTTTTTTTTTTTGATTTTTTTTT	AAATTTTATTGTTTTTTTTT	+
2	MA0313.1	HAP2	Heteromeric CCAAT-binding	Heteromeric CCAAT-binding factors	TTTTTTTTTTTTTTTTKTNAWWTTTWWKT	-5	0.000200777	0.39272	0.025028	14	TTTTTTTTTTTTTTTTTTGATTTTTTTTT	TTTTCCTTTTTTGG	-
2	MA0327.1	HMRA1		Homeo domain factors	TTTTTTTTTTTTTTTTKTNAWWTTTWWKT	-3	0.000239033	0.467549	0.027991	16	TTTTTTTTTTTTTTTTTTGATTTTTTTTT	TTTTTGTCGTTTTGTG	+
2	MA0353.1	PDR3		C6 zinc cluster factors	TTTTTTTTTTTTTTTTKTNAWWTTTWWKT	-1	0.000325666	0.637002	0.0357168	9	TTTTTTTTTTTTTTTTTTGATTTTTTTTT	TTTCTTTTT	-
2	MA0369.1	RLM1	Regulators of differentiation	MADS box factors	TTTTTTTTTTTTTTTTKTNAWWTTTWWKT	-8	0.000384031	0.751164	0.0401086	20	TTTTTTTTTTTTTTTTTTGATTTTTTTTT	TTTTATTGTTTATATATTTT	+
2	MA0371.1	ROX1		High-mobility group (HMG) domain factors	TTTTTTTTTTTTTTTTKTNAWWTTTWWKT	1	0.000791065	1.54732	0.0764232	20	TTTTTTTTTTTTTTTTTTGATTTTTTTTT	TTTTATTTCTTCTATTCTCTA	-
2	MA0377.1	SFL1	HSF factors	Heat shock factors	TTTTTTTTTTTTTTTTKTNAWWTTTWWKT	-6	0.000995438	1.94708	0.0915879	15	TTTTTTTTTTTTTTTTTTGATTTTTTTTT	TTTCCATTTTTGGAA	-
2	MA0377.1	SFL1	HSF factors	Heat shock factors	TTTTTTTTTTTTTTTTKTNAWWTTTWWKT	0	0.00129607	2.53512	0.113828	16	TTTTTTTTTTTTTTTTTTGATTTTTTTTT	TTTATTTTTTTACCGT	-
2	MA0377.1	SFL1	HSF factors	Heat shock factors	TTTTTTTTTTTTTTTTKTNAWWTTTWWKT	-6	0.00117013	2.28878	0.105157	20	TTTTTTTTTTTTTTTTTTGATTTTTTTTT	TTTTCATTTCCGGTTTTTTT	-
2	MA0390.1	STB3			TTTTTTTTTTTTTTTTKTNAWWTTTWWKT	-7	0.00188537	3.68779	0.150482	20	TTTTTTTTTTTTTTTTTTGATTTTTTTTT	TTTTTTTTGTTTACATAACA	+
2	MA0417.1	YAP5		Basic leucine zipper factors (bZIP)	TTTTTTTTTTTTTTTTKTNAWWTTTWWKT	-11	0.00194707	3.80846	0.150482	14	TTTTTTTTTTTTTTTTTTGATTTTTTTTT	TTCTTGTGGTTTTT	-
2	MA0442.2	SOX10	SOX-related factors	High-mobility group (HMG) domain factors	TTTTTTTTTTTTTTTTKTNAWWTTTWWKT	-2	0.00207034	4.04959	0.153855	14	TTTTTTTTTTTTTTTTTTGATTTTTTTTT	TTTCTTGTCTTGTT	-
2	MA0442.2	SOX10	SOX-related factors	High-mobility group (HMG) domain factors	TTTTTTTTTTTTTTTTKTNAWWTTTWWKT	-2	0.00245255	4.79718	0.176309	11	TTTTTTTTTTTTTTTTTTGATTTTTTTTT	TTTTCACTTTT	-
2	MA0445.1	D	SOX-related factors	High-mobility group (HMG) domain factors	TTTTTTTTTTTTTTTTKTNAWWTTTWWKT	-2	0.00273154	5.34289	0.188492	21	TTTTTTTTTTTTTTTTTTGATTTTTTTTT	ATAATTTTCAATTATTGGTTT	-
2	MA0452.2	Kr	More than 3 adjacent zinc fingers	C2H2 zinc finger factors	TTTTTTTTTTTTTTTTKTNAWWTTTWWKT	-6	0.00348232	6.81141	0.228081	20	TTTTTTTTTTTTTTTTTTGATTTTTTTTT	AATTTAATTAATTAATTTTT	+
2	MA0497.1	MEF2C	Regulators of differentiation	MADS box factors	TTTTTTTTTTTTTTTTKTNAWWTTTWWKT	0	0.00398024	7.78535	0.252037	11	TTTTTTTTTTTTTTTTTTGATTTTTTTTT	TTCTTTGTTTT	-
2	MA0508.3	PRDM1	More than 3 adjacent zinc fingers	C2H2 zinc finger factors	TTTTTTTTTTTTTTTTKTNAWWTTTWWKT	-5	0.00446359	8.73078	0.269512	20	TTTTTTTTTTTTTTTTTTGATTTTTTTTT	TAATTAATTAATTAATTATT	+
2	MA0508.3	PRDM1	More than 3 adjacent zinc fingers	C2H2 zinc finger factors	TTTTTTTTTTTTTTTTKTNAWWTTTWWKT	-2	0.00424463	8.30251	0.260359	14	TTTTTTTTTTTTTTTTTTGATTTTTTTTT	TTTTTTACCGTTTT	+
2	MA0508.3	PRDM1	More than 3 adjacent zinc fingers	C2H2 zinc finger factors	TTTTTTTTTTTTTTTTKTNAWWTTTWWKT	-6	0.00468837	9.17046	0.274506	20	TTTTTTTTTTTTTTTTTTGATTTTTTTTT	TTTTTGTTAATTGGTTTTTT	+
3	MA0514.2	Sox3	SOX-related factors	High-mobility group (HMG) domain factors	RTTSSKCWHKTDHMGWCCCAMSGSTSSSTKKATTGSTDWAM	-22	0.00147264	2.88048	1	8	GTTGCTCTCGTTTAGACCCAAGGGTCGGTTTATTGCTGTAA	TGTCGGTG	+
3	MA0515.1	Sox6	SOX-related factors	High-mobility group (HMG) domain factors	RTTSSKCWHKTDHMGWCCCAMSGSTSSSTKKATTGSTDWAM	-16	0.00266533	5.21339	1	12	GTTGCTCTCGTTTAGACCCAAGGGTCGGTTTATTGCTGTAA	AGCAGGGGGCGC	+
3	MA0522.3	TCF3	E2A	Basic helix-loop-helix factors (bHLH)	RTTSSKCWHKTDHMGWCCCAMSGSTSSSTKKATTGSTDWAM	-13	0.00411509	8.04912	1	16	GTTGCTCTCGTTTAGACCCAAGGGTCGGTTTATTGCTGTAA	CGACCCCCCGCTGTGC	+
4	MA0536.1	pnr	C4-GATA-related	Other C4 zinc finger-type factors	GAGARARAGARRARG	4	8.84e-07	0.00172883	0.00142135	15	GAGAAAGAGAGGAAG	GAGAGAGAGAGAGAGAGAGAG	-
4	MA0537.1	blmp-1	More than 3 adjacent zinc fingers	C2H2 zinc finger factors	GAGARARAGARRARG	0	7.88e-06	0.0154077	0.00511289	12	GAGAAAGAGAGGAAG	GAAAGAGAGAGA	+
4	MA0537.1	blmp-1	More than 3 adjacent zinc fingers	C2H2 zinc finger factors	GAGARARAGARRARG	0	4.93e-05	0.096488	0.0240139	15	GAGAAAGAGAGGAAG	AAAAAAAAGAAAAAGTGAAAA	+
4	MA0537.1	blmp-1	More than 3 adjacent zinc fingers	C2H2 zinc finger factors	GAGARARAGARRARG	0	5.27e-06	0.0103029	0.0041027	11	GAGAAAGAGAGGAAG	AAGAGAAAGAA	-
4	MA0537.1	blmp-1	More than 3 adjacent zinc fingers	C2H2 zinc finger factors	GAGARARAGARRARG	-3	3.61e-05	0.0706007	0.0200813	12	GAGAAAGAGAGGAAG	AAAAAGAAAAAA	+
4	MA0543.1	eor-1		C2H2 zinc finger factors	GAGARARAGARRARG	2	0.000209087	0.408974	0.0542855	15	GAGAAAGAGAGGAAG	AAAAAAAAAAAAAAAAGTAAA	-
4	MA0543.1	eor-1		C2H2 zinc finger factors	GAGARARAGARRARG	-3	0.00017732	0.346837	0.0531033	12	GAGAAAGAGAGGAAG	AAAAAGAGGAAGTA	+
4	MA0543.1	eor-1		C2H2 zinc finger factors	GAGARARAGARRARG	1	0.000190898	0.373396	0.0531033	13	GAGAAAGAGAGGAAG	GGAGGAGGTGAGAA	+
4	MA0548.2	AGL15	MIKC	MADS box factors	GAGARARAGARRARG	4	0.000484563	0.947805	0.0953749	15	GAGAAAGAGAGGAAG	AAAAAAGTAAAAAAAAAAAAA	+
4	MA0548.2	AGL15	MIKC	MADS box factors	GAGARARAGARRARG	1	0.000489796	0.958041	0.0953749	14	GAGAAAGAGAGGAAG	AGAGAGACGCAGAGA	+
4	MA0554.1	SOC1	MIKC	MADS box factors	GAGARARAGARRARG	8	0.00137652	2.69247	0.206185	15	GAGAAAGAGAGGAAG	GGTGGGCAGGGAGGAAGCAGAAGG	+
4	MA0554.1	SOC1	MIKC	MADS box factors	GAGARARAGARRARG	10	0.0011078	2.16685	0.179762	15	GAGAAAGAGAGGAAG	AAAAAAAAAAAAGTAAAAAAAAAAAAAAA	-
4	MA0554.1	SOC1	MIKC	MADS box factors	GAGARARAGARRARG	-4	0.00124561	2.43641	0.19404	11	GAGAAAGAGAGGAAG	GAAACAGGAAGT	+
4	MA0554.1	SOC1	MIKC	MADS box factors	GAGARARAGARRARG	-1	0.00156468	3.06051	0.225689	11	GAGAAAGAGAGGAAG	AGAAAAAGTAA	+
4	MA0555.1	SVP	MIKC	MADS box factors	GAGARARAGARRARG	-3	0.00304387	5.95381	0.35922	9	GAGAAAGAGAGGAAG	AAAAAGAAA	+
4	MA0555.1	SVP	MIKC	MADS box factors	GAGARARAGARRARG	1	0.00375006	7.33512	0.417272	13	GAGAAAGAGAGGAAG	AAACAGGAAGTGGG	-
4	MA0555.1	SVP	MIKC	MADS box factors	GAGARARAGARRARG	-1	0.00313787	6.13768	0.359423	13	GAGAAAGAGAGGAAG	AGAAACAGAAACT	+
5	MA0556.1	AP3	MIKC	MADS box factors	ACCAAGCTCCTTCTACCAAAACTATATAAAACAATCGAAATAGAGAAGCA	-28	0.000244436	0.478116	0.31635	11	ACCAAGCTCCTTCTACCAAAACTATATAAAACAATCGAAATAGAGAAGCA	AAACAATGGAA	+
5	MA0556.1	AP3	MIKC	MADS box factors	ACCAAGCTCCTTCTACCAAAACTATATAAAACAATCGAAATAGAGAAGCA	-27	0.000323918	0.633585	0.31635	11	ACCAAGCTCCTTCTACCAAAACTATATAAAACAATCGAAATAGAGAAGCA	AGAACAATGGA	-
5	MA0556.1	AP3	MIKC	MADS box factors	ACCAAGCTCCTTCTACCAAAACTATATAAAACAATCGAAATAGAGAAGCA	-28	0.000164898	0.322541	0.31635	11	ACCAAGCTCCTTCTACCAAAACTATATAAAACAATCGAAATAGAGAAGCA	AAACAATGGCA	+
5	MA0558.1	FLC	MIKC	MADS box factors	ACCAAGCTCCTTCTACCAAAACTATATAAAACAATCGAAATAGAGAAGCA	-28	0.00162152	3.17169	0.573423	19	ACCAAGCTCCTTCTACCAAAACTATATAAAACAATCGAAATAGAGAAGCA	AAAAAAAGCAAAAAGTAAA	-
5	MA0558.1	FLC	MIKC	MADS box factors	ACCAAGCTCCTTCTACCAAAACTATATAAAACAATCGAAATAGAGAAGCA	-27	0.00116404	2.27686	0.505262	10	ACCAAGCTCCTTCTACCAAAACTATATAAAACAATCGAAATAGAGAAGCA	AAAACAATAG	-
5	MA0559.1	PI	MIKC	MADS box factors	ACCAAGCTCCTTCTACCAAAACTATATAAAACAATCGAAATAGAGAAGCA	-27	0.00238744	4.66983	0.582912	16	ACCAAGCTCCTTCTACCAAAACTATATAAAACAATCGAAATAGAGAAGCA	AAAAAAATCGATAATT	+
5	MA0559.1	PI	MIKC	MADS box factors	ACCAAGCTCCTTCTACCAAAACTATATAAAACAATCGAAATAGAGAAGCA	-28	0.00216195	4.22877	0.573423	9	ACCAAGCTCCTTCTACCAAAACTATATAAAACAATCGAAATAGAGAAGCA	GAACAATGG	-
5	MA0559.1	PI	MIKC	MADS box factors	ACCAAGCTCCTTCTACCAAAACTATATAAAACAATCGAAATAGAGAAGCA	-11	0.00307183	6.00849	0.609638	14	ACCAAGCTCCTTCTACCAAAACTATATAAAACAATCGAAATAGAGAAGCA	TCTACCAAACCAAA	+
5	MA0559.1	PI	MIKC	MADS box factors	ACCAAGCTCCTTCTACCAAAACTATATAAAACAATCGAAATAGAGAAGCA	-28	0.00220179	4.30669	0.573423	14	ACCAAGCTCCTTCTACCAAAACTATATAAAACAATCGAAATAGAGAAGCA	AAAAAATCAATAAT	+
5	MA0559.1	PI	MIKC	MADS box factors	ACCAAGCTCCTTCTACCAAAACTATATAAAACAATCGAAATAGAGAAGCA	-39	0.00309009	6.04421	0.609638	11	ACCAAGCTCCTTCTACCAAAACTATATAAAACAATCGAAATAGAGAAGCA	AAACAGAAGCAG	+
5	MA0563.1	2024-09-03	MIKC	MADS box factors	ACCAAGCTCCTTCTACCAAAACTATATAAAACAATCGAAATAGAGAAGCA	-28	0.00492181	9.62706	0.769089	21	ACCAAGCTCCTTCTACCAAAACTATATAAAACAATCGAAATAGAGAAGCA	AAAAAAAAGAAAAAGTGAAAA	+
6	MA0574.1	MYB15	Myb	Tryptophan cluster factors	CATTCCCATACATGGCTACTTAAATKTTTTACCAAYCAGAA	-19	0.00132538	2.59244	1	16	CATTCCCATACATGGCTACTTAAATGTTTTACCAATCAGAA	TTTATTTTTTTACCGT	-
6	MA0584.1	2024-09-01	MIKC	MADS box factors	CATTCCCATACATGGCTACTTAAATKTTTTACCAAYCAGAA	-29	0.00164917	3.22577	1	11	CATTCCCATACATGGCTACTTAAATGTTTTACCAATCAGAA	AACCAATCAGA	+
6	MA0598.3	EHF	Ets-related	Tryptophan cluster factors	CATTCCCATACATGGCTACTTAAATKTTTTACCAAYCAGAA	-15	0.00187172	3.66108	1	15	CATTCCCATACATGGCTACTTAAATGTTTTACCAATCAGAA	CTACCTAACTTTTTT	-
6	MA0624.2	Nfatc1	NFAT-related factors	Rel homology region (RHR) factors	CATTCCCATACATGGCTACTTAAATKTTTTACCAAYCAGAA	-9	0.00294925	5.76873	1	12	CATTCCCATACATGGCTACTTAAATGTTTTACCAATCAGAA	ACATGTTTACAT	-
6	MA0679.2	ONECUT1	HD-CUT	Homeo domain factors	CATTCCCATACATGGCTACTTAAATKTTTTACCAAYCAGAA	-3	0.00312268	6.10797	1	15	CATTCCCATACATGGCTACTTAAATGTTTTACCAATCAGAA	TTCCAAAAATGGAAA	+
6	MA0687.1	SPIC	Ets-related	Tryptophan cluster factors	CATTCCCATACATGGCTACTTAAATKTTTTACCAAYCAGAA	-1	0.00360277	7.04702	1	18	CATTCCCATACATGGCTACTTAAATGTTTTACCAATCAGAA	TTTACCATATATAGAAAT	+
6	MA0687.1	SPIC	Ets-related	Tryptophan cluster factors	CATTCCCATACATGGCTACTTAAATKTTTTACCAAYCAGAA	-30	0.00422662	8.26727	1	11	CATTCCCATACATGGCTACTTAAATGTTTTACCAATCAGAA	TCCAATTAGAA	+
7	MA0757.1	ONECUT3	HD-CUT	Homeo domain factors	KYKDAAHYCAATRSRMAAARCAYAYAMMMACMBAACAAWRWWMMAATTTC	-16	9.36e-05	0.183093	0.158882	20	TTTTAACTCAATACAAAAAACATATACAAACACAACAATGTAACAATTTC	AAAAAAAAAACAAACAAAAA	+
7	MA0757.1	ONECUT3	HD-CUT	Homeo domain factors	KYKDAAHYCAATRSRMAAARCAYAYAMMMACMBAACAAWRWWMMAATTTC	-29	7.71e-05	0.150775	0.158882	11	TTTTAACTCAATACAAAAAACATATACAAACACAACAATGTAACAATTTC	ACCGAACAATG	+
7	MA0761.2	ETV1	Ets-related	Tryptophan cluster factors	KYKDAAHYCAATRSRMAAARCAYAYAMMMACMBAACAAWRWWMMAATTTC	-15	0.000406419	0.794955	0.226988	20	TTTTAACTCAATACAAAAAACATATACAAACACAACAATGTAACAATTTC	AAAAAAATAAACAAAAAAAA	-
7	MA0761.2	ETV1	Ets-related	Tryptophan cluster factors	KYKDAAHYCAATRSRMAAARCAYAYAMMMACMBAACAAWRWWMMAATTTC	-30	0.000370224	0.724157	0.226988	10	TTTTAACTCAATACAAAAAACATATACAAACACAACAATGTAACAATTTC	CCGAACAATG	+
7	MA0851.1	Foxj3	FOX	Fork head/winged helix factors	KYKDAAHYCAATRSRMAAARCAYAYAMMMACMBAACAAWRWWMMAATTTC	-36	0.00124688	2.4389	0.406099	12	TTTTAACTCAATACAAAAAACATATACAAACACAACAATGTAACAATTTC	AATGTAACAATT	-
7	MA0867.2	SOX4	SOX-related factors	High-mobility group (HMG) domain factors	KYKDAAHYCAATRSRMAAARCAYAYAMMMACMBAACAAWRWWMMAATTTC	-10	0.00132474	2.59118	0.406099	20	TTTTAACTCAATACAAAAAACATATACAAACACAACAATGTAACAATTTC	AAAAAAAAAACAAAAAAAAA	+
7	MA0868.2	SOX8	SOX-related factors	High-mobility group (HMG) domain factors	KYKDAAHYCAATRSRMAAARCAYAYAMMMACMBAACAAWRWWMMAATTTC	-9	0.0015554	3.04236	0.434351	29	TTTTAACTCAATACAAAAAACATATACAAACACAACAATGTAACAATTTC	AAAAAAAAAAAAGTAAAAAAAAAAAAAAA	-
7	MA0869.2	Sox11	SOX-related factors	High-mobility group (HMG) domain factors	KYKDAAHYCAATRSRMAAARCAYAYAMMMACMBAACAAWRWWMMAATTTC	-11	0.00314445	6.15054	0.661236	12	TTTTAACTCAATACAAAAAACATATACAAACACAACAATGTAACAATTTC	AACAAGAAACCT	+
7	MA0901.2	HOXB13	HOX	Homeo domain factors	KYKDAAHYCAATRSRMAAARCAYAYAMMMACMBAACAAWRWWMMAATTTC	-16	0.00321354	6.28568	0.661236	20	TTTTAACTCAATACAAAAAACATATACAAACACAACAATGTAACAATTTC	ACTAAAAAAACAAAAAAAAA	-
7	MA0909.3	Hoxd13	HOX	Homeo domain factors	KYKDAAHYCAATRSRMAAARCAYAYAMMMACMBAACAAWRWWMMAATTTC	-11	0.00482414	9.43602	0.857282	27	TTTTAACTCAATACAAAAAACATATACAAACACAACAATGTAACAATTTC	AAAAAAAAAAAAAAGAAAAAGTGAAAA	-
7	MA0909.3	Hoxd13	HOX	Homeo domain factors	KYKDAAHYCAATRSRMAAARCAYAYAMMMACMBAACAAWRWWMMAATTTC	-8	0.00480211	9.39293	0.857282	21	TTTTAACTCAATACAAAAAACATATACAAACACAACAATGTAACAATTTC	AAAAAGAAAAAGTAAAAAAAA	+
8	MA0940.1	AP1	MIKC	MADS box factors	RRAARAADWGRHRRARVAVAAAWGARVAAADWBAKKBDNGA	-9	9.09e-07	0.00177705	0.000705443	21	AAAAGAAAAGAAAGAGGAAAAAAGAGAAAAAATATTGGAGA	AAAAAAAAGAAAAAGTGAAAA	+
8	MA0940.1	AP1	MIKC	MADS box factors	RRAARAADWGRHRRARVAVAAAWGARVAAADWBAKKBDNGA	-18	1.09e-06	0.0021332	0.000705687	12	AAAAGAAAAGAAAGAGGAAAAAAGAGAAAAAATATTGGAGA	AAAAAGAAAAAA	+
8	MA0940.1	AP1	MIKC	MADS box factors	RRAARAADWGRHRRARVAVAAAWGARVAAADWBAKKBDNGA	-10	2.81e-07	0.000550195	0.000364022	21	AAAAGAAAAGAAAGAGGAAAAAAGAGAAAAAATATTGGAGA	AAAAAAGTAAAAAAAAAAAAA	+
8	MA0940.1	AP1	MIKC	MADS box factors	RRAARAADWGRHRRARVAVAAAWGARVAAADWBAKKBDNGA	-10	6.02e-07	0.00117832	0.000584702	21	AAAAGAAAAGAAAGAGGAAAAAAGAGAAAAAATATTGGAGA	AAAAAGTAAAAAAAAAAAAAA	-
8	MA1007.1	PHYPADRAFT_173530	ERF/DREB	AP2/EREBP	RRAARAADWGRHRRARVAVAAAWGARVAAADWBAKKBDNGA	-16	7.17e-05	0.140216	0.0231926	15	AAAAGAAAAGAAAGAGGAAAAAAGAGAAAAAATATTGGAGA	AAAAAAAGACAAAAA	+
8	MA1012.1	AGL27	MIKC	MADS box factors	RRAARAADWGRHRRARVAVAAAWGARVAAADWBAKKBDNGA	-17	0.000116678	0.228223	0.0301995	14	AAAAGAAAAGAAAGAGGAAAAAAGAGAAAAAATATTGGAGA	CCAAAAAAGGAAAA	+
8	MA1012.1	AGL27	MIKC	MADS box factors	RRAARAADWGRHRRARVAVAAAWGARVAAADWBAKKBDNGA	0	0.000113181	0.221383	0.0301995	30	AAAAGAAAAGAAAGAGGAAAAAAGAGAAAAAATATTGGAGA	AGAGAGAGAGAGAGAGAGAGAGAGAGAGAG	+
8	MA1012.1	AGL27	MIKC	MADS box factors	RRAARAADWGRHRRARVAVAAAWGARVAAADWBAKKBDNGA	-5	0.000140011	0.273861	0.0339737	24	AAAAGAAAAGAAAGAGGAAAAAAGAGAAAAAATATTGGAGA	GAGAGAGAGAGAGAGAGAGAGAGA	+
8	MA1023.1	PHYPADRAFT_28324	ERF/DREB	AP2/EREBP	RRAARAADWGRHRRARVAVAAAWGARVAAADWBAKKBDNGA	-17	0.000658439	1.28791	0.120415	14	AAAAGAAAAGAAAGAGGAAAAAAGAGAAAAAATATTGGAGA	CAAAAAGTTAAAAA	+
8	MA1062.2	TCP15	TCP	Basic helix-loop-helix factors (bHLH)	RRAARAADWGRHRRARVAVAAAWGARVAAADWBAKKBDNGA	-15	0.000863112	1.68825	0.145694	12	AAAAGAAAAGAAAGAGGAAAAAAGAGAAAAAATATTGGAGA	GAAAGAGAGAGA	+
8	MA1065.2	TCP20	TCP	Basic helix-loop-helix factors (bHLH)	RRAARAADWGRHRRARVAVAAAWGARVAAADWBAKKBDNGA	-5	0.00102364	2.00223	0.155185	20	AAAAGAAAAGAAAGAGGAAAAAAGAGAAAAAATATTGGAGA	AAAAAAAAAACAAAAAAAAA	+
8	MA1079.2	WRKY21	WRKY	GCM domain factors	RRAARAADWGRHRRARVAVAAAWGARVAAADWBAKKBDNGA	-11	0.00111214	2.17535	0.155185	21	AAAAGAAAAGAAAGAGGAAAAAAGAGAAAAAATATTGGAGA	TAGAGAATAGAAGAAATAAAA	+
8	MA1102.2	CTCFL	More than 3 adjacent zinc fingers	C2H2 zinc finger factors	RRAARAADWGRHRRARVAVAAAWGARVAAADWBAKKBDNGA	-1	0.00124146	2.42829	0.155185	21	AAAAGAAAAGAAAGAGGAAAAAAGAGAAAAAATATTGGAGA	AAAAAATTGGATAAGGATAAG	+
8	MA1120.1	SOX13	SOX-related factors	High-mobility group (HMG) domain factors	RRAARAADWGRHRRARVAVAAAWGARVAAADWBAKKBDNGA	-12	0.00129444	2.53193	0.155185	15	AAAAGAAAAGAAAGAGGAAAAAAGAGAAAAAATATTGGAGA	AGAGAGACGCAGAGA	+
8	MA1125.1	ZNF384	More than 3 adjacent zinc fingers	C2H2 zinc finger factors	RRAARAADWGRHRRARVAVAAAWGARVAAADWBAKKBDNGA	-11	0.00223442	4.37053	0.240971	20	AAAAGAAAAGAAAGAGGAAAAAAGAGAAAAAATATTGGAGA	CACAAAACGACAAAAAAAAA	-
8	MA1125.1	ZNF384	More than 3 adjacent zinc fingers	C2H2 zinc finger factors	RRAARAADWGRHRRARVAVAAAWGARVAAADWBAKKBDNGA	-11	0.00135902	2.65825	0.155185	20	AAAAGAAAAGAAAGAGGAAAAAAGAGAAAAAATATTGGAGA	CACAAAACGACAAAAAAAAA	-
8	MA1125.1	ZNF384	More than 3 adjacent zinc fingers	C2H2 zinc finger factors	RRAARAADWGRHRRARVAVAAAWGARVAAADWBAKKBDNGA	-15	0.0015812	3.09283	0.175397	15	AAAAGAAAAGAAAGAGGAAAAAAGAGAAAAAATATTGGAGA	CCAAAAATGGAAAAA	-
8	MA1152.1	SOX15	SOX-related factors	High-mobility group (HMG) domain factors	RRAARAADWGRHRRARVAVAAAWGARVAAADWBAKKBDNGA	-4	0.00322793	6.31383	0.313304	19	AAAAGAAAAGAAAGAGGAAAAAAGAGAAAAAATATTGGAGA	AAAAAGGTGGTTGGAAAAG	-
8	MA1156.1	JKD		C2H2 zinc finger factors	RRAARAADWGRHRRARVAVAAAWGARVAAADWBAKKBDNGA	-17	0.00468966	9.17298	0.378739	20	AAAAGAAAAGAAAGAGGAAAAAAGAGAAAAAATATTGGAGA	AAAAAAAAACAATAAAATTT	-
8	MA1156.1	JKD		C2H2 zinc finger factors	RRAARAADWGRHRRARVAVAAAWGARVAAADWBAKKBDNGA	-13	0.00438332	8.57378	0.378175	15	AAAAGAAAAGAAAGAGGAAAAAAGAGAAAAAATATTGGAGA	ATGCTAAAAATAGAA	+
8	MA1156.1	JKD		C2H2 zinc finger factors	RRAARAADWGRHRRARVAVAAAWGARVAAADWBAKKBDNGA	-16	0.00433453	8.47835	0.378175	13	AAAAGAAAAGAAAGAGGAAAAAAGAGAAAAAATATTGGAGA	AGAAACAGAAACT	+
8	MA1156.1	JKD		C2H2 zinc finger factors	RRAARAADWGRHRRARVAVAAAWGARVAAADWBAKKBDNGA	-15	0.00353994	6.92413	0.319617	17	AAAAGAAAAGAAAGAGGAAAAAAGAGAAAAAATATTGGAGA	CACAAAACGACAAAAAA	+
9	MA1157.1	NUC		C2H2 zinc finger factors	AGCATAAAAAGGGCACAATTTTTTCTTTTAGTATGAAAAAGACCAATGTT	-18	0.00145528	2.84652	0.96676	12	AGCATAAAAAGGGCACAATTTTTTCTTTTAGTATGAAAAAGACCAATGTT	TTTTTTTTTAAA	-
9	MA1157.1	NUC		C2H2 zinc finger factors	AGCATAAAAAGGGCACAATTTTTTCTTTTAGTATGAAAAAGACCAATGTT	-16	0.002363	4.62203	0.96676	21	AGCATAAAAAGGGCACAATTTTTTCTTTTAGTATGAAAAAGACCAATGTT	TTTTATTTCTTCTATTCTCTA	-
9	MA1157.1	NUC		C2H2 zinc finger factors	AGCATAAAAAGGGCACAATTTTTTCTTTTAGTATGAAAAAGACCAATGTT	-18	0.00115545	2.26005	0.96676	15	AGCATAAAAAGGGCACAATTTTTTCTTTTAGTATGAAAAAGACCAATGTT	TTTTGTCGTTTTGTG	-
9	MA1157.1	NUC		C2H2 zinc finger factors	AGCATAAAAAGGGCACAATTTTTTCTTTTAGTATGAAAAAGACCAATGTT	-5	0.000338445	0.661999	0.661999	23	AGCATAAAAAGGGCACAATTTTTTCTTTTAGTATGAAAAAGACCAATGTT	AAAAAAGGAATATTCTTTTTCTT	+
9	MA1158.1	MGP		C2H2 zinc finger factors	AGCATAAAAAGGGCACAATTTTTTCTTTTAGTATGAAAAAGACCAATGTT	-31	0.00386623	7.56235	0.96676	16	AGCATAAAAAGGGCACAATTTTTTCTTTTAGTATGAAAAAGACCAATGTT	AAAGTAAATAAACAAT	+
9	MA1158.1	MGP		C2H2 zinc finger factors	AGCATAAAAAGGGCACAATTTTTTCTTTTAGTATGAAAAAGACCAATGTT	-17	0.00386196	7.554	0.96676	15	AGCATAAAAAGGGCACAATTTTTTCTTTTAGTATGAAAAAGACCAATGTT	TTTTTGTCTTTTTTT	-
9	MA1158.1	MGP		C2H2 zinc finger factors	AGCATAAAAAGGGCACAATTTTTTCTTTTAGTATGAAAAAGACCAATGTT	-18	0.00363306	7.10626	0.96676	15	AGCATAAAAAGGGCACAATTTTTTCTTTTAGTATGAAAAAGACCAATGTT	TTTCCATTTTTGGAA	-
9	MA1158.1	MGP		C2H2 zinc finger factors	AGCATAAAAAGGGCACAATTTTTTCTTTTAGTATGAAAAAGACCAATGTT	-21	0.00398935	7.80316	0.96676	9	AGCATAAAAAGGGCACAATTTTTTCTTTTAGTATGAAAAAGACCAATGTT	TTTCTTTTT	-
10	MA1159.1	SGR5		C2H2 zinc finger factors	CSAAMRAWSTDCTAAMRASTTDVDTCKYCRAMCTMCCAARASTAGVAARA	-32	0.000286605	0.560599	0.186062	18	CCAAAAATGTACTAAAGACTTGGGTCTTCAAACTACCAAAACTAGCAAAA	TTACCAAAAATGGAAAAA	+
10	MA1159.1	SGR5		C2H2 zinc finger factors	CSAAMRAWSTDCTAAMRASTTDVDTCKYCRAMCTMCCAARASTAGVAARA	-31	0.000106918	0.209131	0.173974	19	CCAAAAATGTACTAAAGACTTGGGTCTTCAAACTACCAAAACTAGCAAAA	ATTACCAAAAATGGAAAGAA	+
10	MA1159.1	SGR5		C2H2 zinc finger factors	CSAAMRAWSTDCTAAMRASTTDVDTCKYCRAMCTMCCAARASTAGVAARA	-32	0.000250714	0.490398	0.186062	7	CCAAAAATGTACTAAAGACTTGGGTCTTCAAACTACCAAAACTAGCAAAA	CTACCAA	+
10	MA1159.1	SGR5		C2H2 zinc finger factors	CSAAMRAWSTDCTAAMRASTTDVDTCKYCRAMCTMCCAARASTAGVAARA	-35	0.000324928	0.635559	0.186062	14	CCAAAAATGTACTAAAGACTTGGGTCTTCAAACTACCAAAACTAGCAAAA	CCAAAAATAGAAAG	-
10	MA1159.1	SGR5		C2H2 zinc finger factors	CSAAMRAWSTDCTAAMRASTTDVDTCKYCRAMCTMCCAARASTAGVAARA	-30	9.53e-05	0.186313	0.173974	20	CCAAAAATGTACTAAAGACTTGGGTCTTCAAACTACCAAAACTAGCAAAA	AATTTCCAAAAATAGAAAGAA	+
10	MA1159.1	SGR5		C2H2 zinc finger factors	CSAAMRAWSTDCTAAMRASTTDVDTCKYCRAMCTMCCAARASTAGVAARA	-35	0.00013343	0.26099	0.173974	15	CCAAAAATGTACTAAAGACTTGGGTCTTCAAACTACCAAAACTAGCAAAA	CCAAAAATGGAAAAA	-
10	MA1160.1	IDD6		C2H2 zinc finger factors	CSAAMRAWSTDCTAAMRASTTDVDTCKYCRAMCTMCCAARASTAGVAARA	-25	0.0024115	4.71689	0.725594	14	CCAAAAATGTACTAAAGACTTGGGTCTTCAAACTACCAAAACTAGCAAAA	CCTCGACCTCCTGA	+
10	MA1160.1	IDD6		C2H2 zinc finger factors	CSAAMRAWSTDCTAAMRASTTDVDTCKYCRAMCTMCCAARASTAGVAARA	-30	0.00422162	8.25749	0.928268	19	CCAAAAATGTACTAAAGACTTGGGTCTTCAAACTACCAAAACTAGCAAAA	ACTTTCCAAAAAAGGAAAG	-
10	MA1160.1	IDD6		C2H2 zinc finger factors	CSAAMRAWSTDCTAAMRASTTDVDTCKYCRAMCTMCCAARASTAGVAARA	-33	0.00379942	7.43167	0.928268	15	CCAAAAATGTACTAAAGACTTGGGTCTTCAAACTACCAAAACTAGCAAAA	TTCTAAAAATAGAAA	+
10	MA1160.1	IDD6		C2H2 zinc finger factors	CSAAMRAWSTDCTAAMRASTTDVDTCKYCRAMCTMCCAARASTAGVAARA	-34	0.00343799	6.7247	0.928268	16	CCAAAAATGTACTAAAGACTTGGGTCTTCAAACTACCAAAACTAGCAAAA	CACAAAACGACAAAAA	-
11	MA1182.1	RVE8	Myb-related	Tryptophan cluster factors	CTTTCATGATCTCCACGGACCAAAAAAAAAAAAACTTAGGAATTAGT	-19	6.22e-05	0.121742	0.0609629	14	CTTTCATGATCTCCACGGACCAAAAAAAAAAAAACTTAGGAATTAGT	CCAAAAAAGGAAAA	+
11	MA1183.1	RVE6	Myb-related	Tryptophan cluster factors	CTTTCATGATCTCCACGGACCAAAAAAAAAAAAACTTAGGAATTAGT	-19	7.3e-05	0.142723	0.0609629	15	CTTTCATGATCTCCACGGACCAAAAAAAAAAAAACTTAGGAATTAGT	CCAAAAATGGAAAAA	-
11	MA1184.1	RVE1	Myb-related	Tryptophan cluster factors	CTTTCATGATCTCCACGGACCAAAAAAAAAAAAACTTAGGAATTAGT	-18	7.87e-05	0.153967	0.0609629	21	CTTTCATGATCTCCACGGACCAAAAAAAAAAAAACTTAGGAATTAGT	AAAAAAAAAAAAAAAAGTAAA	-
11	MA1190.1	RVE5	Myb-related	Tryptophan cluster factors	CTTTCATGATCTCCACGGACCAAAAAAAAAAAAACTTAGGAATTAGT	-25	0.000135738	0.265503	0.0750893	20	CTTTCATGATCTCCACGGACCAAAAAAAAAAAAACTTAGGAATTAGT	AAAAAAAAACAATAGAATTT	-
11	MA1191.1	RVE7L	Myb-related	Tryptophan cluster factors	CTTTCATGATCTCCACGGACCAAAAAAAAAAAAACTTAGGAATTAGT	-24	0.000317378	0.620791	0.128448	14	CTTTCATGATCTCCACGGACCAAAAAAAAAAAAACTTAGGAATTAGT	AAAAAAATATCTTA	+
11	MA1193.1	AT2G38090	Myb-related	Tryptophan cluster factors	CTTTCATGATCTCCACGGACCAAAAAAAAAAAAACTTAGGAATTAGT	-19	0.000401642	0.785611	0.128448	13	CTTTCATGATCTCCACGGACCAAAAAAAAAAAAACTTAGGAATTAGT	CCAAAAAAGGAAA	+
11	MA1193.1	AT2G38090	Myb-related	Tryptophan cluster factors	CTTTCATGATCTCCACGGACCAAAAAAAAAAAAACTTAGGAATTAGT	-9	0.000369617	0.72297	0.128448	14	CTTTCATGATCTCCACGGACCAAAAAAAAAAAAACTTAGGAATTAGT	CCTCCACCGACCAT	-
11	MA1196.1	AT5G05790	Myb-related	Tryptophan cluster factors	CTTTCATGATCTCCACGGACCAAAAAAAAAAAAACTTAGGAATTAGT	-10	0.000497555	0.973217	0.128448	14	CTTTCATGATCTCCACGGACCAAAAAAAAAAAAACTTAGGAATTAGT	CATCACCGACCAAA	+
11	MA1199.1	AGL16	MIKC	MADS box factors	CTTTCATGATCTCCACGGACCAAAAAAAAAAAAACTTAGGAATTAGT	-16	0.000764346	1.49506	0.164435	18	CTTTCATGATCTCCACGGACCAAAAAAAAAAAAACTTAGGAATTAGT	TTACCAAAAATGGAAAAA	+
11	MA1199.1	AGL16	MIKC	MADS box factors	CTTTCATGATCTCCACGGACCAAAAAAAAAAAAACTTAGGAATTAGT	-13	0.000675134	1.32056	0.153786	20	CTTTCATGATCTCCACGGACCAAAAAAAAAAAAACTTAGGAATTAGT	CACAAAACGACAAAAAAAAA	-
11	MA1203.1	AGL63	MIKC	MADS box factors	CTTTCATGATCTCCACGGACCAAAAAAAAAAAAACTTAGGAATTAGT	-18	0.00111572	2.18235	0.185611	20	CTTTCATGATCTCCACGGACCAAAAAAAAAAAAACTTAGGAATTAGT	AAAAAAAAAACAAAAAAAAA	+
11	MA1203.1	AGL63	MIKC	MADS box factors	CTTTCATGATCTCCACGGACCAAAAAAAAAAAAACTTAGGAATTAGT	-8	0.00107507	2.10284	0.185611	17	CTTTCATGATCTCCACGGACCAAAAAAAAAAAAACTTAGGAATTAGT	ATCTCCACCAACCCCAA	+
11	MA1204.1	AGL13	MIKC	MADS box factors	CTTTCATGATCTCCACGGACCAAAAAAAAAAAAACTTAGGAATTAGT	-25	0.00140073	2.73983	0.185611	20	CTTTCATGATCTCCACGGACCAAAAAAAAAAAAACTTAGGAATTAGT	AAAAAAAAACAATAAAATTT	-
11	MA1204.1	AGL13	MIKC	MADS box factors	CTTTCATGATCTCCACGGACCAAAAAAAAAAAAACTTAGGAATTAGT	-14	0.00127041	2.48493	0.185611	21	CTTTCATGATCTCCACGGACCAAAAAAAAAAAAACTTAGGAATTAGT	AAAAAGTAAAAAAAAAAAAAA	-
11	MA1204.1	AGL13	MIKC	MADS box factors	CTTTCATGATCTCCACGGACCAAAAAAAAAAAAACTTAGGAATTAGT	-23	0.00136582	2.67155	0.185611	19	CTTTCATGATCTCCACGGACCAAAAAAAAAAAAACTTAGGAATTAGT	AAAAAAAAAAGGCAAAAAA	+
11	MA1205.1	AGL6	MIKC	MADS box factors	CTTTCATGATCTCCACGGACCAAAAAAAAAAAAACTTAGGAATTAGT	-19	0.00200881	3.92923	0.222252	14	CTTTCATGATCTCCACGGACCAAAAAAAAAAAAACTTAGGAATTAGT	CCAAAAATAGAAAG	-
11	MA1205.1	AGL6	MIKC	MADS box factors	CTTTCATGATCTCCACGGACCAAAAAAAAAAAAACTTAGGAATTAGT	-24	0.00167635	3.27894	0.19671	12	CTTTCATGATCTCCACGGACCAAAAAAAAAAAAACTTAGGAATTAGT	AAAAAAATATCT	-
11	MA1205.1	AGL6	MIKC	MADS box factors	CTTTCATGATCTCCACGGACCAAAAAAAAAAAAACTTAGGAATTAGT	-16	0.00178778	3.4969	0.203616	19	CTTTCATGATCTCCACGGACCAAAAAAAAAAAAACTTAGGAATTAGT	TTTCCAAAAAAGGAAAAAA	+
11	MA1208.1	GT-2	Trihelix	Tryptophan cluster factors	CTTTCATGATCTCCACGGACCAAAAAAAAAAAAACTTAGGAATTAGT	-10	0.00277563	5.42914	0.265939	14	CTTTCATGATCTCCACGGACCAAAAAAAAAAAAACTTAGGAATTAGT	CTCCACCGACAATA	-
11	MA1214.1	ATHB-40	HD-ZIP	Homeo domain factors	CTTTCATGATCTCCACGGACCAAAAAAAAAAAAACTTAGGAATTAGT	-20	0.00302113	5.90933	0.265939	19	CTTTCATGATCTCCACGGACCAAAAAAAAAAAAACTTAGGAATTAGT	AAAAAAAGCAAAAAGTAAA	-
11	MA1219.2	ERF011	ERF/DREB	AP2/EREBP	CTTTCATGATCTCCACGGACCAAAAAAAAAAAAACTTAGGAATTAGT	-29	0.00318775	6.23524	0.265939	15	CTTTCATGATCTCCACGGACCAAAAAAAAAAAAACTTAGGAATTAGT	AAAAAATTAGGTAAA	+
11	MA1220.1	TINY	ERF/DREB	AP2/EREBP	CTTTCATGATCTCCACGGACCAAAAAAAAAAAAACTTAGGAATTAGT	-8	0.00319385	6.24717	0.265939	16	CTTTCATGATCTCCACGGACCAAAAAAAAAAAAACTTAGGAATTAGT	ATACCCACCAACCAAA	+
11	MA1234.1	ERF017	ERF/DREB	AP2/EREBP	CTTTCATGATCTCCACGGACCAAAAAAAAAAAAACTTAGGAATTAGT	-17	0.00332505	6.50381	0.268246	15	CTTTCATGATCTCCACGGACCAAAAAAAAAAAAACTTAGGAATTAGT	GTCCAAGAAGAATGA	+
11	MA1251.1	RAP2-9	ERF/DREB	AP2/EREBP	CTTTCATGATCTCCACGGACCAAAAAAAAAAAAACTTAGGAATTAGT	-18	0.0036273	7.09499	0.275654	20	CTTTCATGATCTCCACGGACCAAAAAAAAAAAAACTTAGGAATTAGT	AAATAAATAAACAAAAAAAA	-
11	MA1253.1	ERF036	ERF/DREB	AP2/EREBP	CTTTCATGATCTCCACGGACCAAAAAAAAAAAAACTTAGGAATTAGT	-21	0.0037728	7.37959	0.275654	15	CTTTCATGATCTCCACGGACCAAAAAAAAAAAAACTTAGGAATTAGT	AAAAAAAGACAAAAA	+
11	MA1263.1	ERF055	ERF/DREB	AP2/EREBP	CTTTCATGATCTCCACGGACCAAAAAAAAAAAAACTTAGGAATTAGT	-19	0.00395904	7.74389	0.283905	14	CTTTCATGATCTCCACGGACCAAAAAAAAAAAAACTTAGGAATTAGT	CCTAAATAAACAAA	+
11	MA1267.1	DOF5.8	DOF	Other C4 zinc finger-type factors	CTTTCATGATCTCCACGGACCAAAAAAAAAAAAACTTAGGAATTAGT	-17	0.0047017	9.19652	0.313908	14	CTTTCATGATCTCCACGGACCAAAAAAAAAAAAACTTAGGAATTAGT	AACCAATAAAATTT	+
11	MA1267.1	DOF5.8	DOF	Other C4 zinc finger-type factors	CTTTCATGATCTCCACGGACCAAAAAAAAAAAAACTTAGGAATTAGT	-13	0.00492908	9.64129	0.323512	10	CTTTCATGATCTCCACGGACCAAAAAAAAAAAAACTTAGGAATTAGT	CACCGACCAT	+
11	MA1267.1	DOF5.8	DOF	Other C4 zinc finger-type factors	CTTTCATGATCTCCACGGACCAAAAAAAAAAAAACTTAGGAATTAGT	-13	0.00502545	9.82978	0.324339	18	CTTTCATGATCTCCACGGACCAAAAAAAAAAAAACTTAGGAATTAGT	CACAAAACGACAAAAAAA	+
11	MA1267.1	DOF5.8	DOF	Other C4 zinc finger-type factors	CTTTCATGATCTCCACGGACCAAAAAAAAAAAAACTTAGGAATTAGT	-14	0.00435373	8.51589	0.295776	19	CTTTCATGATCTCCACGGACCAAAAAAAAAAAAACTTAGGAATTAGT	ACTTTCCAAAAAAGGAAAG	-

## Sheet: Rice
S7 Table. List of known cis-acting elements Rice DEGs by Tomtom search against the JASPAR database.
motif	Target_ID	Gene	Famil	Class.y	Query_ID	Class	Optimal_offset	p.value	E.value	q.value	Overlap	Query_consensus	Target_consensus	Orientation
1	MA0041.2	FOXD3	FOX	Fork head/winged helix factors	NTTTTTTTTTTTTTTTTTTT	NA	-1	0.00240945	4.71289	0.197348	16	TTTTTTTTTTTTTTTTTTTT	ATTGTTTATTTACTTT	-
1	MA0277.1	AZF1		C2H2 zinc finger factors	NTTTTTTTTTTTTTTTTTTT	NA	-7	0.000418451	0.818489	0.0522571	9	TTTTTTTTTTTTTTTTTTTT	TTTCTTTTT	-
1	MA0377.1	SFL1	HSF factors	Heat shock factors	NTTTTTTTTTTTTTTTTTTT	NA	1	0.000334234	0.653761	0.0446185	20	TTTTTTTTTTTTTTTTTTTT	TTTTATTTCTTCTATTCTCTA	-
1	MA0537.1	blmp-1	More than 3 adjacent zinc fingers	C2H2 zinc finger factors	NTTTTTTTTTTTTTTTTTTT	NA	-3	0.00330686	6.46821	0.241736	11	TTTTTTTTTTTTTTTTTTTT	TTTTCACTTTT	-
1	MA0554.1	SOC1	MIKC	MADS box factors	NTTTTTTTTTTTTTTTTTTT	NA	-4	0.00163353	3.19519	0.147593	15	TTTTTTTTTTTTTTTTTTTT	TTTTTCCATTTTTGG	+
1	MA0555.1	SVP	MIKC	MADS box factors	NTTTTTTTTTTTTTTTTTTT	NA	0	0.0014499	2.836	0.147593	20	TTTTTTTTTTTTTTTTTTTT	TTCTTTCCTTTTTTGGTAAT	-
1	MA0558.1	FLC	MIKC	MADS box factors	NTTTTTTTTTTTTTTTTTTT	NA	2	0.0023292	4.55592	0.196025	19	TTTTTTTTTTTTTTTTTTTT	TTCTTTCTATTTTTGGAAATT	-
1	MA0559.1	PI	MIKC	MADS box factors	NTTTTTTTTTTTTTTTTTTT	NA	-6	0.000546521	1.069	0.0661181	14	TTTTTTTTTTTTTTTTTTTT	TTTTCCTTTTTTGG	-
1	MA0679.2	ONECUT1	HD-CUT	Homeo domain factors	NTTTTTTTTTTTTTTTTTTT	NA	-1	0.000367789	0.719395	0.0474614	16	TTTTTTTTTTTTTTTTTTTT	TATTTATTGATTTTTT	-
1	MA0757.1	ONECUT3	HD-CUT	Homeo domain factors	NTTTTTTTTTTTTTTTTTTT	NA	-5	0.00154115	3.01448	0.147593	14	TTTTTTTTTTTTTTTTTTTT	ATTATTGATTTTTT	-
1	MA0851.1	Foxj3	FOX	Fork head/winged helix factors	NTTTTTTTTTTTTTTTTTTT	NA	-2	0.00423052	8.2749	0.28227	17	TTTTTTTTTTTTTTTTTTTT	GTGTTTGTTTACTTTTT	-
1	MA0940.1	AP1	MIKC	MADS box factors	NTTTTTTTTTTTTTTTTTTT	NA	-6	0.00125141	2.44777	0.130937	13	TTTTTTTTTTTTTTTTTTTT	TTTCCTTTTTTGG	-
1	MA1087.2	WRKY45	WRKY	GCM domain factors	NTTTTTTTTTTTTTTTTTTT	NA	-2	0.00479724	9.3834	0.30953	15	TTTTTTTTTTTTTTTTTTTT	ATCGTTGACTTTTTT	-
1	MA1125.1	ZNF384	More than 3 adjacent zinc fingers	C2H2 zinc finger factors	NTTTTTTTTTTTTTTTTTTT	NA	-3	5.37e-05	0.105053	0.00831689	12	TTTTTTTTTTTTTTTTTTTT	TTTTTTTTTAAA	-
1	MA1156.1	JKD		C2H2 zinc finger factors	NTTTTTTTTTTTTTTTTTTT	NA	0	7.98e-06	0.0156143	0.00193151	20	TTTTTTTTTTTTTTTTTTTT	TTTTTTTTTGTCGTTTTCTG	+
1	MA1157.1	NUC		C2H2 zinc finger factors	NTTTTTTTTTTTTTTTTTTT	NA	0	9.14e-06	0.017886	0.00208237	20	TTTTTTTTTTTTTTTTTTTT	TTTTTTTTTGTCGTTTTGTG	+
1	MA1158.1	MGP		C2H2 zinc finger factors	NTTTTTTTTTTTTTTTTTTT	NA	0	3.99e-06	0.00780736	0.00138162	20	TTTTTTTTTTTTTTTTTTTT	TTTTTTTTTGTCGTTTTCTG	-
1	MA1159.1	SGR5		C2H2 zinc finger factors	NTTTTTTTTTTTTTTTTTTT	NA	-3	2.26e-05	0.0442788	0.00438188	15	TTTTTTTTTTTTTTTTTTTT	TTTTTGTCTTTTTTT	-
1	MA1160.1	IDD6		C2H2 zinc finger factors	NTTTTTTTTTTTTTTTTTTT	NA	0	2.03e-05	0.0396571	0.00413106	20	TTTTTTTTTTTTTTTTTTTT	TTTTTTTTTGTCGTTTTGTG	+
1	MA1193.1	AT2G38090	Myb-related	Tryptophan cluster factors	NTTTTTTTTTTTTTTTTTTT	NA	1	0.00244687	4.78608	0.197348	20	TTTTTTTTTTTTTTTTTTTT	CTTATCCTTATCCAATTTTTT	-
1	MA1205.1	AGL6	MIKC	MADS box factors	NTTTTTTTTTTTTTTTTTTT	NA	-3	0.000939049	1.83678	0.103868	17	TTTTTTTTTTTTTTTTTTTT	TTTTTTCCTTTTTTGGAAA	-
1	MA1208.1	GT-2	Trihelix	Tryptophan cluster factors	NTTTTTTTTTTTTTTTTTTT	NA	-2	0.00335565	6.56366	0.241736	14	TTTTTTTTTTTTTTTTTTTT	TTTTTTACCGTTTT	+
1	MA1267.1	DOF5.8	DOF	Other C4 zinc finger-type factors	NTTTTTTTTTTTTTTTTTTT	NA	1	1.98e-08	3.88e-05	1.54e-05	20	TTTTTTTTTTTTTTTTTTTT	TTTTTTTTTTTTTTTACTTTTTTTTTTTT	+
1	MA1268.1	CDF5	DOF	Other C4 zinc finger-type factors	NTTTTTTTTTTTTTTTTTTT	NA	7	6.29e-11	1.23e-07	2.44e-07	20	TTTTTTTTTTTTTTTTTTTT	TTTTCACTTTTTCTTTTTTTTTTTTTT	+
1	MA1270.1	DOF3.2	DOF	Other C4 zinc finger-type factors	NTTTTTTTTTTTTTTTTTTT	NA	-1	2.41e-05	0.0470518	0.00443457	19	TTTTTTTTTTTTTTTTTTTT	TTTACTTTTTGCTTTTTTT	+
1	MA1273.1	DOF4.2	DOF	Other C4 zinc finger-type factors	NTTTTTTTTTTTTTTTTTTT	NA	-1	5.65e-07	0.00110499	0.000218703	19	TTTTTTTTTTTTTTTTTTTT	TTTTTTGCCTTTTTTTTTT	-
1	MA1274.1	DOF3.6	DOF	Other C4 zinc finger-type factors	NTTTTTTTTTTTTTTTTTTT	NA	1	1.86e-09	3.64e-06	2.4e-06	20	TTTTTTTTTTTTTTTTTTTT	TTTACTTTTTTTTTTTTTTTT	+
1	MA1277.1	DOF1.7	DOF	Other C4 zinc finger-type factors	NTTTTTTTTTTTTTTTTTTT	NA	0	4.74e-08	9.27e-05	3.06e-05	20	TTTTTTTTTTTTTTTTTTTT	TTTTTTTTACTTTTTCTTTTT	-
1	MA1278.1	DOF3.4	DOF	Other C4 zinc finger-type factors	NTTTTTTTTTTTTTTTTTTT	NA	0	1.03e-07	0.00020106	5.68e-05	20	TTTTTTTTTTTTTTTTTTTT	TTTTTTTTTTTTTTACTTTTT	+
1	MA1279.1	DOF1.5	DOF	Other C4 zinc finger-type factors	NTTTTTTTTTTTTTTTTTTT	NA	0	2.77e-07	0.000541161	0.000133885	20	TTTTTTTTTTTTTTTTTTTT	TTTTCACTTTTTCTTTTTTTT	-
1	MA1280.1	DOF5.4	DOF	Other C4 zinc finger-type factors	NTTTTTTTTTTTTTTTTTTT	NA	-3	0.00163935	3.20656	0.147593	14	TTTTTTTTTTTTTTTTTTTT	TTTTTAACTTTTTG	-
1	MA1281.1	DOF5.1	DOF	Other C4 zinc finger-type factors	NTTTTTTTTTTTTTTTTTTT	NA	1	1.86e-09	3.64e-06	2.4e-06	20	TTTTTTTTTTTTTTTTTTTT	TTTTTTTTTTTTTACTTTTTT	-
1	MA1366.1	DF1	Trihelix	Tryptophan cluster factors	NTTTTTTTTTTTTTTTTTTT	NA	-3	0.00154193	3.01601	0.147593	16	TTTTTTTTTTTTTTTTTTTT	TTTAATTTTTTACCGT	-
1	MA1370.1	IDD5		C2H2 zinc finger factors	NTTTTTTTTTTTTTTTTTTT	NA	-3	0.00163175	3.1917	0.147593	16	TTTTTTTTTTTTTTTTTTTT	TTTTTGTCGTTTTGTG	+
1	MA1371.1	IDD4		C2H2 zinc finger factors	NTTTTTTTTTTTTTTTTTTT	NA	-2	8.2e-05	0.160371	0.0122081	17	TTTTTTTTTTTTTTTTTTTT	TTTTTTGTCGTTTTGTG	-
1	MA1373.1	GAF1	IDD	C2H2 zinc finger factors	NTTTTTTTTTTTTTTTTTTT	NA	-4	0.00430183	8.41437	0.28227	15	TTTTTTTTTTTTTTTTTTTT	TTTTGTCGTTTTGTG	-
1	MA1374.1	IDD7		C2H2 zinc finger factors	NTTTTTTTTTTTTTTTTTTT	NA	-1	4.56e-05	0.0891409	0.00735124	18	TTTTTTTTTTTTTTTTTTTT	TTTTTTTGTCGTTTTGTG	-
1	MA1688.1	ARF16	ARF	B3	NTTTTTTTTTTTTTTTTTTT	NA	-2	0.0042254	8.26487	0.28227	14	TTTTTTTTTTTTTTTTTTTT	TTTCTTGTCTTGTT	-
1	MA1699.1	ceh-38		Homeo domain factors	NTTTTTTTTTTTTTTTTTTT	NA	-1	0.00193106	3.77716	0.169905	16	TTTTTTTTTTTTTTTTTTTT	AATTATCGATTTTTTT	-
1	MA1823.1	Zm00001d027846	DOF	Other C4 zinc finger-type factors	NTTTTTTTTTTTTTTTTTTT	NA	-4	6.24e-06	0.0122048	0.00161041	12	TTTTTTTTTTTTTTTTTTTT	TTTTTTCTTTTT	-
1	MA1853.1	Erf-a	Ets-related	Tryptophan cluster factors	NTTTTTTTTTTTTTTTTTTT	NA	-1	0.00337188	6.59539	0.241736	19	TTTTTTTTTTTTTTTTTTTT	TTTTTTCACTTCCGGTTTCC	-
1	MA1857.1	Fli-Erg-c	Ets-related	Tryptophan cluster factors	NTTTTTTTTTTTTTTTTTTT	NA	0	0.000626953	1.22632	0.071387	20	TTTTTTTTTTTTTTTTTTTT	TTTTCATTTCCGGTTTTTTT	-
1	MA1862.1	FoxD-b	FOX	Fork head/winged helix factors	NTTTTTTTTTTTTTTTTTTT	NA	0	5.28e-06	0.0103312	0.00146056	20	TTTTTTTTTTTTTTTTTTTT	TTTTTTTTGTTTATTTATTT	+
1	MA1863.1	FoxE	FOX	Fork head/winged helix factors	NTTTTTTTTTTTTTTTTTTT	NA	0	1.05e-05	0.0204698	0.00225079	20	TTTTTTTTTTTTTTTTTTTT	TTTTTTTTTGTTTTTTTAGT	+
1	MA1864.1	FoxF	FOX	Fork head/winged helix factors	NTTTTTTTTTTTTTTTTTTT	NA	0	0.000154624	0.302444	0.0213787	20	TTTTTTTTTTTTTTTTTTTT	TTTTGTTTATTTATTTATAT	-
1	MA1865.1	FoxG	FOX	Fork head/winged helix factors	NTTTTTTTTTTTTTTTTTTT	NA	0	2.8e-05	0.0547423	0.00492487	20	TTTTTTTTTTTTTTTTTTTT	TTTTGTTTGTTTGTTTTTTT	+
1	MA1866.1	FoxI-a	FOX	Fork head/winged helix factors	NTTTTTTTTTTTTTTTTTTT	NA	0	4.62e-07	0.00090342	0.000198674	20	TTTTTTTTTTTTTTTTTTTT	TTTTTGTTTGTTTTTTTTTT	-
1	MA1867.1	FoxI-b	FOX	Fork head/winged helix factors	NTTTTTTTTTTTTTTTTTTT	NA	-3	0.00337188	6.59539	0.241736	17	TTTTTTTTTTTTTTTTTTTT	TTTTTTTTGTTTACATAACA	+
1	MA1869.1	FoxK	FOX	Fork head/winged helix factors	NTTTTTTTTTTTTTTTTTTT	NA	0	4.28e-06	0.00837677	0.00138162	20	TTTTTTTTTTTTTTTTTTTT	TTTTTTTTGTTTATTTTTTT	+
1	MA1870.1	FoxL2	FOX	Fork head/winged helix factors	NTTTTTTTTTTTTTTTTTTT	NA	0	4.93e-06	0.00963606	0.00146056	20	TTTTTTTTTTTTTTTTTTTT	TTTTGTTTGTTTATTTTTTT	-
1	MA1871.1	FoxM	FOX	Fork head/winged helix factors	NTTTTTTTTTTTTTTTTTTT	NA	0	6.59e-09	1.29e-05	6.38e-06	20	TTTTTTTTTTTTTTTTTTTT	TTTTTTTTTGTTTTTTTTTT	-
1	MA1873.1	FoxQ	FOX	Fork head/winged helix factors	NTTTTTTTTTTTTTTTTTTT	NA	0	0.000594092	1.16204	0.0696952	20	TTTTTTTTTTTTTTTTTTTT	TTTTATTGTTTATATATTTT	+
1	MA1875.1	GATA1/2/3	C4-GATA-related	Other C4 zinc finger-type factors	NTTTTTTTTTTTTTTTTTTT	NA	0	0.00353832	6.92095	0.244609	20	TTTTTTTTTTTTTTTTTTTT	AAATATCTTATCTTATTTTT	-
1	MA1883.1	Hox1	HOX	Homeo domain factors	NTTTTTTTTTTTTTTTTTTT	NA	0	0.00264364	5.17097	0.208867	20	TTTTTTTTTTTTTTTTTTTT	TTTTTAATTAATTAATTTTT	+
1	MA1916.1	SoxB2	SOX-related factors	High-mobility group (HMG) domain factors	NTTTTTTTTTTTTTTTTTTT	NA	0	0.000154624	0.302444	0.0213787	20	TTTTTTTTTTTTTTTTTTTT	AAATTCTATTGTTTTTTTTT	+
1	MA1917.1	SoxC	SOX-related factors	High-mobility group (HMG) domain factors	NTTTTTTTTTTTTTTTTTTT	NA	0	3.39e-05	0.0662499	0.00570101	20	TTTTTTTTTTTTTTTTTTTT	AAATTTTATTGTTTTTTTTT	+
1	MA1918.1	SoxF	SOX-related factors	High-mobility group (HMG) domain factors	NTTTTTTTTTTTTTTTTTTT	NA	0	0.00118049	2.30905	0.126948	20	TTTTTTTTTTTTTTTTTTTT	AAATACCATTGTTTTTTTTT	+
1	MA1924.1	Tlx	NK	Homeo domain factors	NTTTTTTTTTTTTTTTTTTT	NA	0	0.00206428	4.03773	0.17759	20	TTTTTTTTTTTTTTTTTTTT	TTTTTATTTAATTAATTTTA	-
1	MA1925.1	Uncx-b	Paired-related HD factors	Homeo domain factors	NTTTTTTTTTTTTTTTTTTT	NA	0	0.00353832	6.92095	0.244609	20	TTTTTTTTTTTTTTTTTTTT	AATTTAATTAATTAATTTTT	+
1	MA1989.1	Bcl11B	Factors with multiple dispersed zinc fingers	C2H2 zinc finger factors	NTTTTTTTTTTTTTTTTTTT	NA	-6	0.00298634	5.84129	0.231224	14	TTTTTTTTTTTTTTTTTTTT	TTCTTGTGGTTTTT	-
2	MA0062.3	GABPA	Ets-related	Tryptophan cluster factors	AGARRRAGARARAGAARRARRRRRADGAGARARAGADG	NA	-8	0.00280178	5.48028	0.326748	14	AGAGGAAGAGAGAGAAAGAGGAAGAAGAGAGAGAGAGG	AAACAGGAAGTGGG	-
2	MA0080.6	Spi1	Ets-related	Tryptophan cluster factors	AGARRRAGARARAGAARRARRRRRADGAGARARAGADG	NA	-6	6.4e-06	0.0125115	0.00236308	17	AGAGGAAGAGAGAGAAAGAGGAAGAAGAGAGAGAGAGG	AAAAAGAGGAAGTGGAA	+
2	MA0081.2	SPIB	Ets-related	Tryptophan cluster factors	AGARRRAGARARAGAARRARRRRRADGAGARARAGADG	NA	-7	6.75e-05	0.13195	0.0154341	16	AGAGGAAGAGAGAGAAAGAGGAAGAAGAGAGAGAGAGG	AAAAGAGGAAGTGAAA	-
2	MA0149.1	EWSR1-FLI1	Ets-related	Tryptophan cluster factors	AGARRRAGARARAGAARRARRRRRADGAGARARAGADG	NA	-4	0.00295442	5.77885	0.327032	18	AGAGGAAGAGAGAGAAAGAGGAAGAAGAGAGAGAGAGG	GGAAGGAAGGAAGGAAGG	+
2	MA0205.2	Trl		C2H2 zinc finger factors	AGARRRAGARARAGAARRARRRRRADGAGARARAGADG	NA	-3	1.04e-08	2.04e-05	1.35e-05	12	AGAGGAAGAGAGAGAAAGAGGAAGAAGAGAGAGAGAGG	GAAAGAGAGAGA	+
2	MA0277.1	AZF1		C2H2 zinc finger factors	AGARRRAGARARAGAARRARRRRRADGAGARARAGADG	NA	-8	0.00351003	6.86561	0.359265	9	AGAGGAAGAGAGAGAAAGAGGAAGAAGAGAGAGAGAGG	AAAAAGAAA	+
2	MA0482.2	GATA4	C4-GATA-related	Other C4 zinc finger-type factors	AGARRRAGARARAGAARRARRRRRADGAGARARAGADG	NA	-8	0.00438858	8.58407	0.406409	12	AGAGGAAGAGAGAGAAAGAGGAAGAAGAGAGAGAGAGG	AAAGATAAGGAA	-
2	MA0508.3	PRDM1	More than 3 adjacent zinc fingers	C2H2 zinc finger factors	AGARRRAGARARAGAARRARRRRRADGAGARARAGADG	NA	-5	1.09e-05	0.0212535	0.00325091	11	AGAGGAAGAGAGAGAAAGAGGAAGAAGAGAGAGAGAGG	AAGAGAAAGAA	-
2	MA0537.1	blmp-1	More than 3 adjacent zinc fingers	C2H2 zinc finger factors	AGARRRAGARARAGAARRARRRRRADGAGARARAGADG	NA	-3	3.19e-05	0.0624515	0.00827887	11	AGAGGAAGAGAGAGAAAGAGGAAGAAGAGAGAGAGAGG	AAAAGTGAAAA	+
2	MA0543.1	eor-1		C2H2 zinc finger factors	AGARRRAGARARAGAARRARRRRRADGAGARARAGADG	NA	-6	7.51e-05	0.146971	0.0162359	15	AGAGGAAGAGAGAGAAAGAGGAAGAAGAGAGAGAGAGG	AGAGAGACGCAGAGA	+
2	MA0559.1	PI	MIKC	MADS box factors	AGARRRAGARARAGAARRARRRRRADGAGARARAGADG	NA	-17	0.00416084	8.1386	0.406104	14	AGAGGAAGAGAGAGAAAGAGGAAGAAGAGAGAGAGAGG	CCAAAAAAGGAAAA	+
2	MA0598.3	EHF	Ets-related	Tryptophan cluster factors	AGARRRAGARARAGAARRARRRRRADGAGARARAGADG	NA	-13	0.0028563	5.58692	0.326748	15	AGAGGAAGAGAGAGAAAGAGGAAGAAGAGAGAGAGAGG	GAAACAGGAAGTGAG	-
2	MA0687.1	SPIC	Ets-related	Tryptophan cluster factors	AGARRRAGARARAGAARRARRRRRADGAGARARAGADG	NA	-2	0.00173914	3.40175	0.239851	14	AGAGGAAGAGAGAGAAAGAGGAAGAAGAGAGAGAGAGG	AAAAAGAGGAAGTA	+
2	MA0761.2	ETV1	Ets-related	Tryptophan cluster factors	AGARRRAGARARAGAARRARRRRRADGAGARARAGADG	NA	-8	0.00213792	4.18177	0.259854	14	AGAGGAAGAGAGAGAAAGAGGAAGAAGAGAGAGAGAGG	AAACAGGAAGTGAA	+
2	MA1156.1	JKD		C2H2 zinc finger factors	AGARRRAGARARAGAARRARRRRRADGAGARARAGADG	NA	1	0.00184705	3.61282	0.239851	19	AGAGGAAGAGAGAGAAAGAGGAAGAAGAGAGAGAGAGG	CAGAAAACGACAAAAAAAAA	-
2	MA1157.1	NUC		C2H2 zinc finger factors	AGARRRAGARARAGAARRARRRRRADGAGARARAGADG	NA	1	0.00337065	6.59299	0.354324	19	AGAGGAAGAGAGAGAAAGAGGAAGAAGAGAGAGAGAGG	CACAAAACGACAAAAAAAAA	-
2	MA1158.1	MGP		C2H2 zinc finger factors	AGARRRAGARARAGAARRARRRRRADGAGARARAGADG	NA	1	0.00195284	3.81976	0.245016	19	AGAGGAAGAGAGAGAAAGAGGAAGAAGAGAGAGAGAGG	CAGAAAACGACAAAAAAAAA	+
2	MA1159.1	SGR5		C2H2 zinc finger factors	AGARRRAGARARAGAARRARRRRRADGAGARARAGADG	NA	0	0.00417647	8.16917	0.406104	15	AGAGGAAGAGAGAGAAAGAGGAAGAAGAGAGAGAGAGG	AAAAAAAGACAAAAA	+
2	MA1160.1	IDD6		C2H2 zinc finger factors	AGARRRAGARARAGAARRARRRRRADGAGARARAGADG	NA	1	0.00302694	5.9207	0.327032	19	AGAGGAAGAGAGAGAAAGAGGAAGAAGAGAGAGAGAGG	CACAAAACGACAAAAAAAAA	-
2	MA1193.1	AT2G38090	Myb-related	Tryptophan cluster factors	AGARRRAGARARAGAARRARRRRRADGAGARARAGADG	NA	-5	0.00185001	3.61862	0.239851	21	AGAGGAAGAGAGAGAAAGAGGAAGAAGAGAGAGAGAGG	AAAAAATTGGATAAGGATAAG	+
2	MA1267.1	DOF5.8	DOF	Other C4 zinc finger-type factors	AGARRRAGARARAGAARRARRRRRADGAGARARAGADG	NA	-5	1.41e-07	0.000275195	0.000109444	29	AGAGGAAGAGAGAGAAAGAGGAAGAAGAGAGAGAGAGG	AAAAAAAAAAAAGTAAAAAAAAAAAAAAA	-
2	MA1268.1	CDF5	DOF	Other C4 zinc finger-type factors	AGARRRAGARARAGAARRARRRRRADGAGARARAGADG	NA	-6	2.37e-07	0.000463579	0.000153636	27	AGAGGAAGAGAGAGAAAGAGGAAGAAGAGAGAGAGAGG	AAAAAAAAAAAAAAGAAAAAGTGAAAA	-
2	MA1270.1	DOF3.2	DOF	Other C4 zinc finger-type factors	AGARRRAGARARAGAARRARRRRRADGAGARARAGADG	NA	-5	0.000892617	1.74596	0.13353	19	AGAGGAAGAGAGAGAAAGAGGAAGAAGAGAGAGAGAGG	AAAAAAAGCAAAAAGTAAA	-
2	MA1273.1	DOF4.2	DOF	Other C4 zinc finger-type factors	AGARRRAGARARAGAARRARRRRRADGAGARARAGADG	NA	-9	0.000581564	1.13754	0.0942485	19	AGAGGAAGAGAGAGAAAGAGGAAGAAGAGAGAGAGAGG	AAAAAAAAAAGGCAAAAAA	+
2	MA1274.1	DOF3.6	DOF	Other C4 zinc finger-type factors	AGARRRAGARARAGAARRARRRRRADGAGARARAGADG	NA	-12	7.29e-06	0.0142607	0.00236308	21	AGAGGAAGAGAGAGAAAGAGGAAGAAGAGAGAGAGAGG	AAAAAAAAAAAAAAAAGTAAA	-
2	MA1277.1	DOF1.7	DOF	Other C4 zinc finger-type factors	AGARRRAGARARAGAARRARRRRRADGAGARARAGADG	NA	-2	5.82e-06	0.0113902	0.00236308	21	AGAGGAAGAGAGAGAAAGAGGAAGAAGAGAGAGAGAGG	AAAAAGAAAAAGTAAAAAAAA	+
2	MA1278.1	DOF3.4	DOF	Other C4 zinc finger-type factors	AGARRRAGARARAGAARRARRRRRADGAGARARAGADG	NA	-8	2.01e-05	0.039349	0.00558888	21	AGAGGAAGAGAGAGAAAGAGGAAGAAGAGAGAGAGAGG	AAAAAGTAAAAAAAAAAAAAA	-
2	MA1279.1	DOF1.5	DOF	Other C4 zinc finger-type factors	AGARRRAGARARAGAARRARRRRRADGAGARARAGADG	NA	-5	3.98e-06	0.00778495	0.00193502	21	AGAGGAAGAGAGAGAAAGAGGAAGAAGAGAGAGAGAGG	AAAAAAAAGAAAAAGTGAAAA	+
2	MA1281.1	DOF5.1	DOF	Other C4 zinc finger-type factors	AGARRRAGARARAGAARRARRRRRADGAGARARAGADG	NA	-7	7.29e-06	0.0142607	0.00236308	21	AGAGGAAGAGAGAGAAAGAGGAAGAAGAGAGAGAGAGG	AAAAAAGTAAAAAAAAAAAAA	+
2	MA1381.1	AT3G46070		C2H2 zinc finger factors	AGARRRAGARARAGAARRARRRRRADGAGARARAGADG	NA	-6	0.000286961	0.561296	0.0531486	15	AGAGGAAGAGAGAGAAAGAGGAAGAAGAGAGAGAGAGG	GGAGAGTGAAAATGA	-
2	MA1402.1	BPC6		BBR/BPC	AGARRRAGARARAGAARRARRRRRADGAGARARAGADG	NA	1	7.3e-09	1.43e-05	1.35e-05	20	AGAGGAAGAGAGAGAAAGAGGAAGAAGAGAGAGAGAGG	GAGAGAGAGAGAGAGAGAGAG	-
2	MA1403.1	BPC5		BBR/BPC	AGARRRAGARARAGAARRARRRRRADGAGARARAGADG	NA	0	1.51e-08	2.95e-05	1.46e-05	30	AGAGGAAGAGAGAGAAAGAGGAAGAAGAGAGAGAGAGG	AGAGAGAGAGAGAGAGAGAGAGAGAGAGAG	+
2	MA1404.1	BPC1		BBR/BPC	AGARRRAGARARAGAARRARRRRRADGAGARARAGADG	NA	-1	1.33e-10	2.6e-07	5.17e-07	24	AGAGGAAGAGAGAGAAAGAGGAAGAAGAGAGAGAGAGG	GAGAGAGAGAGAGAGAGAGAGAGA	+
2	MA1416.1	RAMOSA1	C2H2	C2H2 zinc finger factors	AGARRRAGARARAGAARRARRRRRADGAGARARAGADG	NA	-1	3.43e-07	0.000670666	0.000190514	14	AGAGGAAGAGAGAGAAAGAGGAAGAAGAGAGAGAGAGG	GAGAGAGAGAGAGA	+
2	MA1623.1	Stat2	STAT factors	STAT domain factors	AGARRRAGARARAGAARRARRRRRADGAGARARAGADG	NA	-6	0.000457219	0.894321	0.0808332	13	AGAGGAAGAGAGAGAAAGAGGAAGAAGAGAGAGAGAGG	AGAAACAGAAACT	+
2	MA1652.1	ZKSCAN5	Factors with multiple dispersed zinc fingers	C2H2 zinc finger factors	AGARRRAGARARAGAARRARRRRRADGAGARARAGADG	NA	-19	8.65e-05	0.169289	0.0177172	14	AGAGGAAGAGAGAGAAAGAGGAAGAAGAGAGAGAGAGG	GGAGGAGGTGAGAA	+
2	MA1700.1	Clamp	Factors with multiple dispersed zinc fingers	C2H2 zinc finger factors	AGARRRAGARARAGAARRARRRRRADGAGARARAGADG	NA	-1	0.00050758	0.992827	0.085835	14	AGAGGAAGAGAGAGAAAGAGGAAGAAGAGAGAGAGAGG	GAGCGAGCGAGAGA	+
2	MA1710.1	ZNF257	More than 3 adjacent zinc fingers	C2H2 zinc finger factors	AGARRRAGARARAGAARRARRRRRADGAGARARAGADG	NA	-21	0.00438858	8.58407	0.406409	12	AGAGGAAGAGAGAGAAAGAGGAAGAAGAGAGAGAGAGG	GAGAGGCAAGGG	+
2	MA1723.1	PRDM9	Factors with multiple dispersed zinc fingers	C2H2 zinc finger factors	AGARRRAGARARAGAARRARRRRRADGAGARARAGADG	NA	-4	0.000116872	0.228602	0.0227284	24	AGAGGAAGAGAGAGAAAGAGGAAGAAGAGAGAGAGAGG	GGTGGGCAGGGAGGAAGCAGAAGG	+
2	MA1823.1	Zm00001d027846	DOF	Other C4 zinc finger-type factors	AGARRRAGARARAGAARRARRRRRADGAGARARAGADG	NA	-8	4.75e-05	0.0928706	0.0115419	12	AGAGGAAGAGAGAGAAAGAGGAAGAAGAGAGAGAGAGG	AAAAAGAAAAAA	+
2	MA1853.1	Erf-a	Ets-related	Tryptophan cluster factors	AGARRRAGARARAGAARRARRRRRADGAGARARAGADG	NA	-12	0.000653829	1.27889	0.101721	20	AGAGGAAGAGAGAGAAAGAGGAAGAAGAGAGAGAGAGG	GGAAACCGGAAGTGAAAAAA	+
2	MA1987.1	ZNF701	More than 3 adjacent zinc fingers	C2H2 zinc finger factors	AGARRRAGARARAGAARRARRRRRADGAGARARAGADG	NA	-7	0.00119168	2.33092	0.171665	21	AGAGGAAGAGAGAGAAAGAGGAAGAAGAGAGAGAGAGG	GAGCACCAAAGGGGGGAAGGG	+
3	MA0036.3	GATA2	C4-GATA-related	Other C4 zinc finger-type factors	WGAAGAWRAAGAWGADRRWGA	NA	-7	0.000942416	1.84337	0.183511	11	TGAAGAAGAAGATGAGAAAGA	AAAGATAAGAA	-
3	MA0037.4	Gata3	C4-GATA-related	Other C4 zinc finger-type factors	WGAAGAWRAAGAWGADRRWGA	NA	-7	0.00503444	9.84736	0.51596	12	TGAAGAAGAAGATGAGAAAGA	ACAGATAAGAAA	-
3	MA0080.6	Spi1	Ets-related	Tryptophan cluster factors	WGAAGAWRAAGAWGADRRWGA	NA	-2	1.54e-05	0.03013	0.0291529	17	TGAAGAAGAAGATGAGAAAGA	AAAAAGAGGAAGTGGAA	+
3	MA0081.2	SPIB	Ets-related	Tryptophan cluster factors	WGAAGAWRAAGAWGADRRWGA	NA	-3	5.27e-05	0.102997	0.0410143	16	TGAAGAAGAAGATGAGAAAGA	AAAAGAGGAAGTGAAA	-
3	MA0205.2	Trl		C2H2 zinc finger factors	WGAAGAWRAAGAWGADRRWGA	NA	-9	0.000795515	1.55603	0.163058	12	TGAAGAAGAAGATGAGAAAGA	GAAAGAGAGAGA	+
3	MA0482.2	GATA4	C4-GATA-related	Other C4 zinc finger-type factors	WGAAGAWRAAGAWGADRRWGA	NA	-7	0.000681523	1.33306	0.156128	12	TGAAGAAGAAGATGAGAAAGA	AAAGATAAGGAA	-
3	MA0508.3	PRDM1	More than 3 adjacent zinc fingers	C2H2 zinc finger factors	WGAAGAWRAAGAWGADRRWGA	NA	-11	0.00237506	4.64561	0.28905	10	TGAAGAAGAAGATGAGAAAGA	AAGAGAAAGAA	-
3	MA0537.1	blmp-1	More than 3 adjacent zinc fingers	C2H2 zinc finger factors	WGAAGAWRAAGAWGADRRWGA	NA	-7	0.00139696	2.73245	0.23654	11	TGAAGAAGAAGATGAGAAAGA	AAAAGTGAAAA	+
3	MA0687.1	SPIC	Ets-related	Tryptophan cluster factors	WGAAGAWRAAGAWGADRRWGA	NA	-8	0.00163934	3.20655	0.255375	13	TGAAGAAGAAGATGAGAAAGA	AAAAAGAGGAAGTA	+
3	MA1071.1	DOF5.3	DOF	Other C4 zinc finger-type factors	WGAAGAWRAAGAWGADRRWGA	NA	-4	0.00424849	8.31005	0.459601	7	TGAAGAAGAAGATGAGAAAGA	GAAAAAG	+
3	MA1186.1	YAB4	Myb-related	Tryptophan cluster factors	WGAAGAWRAAGAWGADRRWGA	NA	-1	0.00199759	3.90729	0.2581	15	TGAAGAAGAAGATGAGAAAGA	GAGGATAAGGTTAAT	-
3	MA1188.1	At3g11280	Myb-related	Tryptophan cluster factors	WGAAGAWRAAGAWGADRRWGA	NA	-5	0.000269233	0.52662	0.0899399	14	TGAAGAAGAAGATGAGAAAGA	ATGAAGATAAGGAT	-
3	MA1193.1	AT2G38090	Myb-related	Tryptophan cluster factors	WGAAGAWRAAGAWGADRRWGA	NA	-1	0.000108096	0.211435	0.052622	20	TGAAGAAGAAGATGAGAAAGA	AAAAAATTGGATAAGGATAAG	+
3	MA1196.1	AT5G05790	Myb-related	Tryptophan cluster factors	WGAAGAWRAAGAWGADRRWGA	NA	-4	2.25e-05	0.0439262	0.0291529	15	TGAAGAAGAAGATGAGAAAGA	GATGAAGATAAGGTT	-
3	MA1267.1	DOF5.8	DOF	Other C4 zinc finger-type factors	WGAAGAWRAAGAWGADRRWGA	NA	8	0.000130783	0.255812	0.0536502	21	TGAAGAAGAAGATGAGAAAGA	AAAAAAAAAAAAGTAAAAAAAAAAAAAAA	-
3	MA1268.1	CDF5	DOF	Other C4 zinc finger-type factors	WGAAGAWRAAGAWGADRRWGA	NA	1	4.14e-05	0.0810079	0.0403225	21	TGAAGAAGAAGATGAGAAAGA	AAAAAAAAAAAAAAGAAAAAGTGAAAA	-
3	MA1270.1	DOF3.2	DOF	Other C4 zinc finger-type factors	WGAAGAWRAAGAWGADRRWGA	NA	-2	0.00277013	5.41838	0.326915	19	TGAAGAAGAAGATGAGAAAGA	AAAAAAAGCAAAAAGTAAA	-
3	MA1273.1	DOF4.2	DOF	Other C4 zinc finger-type factors	WGAAGAWRAAGAWGADRRWGA	NA	0	0.000992321	1.94098	0.184027	19	TGAAGAAGAAGATGAGAAAGA	AAAAAAAAAAGGCAAAAAA	+
3	MA1274.1	DOF3.6	DOF	Other C4 zinc finger-type factors	WGAAGAWRAAGAWGADRRWGA	NA	0	0.000394834	0.772295	0.108327	21	TGAAGAAGAAGATGAGAAAGA	AAAAAAAAAAAAAAAAGTAAA	-
3	MA1277.1	DOF1.7	DOF	Other C4 zinc finger-type factors	WGAAGAWRAAGAWGADRRWGA	NA	-2	2.2e-05	0.0431031	0.0291529	19	TGAAGAAGAAGATGAGAAAGA	AAAAAGAAAAAGTAAAAAAAA	+
3	MA1278.1	DOF3.4	DOF	Other C4 zinc finger-type factors	WGAAGAWRAAGAWGADRRWGA	NA	1	0.000108096	0.211435	0.052622	20	TGAAGAAGAAGATGAGAAAGA	AAAAAGTAAAAAAAAAAAAAA	-
3	MA1279.1	DOF1.5	DOF	Other C4 zinc finger-type factors	WGAAGAWRAAGAWGADRRWGA	NA	1	0.000101687	0.198899	0.052622	20	TGAAGAAGAAGATGAGAAAGA	AAAAAAAAGAAAAAGTGAAAA	+
3	MA1281.1	DOF5.1	DOF	Other C4 zinc finger-type factors	WGAAGAWRAAGAWGADRRWGA	NA	-1	0.00013776	0.269458	0.0536502	20	TGAAGAAGAAGATGAGAAAGA	AAAAAAGTAAAAAAAAAAAAA	+
3	MA1381.1	AT3G46070		C2H2 zinc finger factors	WGAAGAWRAAGAWGADRRWGA	NA	0	0.000761129	1.48877	0.163058	15	TGAAGAAGAAGATGAGAAAGA	GGAGAGTGAAAATGA	-
3	MA1402.1	BPC6		BBR/BPC	WGAAGAWRAAGAWGADRRWGA	NA	-1	0.000618399	1.20959	0.150521	20	TGAAGAAGAAGATGAGAAAGA	GAGAGAGAGAGAGAGAGAGAG	-
3	MA1403.1	BPC5		BBR/BPC	WGAAGAWRAAGAWGADRRWGA	NA	6	0.00205448	4.01856	0.2581	21	TGAAGAAGAAGATGAGAAAGA	AGAGAGAGAGAGAGAGAGAGAGAGAGAGAG	+
3	MA1404.1	BPC1		BBR/BPC	WGAAGAWRAAGAWGADRRWGA	NA	3	0.000407077	0.796242	0.108327	21	TGAAGAAGAAGATGAGAAAGA	GAGAGAGAGAGAGAGAGAGAGAGA	+
3	MA1416.1	RAMOSA1	C2H2	C2H2 zinc finger factors	WGAAGAWRAAGAWGADRRWGA	NA	-7	0.00199001	3.89246	0.2581	14	TGAAGAAGAAGATGAGAAAGA	GAGAGAGAGAGAGA	+
3	MA1652.1	ZKSCAN5	Factors with multiple dispersed zinc fingers	C2H2 zinc finger factors	WGAAGAWRAAGAWGADRRWGA	NA	-4	0.000417234	0.816109	0.108327	14	TGAAGAAGAAGATGAGAAAGA	GGAGGAGGTGAGAA	+
3	MA1773.1	MYB51	Myb	Tryptophan cluster factors	WGAAGAWRAAGAWGADRRWGA	NA	1	0.00200432	3.92045	0.2581	20	TGAAGAAGAAGATGAGAAAGA	AGGTAGGTGAAAATTTTGAAA	-
3	MA1774.1	MYB60	Myb	Tryptophan cluster factors	WGAAGAWRAAGAWGADRRWGA	NA	-1	0.000277131	0.542068	0.0899399	19	TGAAGAAGAAGATGAGAAAGA	AAAAAGGTGGTTGGAAAAG	-
3	MA1781.1	MYB94	Myb	Tryptophan cluster factors	WGAAGAWRAAGAWGADRRWGA	NA	-1	0.00171764	3.35969	0.25728	19	TGAAGAAGAAGATGAGAAAGA	TAGAAGGTAGTTGGGAAAT	-
3	MA1789.1	NAC071	NAC	GCM domain factors	WGAAGAWRAAGAWGADRRWGA	NA	4	0.0012842	2.51189	0.22733	11	TGAAGAAGAAGATGAGAAAGA	TACTTGAAGATGAAG	-
3	MA1790.1	NAC073	NAC	GCM domain factors	WGAAGAWRAAGAWGADRRWGA	NA	4	0.00288456	5.6422	0.330407	11	TGAAGAAGAAGATGAGAAAGA	AGCGTGAAGAAGAAG	-
3	MA1823.1	Zm00001d027846	DOF	Other C4 zinc finger-type factors	WGAAGAWRAAGAWGADRRWGA	NA	-2	0.00193421	3.78332	0.2581	12	TGAAGAAGAAGATGAGAAAGA	AAAAAGAAAAAA	+
3	MA1970.1	TRPS1	C4-GATA-related	Other C4 zinc finger-type factors	WGAAGAWRAAGAWGADRRWGA	NA	-7	0.00337329	6.59815	0.375348	12	TGAAGAAGAAGATGAGAAAGA	AAAGATAAGATA	-
3	MA1999.1	Prdm5	More than 3 adjacent zinc fingers	C2H2 zinc finger factors	WGAAGAWRAAGAWGADRRWGA	NA	-1	0.00145914	2.85407	0.236773	15	TGAAGAAGAAGATGAGAAAGA	GGAGATGGAGAACAG	-
4	MA0048.2	NHLH1	Tal-related	Basic helix-loop-helix factors (bHLH)	GCCYMATMSYTCTGMCWCTCCWCSWGMWGMTCCGCCKCGSSTTCTCTC	NA	-32	0.00336299	6.57802	0.449077	10	GCCCAATCGCTCTGCCTCTCCTCGAGCTGCTCCGCCGCGGCTTCTCTC	CGCAGCTGCG	+
4	MA0283.1	CHA4		C6 zinc cluster factors	GCCYMATMSYTCTGMCWCTCCWCSWGMWGMTCCGCCKCGSSTTCTCTC	NA	-28	0.00188328	3.68369	0.406459	8	GCCCAATCGCTCTGCCTCTCCTCGAGCTGCTCCGCCGCGGCTTCTCTC	TCTCCGCC	-
4	MA0290.1	DAL81		C6 zinc cluster factors	GCCYMATMSYTCTGMCWCTCCWCSWGMWGMTCCGCCKCGSSTTCTCTC	NA	-26	0.00107634	2.10533	0.348453	19	GCCCAATCGCTCTGCCTCTCCTCGAGCTGCTCCGCCGCGGCTTCTCTC	AATCCCGCCCGCGGCTTTT	-
4	MA0320.1	IME1			GCCYMATMSYTCTGMCWCTCCWCSWGMWGMTCCGCCKCGSSTTCTCTC	NA	-31	0.00188328	3.68369	0.406459	8	GCCCAATCGCTCTGCCTCTCCTCGAGCTGCTCCGCCGCGGCTTCTCTC	CCGCCGAG	+
4	MA0351.1	DOT6	Myb/SANT domain factors	Tryptophan cluster factors	GCCYMATMSYTCTGMCWCTCCWCSWGMWGMTCCGCCKCGSSTTCTCTC	NA	-24	0.000983399	1.92353	0.348453	21	GCCCAATCGCTCTGCCTCTCCTCGAGCTGCTCCGCCGCGGCTTCTCTC	TTCTGCACCTCATCGCATCCT	+
4	MA0394.1	STP1	Factors with multiple dispersed zinc fingers	C2H2 zinc finger factors	GCCYMATMSYTCTGMCWCTCCWCSWGMWGMTCCGCCKCGSSTTCTCTC	NA	-31	0.00373882	7.31313	0.46854	8	GCCCAATCGCTCTGCCTCTCCTCGAGCTGCTCCGCCGCGGCTTCTCTC	GCGCCGCA	-
4	MA0399.1	SUT1		C6 zinc cluster factors	GCCYMATMSYTCTGMCWCTCCWCSWGMWGMTCCGCCKCGSSTTCTCTC	NA	-32	0.00346791	6.78324	0.449077	7	GCCCAATCGCTCTGCCTCTCCTCGAGCTGCTCCGCCGCGGCTTCTCTC	CCCCGCG	-
4	MA0456.1	opa	More than 3 adjacent zinc fingers	C2H2 zinc finger factors	GCCYMATMSYTCTGMCWCTCCWCSWGMWGMTCCGCCKCGSSTTCTCTC	NA	-28	0.000350234	0.685058	0.348453	12	GCCCAATCGCTCTGCCTCTCCTCGAGCTGCTCCGCCGCGGCTTCTCTC	GACCCCCCGCTG	+
4	MA0535.1	Mad	SMAD factors	SMAD/NF-1 DNA-binding domain factors	GCCYMATMSYTCTGMCWCTCCWCSWGMWGMTCCGCCKCGSSTTCTCTC	NA	-31	0.00339993	6.65027	0.449077	15	GCCCAATCGCTCTGCCTCTCCTCGAGCTGCTCCGCCGCGGCTTCTCTC	CGGCGGCGGCGCCTG	-
4	MA0543.1	eor-1		C2H2 zinc finger factors	GCCYMATMSYTCTGMCWCTCCWCSWGMWGMTCCGCCKCGSSTTCTCTC	NA	-34	0.0048982	9.58087	0.525554	14	GCCCAATCGCTCTGCCTCTCCTCGAGCTGCTCCGCCGCGGCTTCTCTC	TCTCTGCGTCTCTCT	-
4	MA0975.1	CRF2	ERF/DREB	AP2/EREBP	GCCYMATMSYTCTGMCWCTCCWCSWGMWGMTCCGCCKCGSSTTCTCTC	NA	-31	0.00340074	6.65185	0.449077	8	GCCCAATCGCTCTGCCTCTCCTCGAGCTGCTCCGCCGCGGCTTCTCTC	CCGCCGCC	+
4	MA1000.2	ERF105	ERF/DREB	AP2/EREBP	GCCYMATMSYTCTGMCWCTCCWCSWGMWGMTCCGCCKCGSSTTCTCTC	NA	-29	0.000586276	1.14676	0.348453	15	GCCCAATCGCTCTGCCTCTCCTCGAGCTGCTCCGCCGCGGCTTCTCTC	CTCCGCCGCCGCCAC	-
4	MA1005.2	ERF3	ERF/DREB	AP2/EREBP	GCCYMATMSYTCTGMCWCTCCWCSWGMWGMTCCGCCKCGSSTTCTCTC	NA	-30	0.00185751	3.63329	0.406459	11	GCCCAATCGCTCTGCCTCTCCTCGAGCTGCTCCGCCGCGGCTTCTCTC	GCCGCCGCCGC	+
4	MA1049.1	ERF094	ERF/DREB	AP2/EREBP	GCCYMATMSYTCTGMCWCTCCWCSWGMWGMTCCGCCKCGSSTTCTCTC	NA	-29	0.00308976	6.04357	0.449077	8	GCCCAATCGCTCTGCCTCTCCTCGAGCTGCTCCGCCGCGGCTTCTCTC	CGCCGCCG	+
4	MA1051.1	RAP2-3	ERF/DREB	AP2/EREBP	GCCYMATMSYTCTGMCWCTCCWCSWGMWGMTCCGCCKCGSSTTCTCTC	NA	-28	0.00064939	1.27021	0.348453	8	GCCCAATCGCTCTGCCTCTCCTCGAGCTGCTCCGCCGCGGCTTCTCTC	GCGCCGCC	+
4	MA1053.1	ERF109	ERF/DREB	AP2/EREBP	GCCYMATMSYTCTGMCWCTCCWCSWGMWGMTCCGCCKCGSSTTCTCTC	NA	-28	0.000808199	1.58084	0.348453	8	GCCCAATCGCTCTGCCTCTCCTCGAGCTGCTCCGCCGCGGCTTCTCTC	GCGCCGCC	+
4	MA1232.1	ERF054	ERF/DREB	AP2/EREBP	GCCYMATMSYTCTGMCWCTCCWCSWGMWGMTCCGCCKCGSSTTCTCTC	NA	-19	0.00279292	5.46296	0.449077	20	GCCCAATCGCTCTGCCTCTCCTCGAGCTGCTCCGCCGCGGCTTCTCTC	CCACCACCGCCTCCACCGCC	-
4	MA1240.1	ERF10	ERF/DREB	AP2/EREBP	GCCYMATMSYTCTGMCWCTCCWCSWGMWGMTCCGCCKCGSSTTCTCTC	NA	-18	0.000421236	0.823938	0.348453	21	GCCCAATCGCTCTGCCTCTCCTCGAGCTGCTCCGCCGCGGCTTCTCTC	TCCACCGCCTCCGCCGCCGCC	+
4	MA1245.2	ERF112	ERF/DREB	AP2/EREBP	GCCYMATMSYTCTGMCWCTCCWCSWGMWGMTCCGCCKCGSSTTCTCTC	NA	-30	0.00185751	3.63329	0.406459	11	GCCCAATCGCTCTGCCTCTCCTCGAGCTGCTCCGCCGCGGCTTCTCTC	GCCGCCGCCGC	+
4	MA1248.1	ERF012	ERF/DREB	AP2/EREBP	GCCYMATMSYTCTGMCWCTCCWCSWGMWGMTCCGCCKCGSSTTCTCTC	NA	-19	0.00344935	6.74694	0.449077	20	GCCCAATCGCTCTGCCTCTCCTCGAGCTGCTCCGCCGCGGCTTCTCTC	CCACCACCACCTCCACCGAC	+
4	MA1262.1	ERF2	ERF/DREB	AP2/EREBP	GCCYMATMSYTCTGMCWCTCCWCSWGMWGMTCCGCCKCGSSTTCTCTC	NA	-19	0.00136579	2.67148	0.378991	21	GCCCAATCGCTCTGCCTCTCCTCGAGCTGCTCCGCCGCGGCTTCTCTC	CCGCCGCCTCCGCCGCCGCCA	+
4	MA1435.1	nit-4		C6 zinc cluster factors	GCCYMATMSYTCTGMCWCTCCWCSWGMWGMTCCGCCKCGSSTTCTCTC	NA	-29	0.0039499	7.726	0.479524	10	GCCCAATCGCTCTGCCTCTCCTCGAGCTGCTCCGCCGCGGCTTCTCTC	CTCCGCGGAG	+
4	MA1529.1	NHLH2	Tal-related	Basic helix-loop-helix factors (bHLH)	GCCYMATMSYTCTGMCWCTCCWCSWGMWGMTCCGCCKCGSSTTCTCTC	NA	-28	0.000633923	1.23995	0.348453	18	GCCCAATCGCTCTGCCTCTCCTCGAGCTGCTCCGCCGCGGCTTCTCTC	GGGCCGCAGCTGCGTCCC	+
4	MA1671.1	ERF118	ERF/DREB	AP2/EREBP	GCCYMATMSYTCTGMCWCTCCWCSWGMWGMTCCGCCKCGSSTTCTCTC	NA	-29	0.000821543	1.60694	0.348453	11	GCCCAATCGCTCTGCCTCTCCTCGAGCTGCTCCGCCGCGGCTTCTCTC	CGCCGCCGCCG	+
4	MA1713.1	ZNF610	More than 3 adjacent zinc fingers	C2H2 zinc finger factors	GCCYMATMSYTCTGMCWCTCCWCSWGMWGMTCCGCCKCGSSTTCTCTC	NA	-22	0.000634221	1.24054	0.348453	14	GCCCAATCGCTCTGCCTCTCCTCGAGCTGCTCCGCCGCGGCTTCTCTC	CCCGCCGCTCCCCC	+
4	MA1721.1	ZNF93	More than 3 adjacent zinc fingers	C2H2 zinc finger factors	GCCYMATMSYTCTGMCWCTCCWCSWGMWGMTCCGCCKCGSSTTCTCTC	NA	-32	0.00214543	4.19645	0.416733	16	GCCCAATCGCTCTGCCTCTCCTCGAGCTGCTCCGCCGCGGCTTCTCTC	CGCCGCTGCCGCTGCC	-
4	MA1817.1	Zm00001d020267	ERF/DREB	AP2/EREBP	GCCYMATMSYTCTGMCWCTCCWCSWGMWGMTCCGCCKCGSSTTCTCTC	NA	-28	0.000450494	0.881167	0.348453	13	GCCCAATCGCTCTGCCTCTCCTCGAGCTGCTCCGCCGCGGCTTCTCTC	CCGCCGCCGCCGC	+
4	MA1818.1	Zm00001d052229	ERF/DREB	AP2/EREBP	GCCYMATMSYTCTGMCWCTCCWCSWGMWGMTCCGCCKCGSSTTCTCTC	NA	-29	0.00336299	6.57802	0.449077	10	GCCCAATCGCTCTGCCTCTCCTCGAGCTGCTCCGCCGCGGCTTCTCTC	CGCCGCCGCC	+
4	MA1819.1	Zm00001d005892	ERF/DREB	AP2/EREBP	GCCYMATMSYTCTGMCWCTCCWCSWGMWGMTCCGCCKCGSSTTCTCTC	NA	-30	0.00439439	8.59544	0.51732	12	GCCCAATCGCTCTGCCTCTCCTCGAGCTGCTCCGCCGCGGCTTCTCTC	GCCGCCGCCGCC	+
4	MA1821.1	Zm00001d020595	ERF/DREB	AP2/EREBP	GCCYMATMSYTCTGMCWCTCCWCSWGMWGMTCCGCCKCGSSTTCTCTC	NA	-31	0.0012443	2.43385	0.371839	11	GCCCAATCGCTCTGCCTCTCCTCGAGCTGCTCCGCCGCGGCTTCTCTC	CCGCCGCCGCC	-
4	MA1832.1	Zm00001d002364	ERF/DREB	AP2/EREBP	GCCYMATMSYTCTGMCWCTCCWCSWGMWGMTCCGCCKCGSSTTCTCTC	NA	-31	0.00105581	2.06516	0.348453	11	GCCCAATCGCTCTGCCTCTCCTCGAGCTGCTCCGCCGCGGCTTCTCTC	CCGCCGCCGCC	+
4	MA1999.1	Prdm5	More than 3 adjacent zinc fingers	C2H2 zinc finger factors	GCCYMATMSYTCTGMCWCTCCWCSWGMWGMTCCGCCKCGSSTTCTCTC	NA	-26	0.00319647	6.25229	0.449077	15	GCCCAATCGCTCTGCCTCTCCTCGAGCTGCTCCGCCGCGGCTTCTCTC	CTGTTCTCCATCTCC	+
4	MA2022.1	LOB	LBD	Other C4 zinc finger-type factors	GCCYMATMSYTCTGMCWCTCCWCSWGMWGMTCCGCCKCGSSTTCTCTC	NA	-28	0.00285022	5.57504	0.449077	17	GCCCAATCGCTCTGCCTCTCCTCGAGCTGCTCCGCCGCGGCTTCTCTC	CCGCCGCCGCCGCCGCC	+
5	MA0062.3	GABPA	Ets-related	Tryptophan cluster factors	GTCGYCSTCCWHTYGGTTCTCCTCCTGTYCCTCCTCCRATACTCAAMAC	NA	-16	0.000746898	1.46093	0.517355	14	GTCGTCGTCCTATTGGTTCTCCTCCTGTCCCTCCTCCGATACTCAACAC	CCCACTTCCTGTTT	+
5	MA0063.2	NKX2-5	NK	Homeo domain factors	GTCGYCSTCCWHTYGGTTCTCCTCCTGTYCCTCCTCCRATACTCAAMAC	NA	-37	0.000821028	1.60593	0.517355	11	GTCGTCGTCCTATTGGTTCTCCTCCTGTCCCTCCTCCGATACTCAACAC	ACCACTCAAAA	+
5	MA0086.2	sna	More than 3 adjacent zinc fingers	C2H2 zinc finger factors	GTCGYCSTCCWHTYGGTTCTCCTCCTGTYCCTCCTCCRATACTCAAMAC	NA	-18	0.00279279	5.46271	0.773396	13	GTCGTCGTCCTATTGGTTCTCCTCCTGTCCCTCCTCCGATACTCAACAC	TTGCACCTGTTGC	-
5	MA0149.1	EWSR1-FLI1	Ets-related	Tryptophan cluster factors	GTCGYCSTCCWHTYGGTTCTCCTCCTGTYCCTCCTCCRATACTCAAMAC	NA	-20	0.00457394	8.94663	0.81282	18	GTCGTCGTCCTATTGGTTCTCCTCCTGTCCCTCCTCCGATACTCAACAC	CCTTCCTTCCTTCCTTCC	-
5	MA0474.3	Erg	Ets-related	Tryptophan cluster factors	GTCGYCSTCCWHTYGGTTCTCCTCCTGTYCCTCCTCCRATACTCAAMAC	NA	-16	0.00296734	5.80411	0.773396	14	GTCGTCGTCCTATTGGTTCTCCTCCTGTCCCTCCTCCGATACTCAACAC	CCCACTTCCTGTTT	-
5	MA0499.2	MYOD1	MyoD/ASC-related factors	Basic helix-loop-helix factors (bHLH)	GTCGYCSTCCWHTYGGTTCTCCTCCTGTYCCTCCTCCRATACTCAAMAC	NA	-18	0.000274192	0.53632	0.431055	13	GTCGTCGTCCTATTGGTTCTCCTCCTGTCCCTCCTCCGATACTCAACAC	CAGCACCTGTCCC	+
5	MA0552.1	PIF1		Basic helix-loop-helix factors (bHLH)	GTCGYCSTCCWHTYGGTTCTCCTCCTGTYCCTCCTCCRATACTCAAMAC	NA	-20	0.000926319	1.81188	0.517355	14	GTCGTCGTCCTATTGGTTCTCCTCCTGTCCCTCCTCCGATACTCAACAC	CCACGTGACCTTCT	-
5	MA0598.3	EHF	Ets-related	Tryptophan cluster factors	GTCGYCSTCCWHTYGGTTCTCCTCCTGTYCCTCCTCCRATACTCAAMAC	NA	-16	0.00442855	8.66224	0.81282	15	GTCGTCGTCCTATTGGTTCTCCTCCTGTCCCTCCTCCGATACTCAACAC	CTCACTTCCTGTTTC	+
5	MA0668.2	Neurod2	Tal-related	Basic helix-loop-helix factors (bHLH)	GTCGYCSTCCWHTYGGTTCTCCTCCTGTYCCTCCTCCRATACTCAAMAC	NA	-17	0.00194474	3.80392	0.717214	15	GTCGTCGTCCTATTGGTTCTCCTCCTGTCCCTCCTCCGATACTCAACAC	TGACCATCTGTTCCC	-
5	MA0752.1	ZNF410	More than 3 adjacent zinc fingers	C2H2 zinc finger factors	GTCGYCSTCCWHTYGGTTCTCCTCCTGTYCCTCCTCCRATACTCAAMAC	NA	-27	0.00223559	4.37282	0.717214	17	GTCGTCGTCCTATTGGTTCTCCTCCTGTCCCTCCTCCGATACTCAACAC	TCCATCCCATAATACTC	+
5	MA0761.2	ETV1	Ets-related	Tryptophan cluster factors	GTCGYCSTCCWHTYGGTTCTCCTCCTGTYCCTCCTCCRATACTCAAMAC	NA	-16	0.000330771	0.646987	0.431055	14	GTCGTCGTCCTATTGGTTCTCCTCCTGTCCCTCCTCCGATACTCAACAC	TTCACTTCCTGTTT	-
5	MA1114.1	PBX3	TALE-type homeo domain factors	Homeo domain factors	GTCGYCSTCCWHTYGGTTCTCCTCCTGTYCCTCCTCCRATACTCAAMAC	NA	-20	0.00338297	6.61709	0.777993	17	GTCGTCGTCCTATTGGTTCTCCTCCTGTCCCTCCTCCGATACTCAACAC	CCGCCTGTCACTCACCC	-
5	MA1631.1	ASCL1	MyoD/ASC-related factors	Basic helix-loop-helix factors (bHLH)	GTCGYCSTCCWHTYGGTTCTCCTCCTGTYCCTCCTCCRATACTCAAMAC	NA	-18	0.00420859	8.23201	0.81282	13	GTCGTCGTCCTATTGGTTCTCCTCCTGTCCCTCCTCCGATACTCAACAC	CAGCACCTGCCCC	+
5	MA1714.1	ZNF675	More than 3 adjacent zinc fingers	C2H2 zinc finger factors	GTCGYCSTCCWHTYGGTTCTCCTCCTGTYCCTCCTCCRATACTCAAMAC	NA	-11	0.00450149	8.80491	0.81282	21	GTCGTCGTCCTATTGGTTCTCCTCCTGTCCCTCCTCCGATACTCAACAC	ACATTTTGTCCTCCTAGTCCT	-
5	MA1725.1	ZNF189	More than 3 adjacent zinc fingers	C2H2 zinc finger factors	GTCGYCSTCCWHTYGGTTCTCCTCCTGTYCCTCCTCCRATACTCAAMAC	NA	-20	0.00320626	6.27145	0.777993	13	GTCGTCGTCCTATTGGTTCTCCTCCTGTCCCTCCTCCGATACTCAACAC	CATGCTGTTCCCT	+
5	MA1730.1	ZNF708	More than 3 adjacent zinc fingers	C2H2 zinc finger factors	GTCGYCSTCCWHTYGGTTCTCCTCCTGTYCCTCCTCCRATACTCAAMAC	NA	-20	0.000280219	0.548108	0.431055	15	GTCGTCGTCCTATTGGTTCTCCTCCTGTCCCTCCTCCGATACTCAACAC	CCGGCTGTGCCTCCT	+
5	MA1831.1	Zm00001d031796	ERF/DREB	AP2/EREBP	GTCGYCSTCCWHTYGGTTCTCCTCCTGTYCCTCCTCCRATACTCAAMAC	NA	2	0.00219116	4.28591	0.717214	10	GTCGTCGTCCTATTGGTTCTCCTCCTGTCCCTCCTCCGATACTCAACAC	CCGTCGCCGTCG	-
5	MA1853.1	Erf-a	Ets-related	Tryptophan cluster factors	GTCGYCSTCCWHTYGGTTCTCCTCCTGTYCCTCCTCCRATACTCAAMAC	NA	-12	0.00155545	3.04246	0.675679	20	GTCGTCGTCCTATTGGTTCTCCTCCTGTCCCTCCTCCGATACTCAACAC	TTTTTTCACTTCCGGTTTCC	-
5	MA1854.1	Etv1/4/5	Ets-related	Tryptophan cluster factors	GTCGYCSTCCWHTYGGTTCTCCTCCTGTYCCTCCTCCRATACTCAAMAC	NA	-14	0.00390865	7.64532	0.81282	20	GTCGTCGTCCTATTGGTTCTCCTCCTGTCCCTCCTCCGATACTCAACAC	GGGGCACTTCCGGTCGCCCC	+
5	MA1987.1	ZNF701	More than 3 adjacent zinc fingers	C2H2 zinc finger factors	GTCGYCSTCCWHTYGGTTCTCCTCCTGTYCCTCCTCCRATACTCAAMAC	NA	-23	0.000612467	1.19799	0.517355	21	GTCGTCGTCCTATTGGTTCTCCTCCTGTCCCTCCTCCGATACTCAACAC	CCCTTCCCCCCTTTGGTGCTC	-
5	MA1999.1	Prdm5	More than 3 adjacent zinc fingers	C2H2 zinc finger factors	GTCGYCSTCCWHTYGGTTCTCCTCCTGTYCCTCCTCCRATACTCAAMAC	NA	-13	0.00149573	2.92565	0.675679	15	GTCGTCGTCCTATTGGTTCTCCTCCTGTCCCTCCTCCGATACTCAACAC	CTGTTCTCCATCTCC	+
6	MA0079.5	SP1	Three-zinc finger Kruppel-related	C2H2 zinc finger factors	DYAAGRWCAWCABCRBAAKYSTCMSMMSCAATMGVKMMARMYSCRTYRS	NA	-20	0.00165621	3.23955	1	9	TCAAGATCATCATCGCAAGTCTCCGACCCAATCGATCCAGCCGCATTGC	CCCCGCCCC	-
6	MA0516.3	SP2	Three-zinc finger Kruppel-related	C2H2 zinc finger factors	DYAAGRWCAWCABCRBAAKYSTCMSMMSCAATMGVKMMARMYSCRTYRS	NA	-20	0.00250802	4.90569	1	9	TCAAGATCATCATCGCAAGTCTCCGACCCAATCGATCCAGCCGCATTGC	CCCCGCCCC	-
6	MA0685.2	SP4	Three-zinc finger Kruppel-related	C2H2 zinc finger factors	DYAAGRWCAWCABCRBAAKYSTCMSMMSCAATMGVKMMARMYSCRTYRS	NA	-20	0.00148924	2.91296	1	9	TCAAGATCATCATCGCAAGTCTCCGACCCAATCGATCCAGCCGCATTGC	CCCCGCCCC	-
6	MA0742.2	KLF12	Three-zinc finger Kruppel-related	C2H2 zinc finger factors	DYAAGRWCAWCABCRBAAKYSTCMSMMSCAATMGVKMMARMYSCRTYRS	NA	-20	0.00411897	8.0567	1	9	TCAAGATCATCATCGCAAGTCTCCGACCCAATCGATCCAGCCGCATTGC	CCCCGCCCC	-
6	MA0763.1	ETV3	Ets-related	Tryptophan cluster factors	DYAAGRWCAWCABCRBAAKYSTCMSMMSCAATMGVKMMARMYSCRTYRS	NA	-11	0.00342753	6.70424	1	10	TCAAGATCATCATCGCAAGTCTCCGACCCAATCGATCCAGCCGCATTGC	ACCGGAAGTG	+
6	MA1261.1	ERF122	ERF/DREB	AP2/EREBP	DYAAGRWCAWCABCRBAAKYSTCMSMMSCAATMGVKMMARMYSCRTYRS	NA	-19	0.00193465	3.78418	1	15	TCAAGATCATCATCGCAAGTCTCCGACCCAATCGATCCAGCCGCATTGC	CCGCCGCCGCAACAG	-
7	MA0304.1	GCR1			AARTCBTSVVYWYCWGARYTMMTMHTGSAACCBRAAVCWKYTWCCTCCAA	NA	-25	0.00365044	7.14027	1	8	AAGTCCTCACTACCAGAGCTACTATTGGAACCCGAAACTTTTTCCTCCAA	TGGAAGCC	+
7	MA0652.1	IRF8	Interferon-regulatory factors	Tryptophan cluster factors	AARTCBTSVVYWYCWGARYTMMTMHTGSAACCBRAAVCWKYTWCCTCCAA	NA	-25	0.000267167	0.522579	1	14	AAGTCCTCACTACCAGAGCTACTATTGGAACCCGAAACTTTTTCCTCCAA	TCGAAACCGAAACT	+
7	MA0653.1	IRF9	Interferon-regulatory factors	Tryptophan cluster factors	AARTCBTSVVYWYCWGARYTMMTMHTGSAACCBRAAVCWKYTWCCTCCAA	NA	-24	0.00209991	4.10742	1	15	AAGTCCTCACTACCAGAGCTACTATTGGAACCCGAAACTTTTTCCTCCAA	AACGAAACCGAAACT	+
7	MA0762.1	ETV2	Ets-related	Tryptophan cluster factors	AARTCBTSVVYWYCWGARYTMMTMHTGSAACCBRAAVCWKYTWCCTCCAA	NA	-28	0.00228983	4.47891	1	11	AAGTCCTCACTACCAGAGCTACTATTGGAACCCGAAACTTTTTCCTCCAA	AACCGGAAATA	+
7	MA1119.1	SIX2	HD-SINE	Homeo domain factors	AARTCBTSVVYWYCWGARYTMMTMHTGSAACCBRAAVCWKYTWCCTCCAA	NA	-22	0.00251	4.90956	1	16	AAGTCCTCACTACCAGAGCTACTATTGGAACCCGAAACTTTTTCCTCCAA	AACTGAAACCTGATAC	+
7	MA1419.1	IRF4	Interferon-regulatory factors	Tryptophan cluster factors	AARTCBTSVVYWYCWGARYTMMTMHTGSAACCBRAAVCWKYTWCCTCCAA	NA	-24	0.00258233	5.05104	1	15	AAGTCCTCACTACCAGAGCTACTATTGGAACCCGAAACTTTTTCCTCCAA	CCGAAACCGAAACTA	+
7	MA1420.1	IRF5	Interferon-regulatory factors	Tryptophan cluster factors	AARTCBTSVVYWYCWGARYTMMTMHTGSAACCBRAAVCWKYTWCCTCCAA	NA	-25	0.00217506	4.25441	1	14	AAGTCCTCACTACCAGAGCTACTATTGGAACCCGAAACTTTTTCCTCCAA	CCGAAACCGAAACT	+
7	MA1484.1	ETS2	Ets-related	Tryptophan cluster factors	AARTCBTSVVYWYCWGARYTMMTMHTGSAACCBRAAVCWKYTWCCTCCAA	NA	-28	0.00295432	5.77864	1	10	AAGTCCTCACTACCAGAGCTACTATTGGAACCCGAAACTTTTTCCTCCAA	GACCGGAAGT	+
7	MA1508.1	IKZF1	Factors with multiple dispersed zinc fingers	C2H2 zinc finger factors	AARTCBTSVVYWYCWGARYTMMTMHTGSAACCBRAAVCWKYTWCCTCCAA	NA	-26	0.00341705	6.68374	1	12	AAGTCCTCACTACCAGAGCTACTATTGGAACCCGAAACTTTTTCCTCCAA	GAAACAGGAAGT	+
7	MA1623.1	Stat2	STAT factors	STAT domain factors	AARTCBTSVVYWYCWGARYTMMTMHTGSAACCBRAAVCWKYTWCCTCCAA	NA	-26	0.00431235	8.43496	1	13	AAGTCCTCACTACCAGAGCTACTATTGGAACCCGAAACTTTTTCCTCCAA	AGAAACAGAAACT	+
7	MA2020.1	HSFB4		Heat shock factors	AARTCBTSVVYWYCWGARYTMMTMHTGSAACCBRAAVCWKYTWCCTCCAA	NA	-30	0.00498355	9.74782	1	12	AAGTCCTCACTACCAGAGCTACTATTGGAACCCGAAACTTTTTCCTCCAA	CTGGAAACTTCT	-
8	MA0080.6	Spi1	Ets-related	Tryptophan cluster factors	GGAAGAARAAGAYGAAKARGAARARRAABAACGTGAYSGTKGAGGAGTCG	NA	-5	0.000189135	0.369949	0.369051	17	GGAAGAAGAAGATGAATAGGAAGAAGAAGAACGTGACCGTTGAGGAGTCG	AAAAAGAGGAAGTGGAA	+
8	MA0136.3	Elf5	Ets-related	Tryptophan cluster factors	GGAAGAARAAGAYGAAKARGAARARRAABAACGTGAYSGTKGAGGAGTCG	NA	-24	0.00401708	7.85742	0.640553	12	GGAAGAAGAAGATGAATAGGAAGAAGAAGAACGTGACCGTTGAGGAGTCG	AGAAGGAAGTGA	+
8	MA0517.1	STAT1::STAT2	STAT factors; STAT factors	STAT domain factors; STAT domain factors	GGAAGAARAAGAYGAAKARGAARARRAABAACGTGAYSGTKGAGGAGTCG	NA	0	0.00240865	4.71132	0.494726	15	GGAAGAAGAAGATGAATAGGAAGAAGAAGAACGTGACCGTTGAGGAGTCG	GGAAAATGAAACTGA	-
8	MA1000.2	ERF105	ERF/DREB	AP2/EREBP	GGAAGAARAAGAYGAAKARGAARARRAABAACGTGAYSGTKGAGGAGTCG	NA	-32	0.00185099	3.62054	0.481568	15	GGAAGAAGAAGATGAATAGGAAGAAGAAGAACGTGACCGTTGAGGAGTCG	GTGGCGGCGGCGGAG	+
8	MA1071.1	DOF5.3	DOF	Other C4 zinc finger-type factors	GGAAGAARAAGAYGAAKARGAARARRAABAACGTGAYSGTKGAGGAGTCG	NA	-4	0.00402658	7.87599	0.640553	7	GGAAGAAGAAGATGAATAGGAAGAAGAAGAACGTGACCGTTGAGGAGTCG	GAAAAAG	+
8	MA1156.1	JKD		C2H2 zinc finger factors	GGAAGAARAAGAYGAAKARGAARARRAABAACGTGAYSGTKGAGGAGTCG	NA	-2	0.000741948	1.45125	0.460423	20	GGAAGAAGAAGATGAATAGGAAGAAGAAGAACGTGACCGTTGAGGAGTCG	CAGAAAACGACAAAAAAAAA	-
8	MA1157.1	NUC		C2H2 zinc finger factors	GGAAGAARAAGAYGAAKARGAARARRAABAACGTGAYSGTKGAGGAGTCG	NA	-2	0.00210159	4.11071	0.494726	20	GGAAGAAGAAGATGAATAGGAAGAAGAAGAACGTGACCGTTGAGGAGTCG	CACAAAACGACAAAAAAAAA	-
8	MA1158.1	MGP		C2H2 zinc finger factors	GGAAGAARAAGAYGAAKARGAARARRAABAACGTGAYSGTKGAGGAGTCG	NA	-2	0.000997142	1.95041	0.460423	20	GGAAGAAGAAGATGAATAGGAAGAAGAAGAACGTGACCGTTGAGGAGTCG	CAGAAAACGACAAAAAAAAA	+
8	MA1160.1	IDD6		C2H2 zinc finger factors	GGAAGAARAAGAYGAAKARGAARARRAABAACGTGAYSGTKGAGGAGTCG	NA	-2	0.00167663	3.27949	0.467362	20	GGAAGAAGAAGATGAATAGGAAGAAGAAGAACGTGACCGTTGAGGAGTCG	CACAAAACGACAAAAAAAAA	-
8	MA1196.1	AT5G05790	Myb-related	Tryptophan cluster factors	GGAAGAARAAGAYGAAKARGAARARRAABAACGTGAYSGTKGAGGAGTCG	NA	-1	0.00485371	9.49385	0.653161	15	GGAAGAAGAAGATGAATAGGAAGAAGAAGAACGTGACCGTTGAGGAGTCG	GATGAAGATAAGGTT	-
8	MA1221.1	RAP2-6	ERF/DREB	AP2/EREBP	GGAAGAARAAGAYGAAKARGAARARRAABAACGTGAYSGTKGAGGAGTCG	NA	-33	0.00456044	8.92021	0.653161	15	GGAAGAAGAAGATGAATAGGAAGAAGAAGAACGTGACCGTTGAGGAGTCG	TGGCGGCGGCGGAGG	+
8	MA1222.1	ERF014	ERF/DREB	AP2/EREBP	GGAAGAARAAGAYGAAKARGAARARRAABAACGTGAYSGTKGAGGAGTCG	NA	-33	0.000399291	0.781012	0.389559	15	GGAAGAAGAAGATGAATAGGAAGAAGAAGAACGTGACCGTTGAGGAGTCG	TGGCGGTGGAGGTGG	-
8	MA1239.1	ERF104	ERF/DREB	AP2/EREBP	GGAAGAARAAGAYGAAKARGAARARRAABAACGTGAYSGTKGAGGAGTCG	NA	-31	0.00328235	6.42027	0.609972	19	GGAAGAAGAAGATGAATAGGAAGAAGAAGAACGTGACCGTTGAGGAGTCG	GGCGGCGGCGGCGGCGGCG	-
8	MA1247.1	ERF087	ERF/DREB	AP2/EREBP	GGAAGAARAAGAYGAAKARGAARARRAABAACGTGAYSGTKGAGGAGTCG	NA	-33	0.00485371	9.49385	0.653161	15	GGAAGAAGAAGATGAATAGGAAGAAGAAGAACGTGACCGTTGAGGAGTCG	TGGCGGCGGCGGTGG	+
8	MA1250.1	DREB2D	ERF/DREB	AP2/EREBP	GGAAGAARAAGAYGAAKARGAARARRAABAACGTGAYSGTKGAGGAGTCG	NA	-33	0.00141578	2.76926	0.460423	15	GGAAGAAGAAGATGAATAGGAAGAAGAAGAACGTGACCGTTGAGGAGTCG	TGGCGGTGGAGGTGG	-
8	MA1267.1	DOF5.8	DOF	Other C4 zinc finger-type factors	GGAAGAARAAGAYGAAKARGAARARRAABAACGTGAYSGTKGAGGAGTCG	NA	1	0.000331868	0.649134	0.389559	28	GGAAGAAGAAGATGAATAGGAAGAAGAAGAACGTGACCGTTGAGGAGTCG	AAAAAAAAAAAAGTAAAAAAAAAAAAAAA	-
8	MA1268.1	CDF5	DOF	Other C4 zinc finger-type factors	GGAAGAARAAGAYGAAKARGAARARRAABAACGTGAYSGTKGAGGAGTCG	NA	-2	0.00119884	2.34493	0.460423	27	GGAAGAAGAAGATGAATAGGAAGAAGAAGAACGTGACCGTTGAGGAGTCG	AAAAAAAAAAAAAAGAAAAAGTGAAAA	-
8	MA1273.1	DOF4.2	DOF	Other C4 zinc finger-type factors	GGAAGAARAAGAYGAAKARGAARARRAABAACGTGAYSGTKGAGGAGTCG	NA	0	0.00410347	8.02638	0.640553	19	GGAAGAAGAAGATGAATAGGAAGAAGAAGAACGTGACCGTTGAGGAGTCG	AAAAAAAAAAGGCAAAAAA	+
8	MA1274.1	DOF3.6	DOF	Other C4 zinc finger-type factors	GGAAGAARAAGAYGAAKARGAARARRAABAACGTGAYSGTKGAGGAGTCG	NA	-3	0.00118001	2.3081	0.460423	21	GGAAGAAGAAGATGAATAGGAAGAAGAAGAACGTGACCGTTGAGGAGTCG	AAAAAAAAAAAAAAAAGTAAA	-
8	MA1277.1	DOF1.7	DOF	Other C4 zinc finger-type factors	GGAAGAARAAGAYGAAKARGAARARRAABAACGTGAYSGTKGAGGAGTCG	NA	-2	0.000626209	1.22487	0.460423	21	GGAAGAAGAAGATGAATAGGAAGAAGAAGAACGTGACCGTTGAGGAGTCG	AAAAAGAAAAAGTAAAAAAAA	+
8	MA1278.1	DOF3.4	DOF	Other C4 zinc finger-type factors	GGAAGAARAAGAYGAAKARGAARARRAABAACGTGAYSGTKGAGGAGTCG	NA	-5	0.00132089	2.58367	0.460423	21	GGAAGAAGAAGATGAATAGGAAGAAGAAGAACGTGACCGTTGAGGAGTCG	AAAAAGTAAAAAAAAAAAAAA	-
8	MA1279.1	DOF1.5	DOF	Other C4 zinc finger-type factors	GGAAGAARAAGAYGAAKARGAARARRAABAACGTGAYSGTKGAGGAGTCG	NA	-2	0.00165147	3.23028	0.467362	21	GGAAGAAGAAGATGAATAGGAAGAAGAAGAACGTGACCGTTGAGGAGTCG	AAAAAAAAGAAAAAGTGAAAA	+
8	MA1281.1	DOF5.1	DOF	Other C4 zinc finger-type factors	GGAAGAARAAGAYGAAKARGAARARRAABAACGTGAYSGTKGAGGAGTCG	NA	-7	0.00124858	2.44223	0.460423	21	GGAAGAAGAAGATGAATAGGAAGAAGAAGAACGTGACCGTTGAGGAGTCG	AAAAAAGTAAAAAAAAAAAAA	+
8	MA1371.1	IDD4		C2H2 zinc finger factors	GGAAGAARAAGAYGAAKARGAARARRAABAACGTGAYSGTKGAGGAGTCG	NA	-2	0.00219677	4.29688	0.494726	17	GGAAGAAGAAGATGAATAGGAAGAAGAAGAACGTGACCGTTGAGGAGTCG	CACAAAACGACAAAAAA	+
8	MA1403.1	BPC5		BBR/BPC	GGAAGAARAAGAYGAAKARGAARARRAABAACGTGAYSGTKGAGGAGTCG	NA	-3	0.00407014	7.96118	0.640553	30	GGAAGAAGAAGATGAATAGGAAGAAGAAGAACGTGACCGTTGAGGAGTCG	AGAGAGAGAGAGAGAGAGAGAGAGAGAGAG	+
8	MA1753.1	ERF057	ERF/DREB	AP2/EREBP	GGAAGAARAAGAYGAAKARGAARARRAABAACGTGAYSGTKGAGGAGTCG	NA	-33	0.00292565	5.72257	0.570869	15	GGAAGAAGAAGATGAATAGGAAGAAGAAGAACGTGACCGTTGAGGAGTCG	TGGCGGCGGCGGTGG	-
8	MA2021.1	LBD13	LBD	Other C4 zinc finger-type factors	GGAAGAARAAGAYGAAKARGAARARRAABAACGTGAYSGTKGAGGAGTCG	NA	-32	0.000167575	0.327776	0.369051	13	GGAAGAAGAAGATGAATAGGAAGAAGAAGAACGTGACCGTTGAGGAGTCG	GAGACGGTGGAGG	-
9	MA0036.3	GATA2	C4-GATA-related	Other C4 zinc finger-type factors	AARASAAAAAAAAAA	NA	-1	0.00178718	3.49572	0.192039	11	AAAAGAAAAAAAAAA	AAAGATAAGAA	-
9	MA0037.4	Gata3	C4-GATA-related	Other C4 zinc finger-type factors	AARASAAAAAAAAAA	NA	-1	0.00164656	3.22066	0.187581	12	AAAAGAAAAAAAAAA	ACAGATAAGAAA	-
9	MA0041.2	FOXD3	FOX	Fork head/winged helix factors	AARASAAAAAAAAAA	NA	-1	0.00415783	8.13272	0.263671	14	AAAAGAAAAAAAAAA	AAAGTAAATAAACAAT	+
9	MA0049.1	hb	Factors with multiple dispersed zinc fingers	C2H2 zinc finger factors	AARASAAAAAAAAAA	NA	-4	0.000251837	0.492593	0.0573054	10	AAAAGAAAAAAAAAA	GCATAAAAAA	+
9	MA0157.3	Foxo3	FOX	Fork head/winged helix factors	AARASAAAAAAAAAA	NA	-2	0.00265575	5.19464	0.205467	12	AAAAGAAAAAAAAAA	ATGTAAACAAAA	+
9	MA0205.2	Trl		C2H2 zinc finger factors	AARASAAAAAAAAAA	NA	0	0.00370128	7.2397	0.246859	12	AAAAGAAAAAAAAAA	GAAAGAGAGAGA	+
9	MA0277.1	AZF1		C2H2 zinc finger factors	AARASAAAAAAAAAA	NA	-5	0.000710692	1.39011	0.109968	9	AAAAGAAAAAAAAAA	AAAAAGAAA	+
9	MA0377.1	SFL1	HSF factors	Heat shock factors	AARASAAAAAAAAAA	NA	5	0.00155178	3.03527	0.187581	15	AAAAGAAAAAAAAAA	TAGAGAATAGAAGAAATAAAA	+
9	MA0442.2	SOX10	SOX-related factors	High-mobility group (HMG) domain factors	AARASAAAAAAAAAA	NA	0	0.000702373	1.37384	0.109968	11	AAAAGAAAAAAAAAA	AAAACAAAGAA	+
9	MA0465.2	CDX2	HOX	Homeo domain factors	AARASAAAAAAAAAA	NA	-2	0.00153586	3.00414	0.187581	12	AAAAGAAAAAAAAAA	AAGCAATAAAAA	+
9	MA0482.2	GATA4	C4-GATA-related	Other C4 zinc finger-type factors	AARASAAAAAAAAAA	NA	-1	0.0030358	5.93803	0.225837	12	AAAAGAAAAAAAAAA	AAAGATAAGGAA	-
9	MA0508.3	PRDM1	More than 3 adjacent zinc fingers	C2H2 zinc finger factors	AARASAAAAAAAAAA	NA	-2	0.00318714	6.23404	0.231558	11	AAAAGAAAAAAAAAA	AAGAGAAAGAA	-
9	MA0523.1	TCF7L2	TCF-7-related factors	High-mobility group (HMG) domain factors	AARASAAAAAAAAAA	NA	-1	0.00246266	4.81697	0.196603	14	AAAAGAAAAAAAAAA	AAAGATCAAAGGAA	+
9	MA0537.1	blmp-1	More than 3 adjacent zinc fingers	C2H2 zinc finger factors	AARASAAAAAAAAAA	NA	0	0.000702373	1.37384	0.109968	11	AAAAGAAAAAAAAAA	AAAAGTGAAAA	+
9	MA0559.1	PI	MIKC	MADS box factors	AARASAAAAAAAAAA	NA	2	0.00139161	2.72199	0.179441	12	AAAAGAAAAAAAAAA	CCAAAAAAGGAAAA	+
9	MA0593.1	FOXP2	FOX	Fork head/winged helix factors	AARASAAAAAAAAAA	NA	-2	0.00207289	4.05456	0.194882	11	AAAAGAAAAAAAAAA	AAGTAAACAAA	+
9	MA0650.3	Hoxa13	HOX	Homeo domain factors	AARASAAAAAAAAAA	NA	-1	0.0039514	7.72893	0.258495	12	AAAAGAAAAAAAAAA	AGCCAATAAAAA	+
9	MA0851.1	Foxj3	FOX	Fork head/winged helix factors	AARASAAAAAAAAAA	NA	1	0.00246543	4.82239	0.196603	15	AAAAGAAAAAAAAAA	AAAAAGTAAACAAACAC	+
9	MA0869.2	Sox11	SOX-related factors	High-mobility group (HMG) domain factors	AARASAAAAAAAAAA	NA	-2	0.0034658	6.7791	0.239409	12	AAAAGAAAAAAAAAA	GAGAACAAAGGA	+
9	MA0901.2	HOXB13	HOX	Homeo domain factors	AARASAAAAAAAAAA	NA	-1	0.00400939	7.84237	0.258495	14	AAAAGAAAAAAAAAA	AACCAATAAAATTT	+
9	MA0909.3	Hoxd13	HOX	Homeo domain factors	AARASAAAAAAAAAA	NA	-3	0.00213501	4.17609	0.194882	10	AAAAGAAAAAAAAAA	ACCAATAAAA	+
9	MA0940.1	AP1	MIKC	MADS box factors	AARASAAAAAAAAAA	NA	-3	0.00355192	6.94755	0.241053	12	AAAAGAAAAAAAAAA	CCAAAAAAGGAAA	+
9	MA1104.2	GATA6	C4-GATA-related	Other C4 zinc finger-type factors	AARASAAAAAAAAAA	NA	-1	0.00108935	2.13077	0.156073	13	AAAAGAAAAAAAAAA	AAAGATAAGATAA	-
9	MA1125.1	ZNF384	More than 3 adjacent zinc fingers	C2H2 zinc finger factors	AARASAAAAAAAAAA	NA	-3	0.000439309	0.859288	0.085207	12	AAAAGAAAAAAAAAA	TTTAAAAAAAAA	+
9	MA1152.1	SOX15	SOX-related factors	High-mobility group (HMG) domain factors	AARASAAAAAAAAAA	NA	0	0.00249035	4.87113	0.196603	10	AAAAGAAAAAAAAAA	AAAACAATAG	-
9	MA1156.1	JKD		C2H2 zinc finger factors	AARASAAAAAAAAAA	NA	4	1.23e-05	0.0240084	0.00527567	15	AAAAGAAAAAAAAAA	CAGAAAACGACAAAAAAAAA	-
9	MA1157.1	NUC		C2H2 zinc finger factors	AARASAAAAAAAAAA	NA	4	1.6e-05	0.0312035	0.00561005	15	AAAAGAAAAAAAAAA	CACAAAACGACAAAAAAAAA	-
9	MA1158.1	MGP		C2H2 zinc finger factors	AARASAAAAAAAAAA	NA	4	9.4e-06	0.018396	0.00527567	15	AAAAGAAAAAAAAAA	CAGAAAACGACAAAAAAAAA	+
9	MA1159.1	SGR5		C2H2 zinc finger factors	AARASAAAAAAAAAA	NA	0	0.000116989	0.228831	0.0301702	15	AAAAGAAAAAAAAAA	AAAAAAAGACAAAAA	+
9	MA1160.1	IDD6		C2H2 zinc finger factors	AARASAAAAAAAAAA	NA	4	1.46e-05	0.0286063	0.00561005	15	AAAAGAAAAAAAAAA	CACAAAACGACAAAAAAAAA	-
9	MA1205.1	AGL6	MIKC	MADS box factors	AARASAAAAAAAAAA	NA	5	0.00280414	5.4849	0.212693	14	AAAAGAAAAAAAAAA	TTTCCAAAAAAGGAAAAAA	+
9	MA1267.1	DOF5.8	DOF	Other C4 zinc finger-type factors	AARASAAAAAAAAAA	NA	8	1.49e-06	0.00292105	0.00192563	15	AAAAGAAAAAAAAAA	AAAAAAAAAAAAGTAAAAAAAAAAAAAAA	-
9	MA1268.1	CDF5	DOF	Other C4 zinc finger-type factors	AARASAAAAAAAAAA	NA	1	3.66e-06	0.00716327	0.00283333	15	AAAAGAAAAAAAAAA	AAAAAAAAAAAAAAGAAAAAGTGAAAA	-
9	MA1270.1	DOF3.2	DOF	Other C4 zinc finger-type factors	AARASAAAAAAAAAA	NA	4	0.000214163	0.418902	0.0517784	15	AAAAGAAAAAAAAAA	AAAAAAAGCAAAAAGTAAA	-
9	MA1273.1	DOF4.2	DOF	Other C4 zinc finger-type factors	AARASAAAAAAAAAA	NA	2	0.00103276	2.02008	0.153657	15	AAAAGAAAAAAAAAA	AAAAAAAAAAGGCAAAAAA	+
9	MA1274.1	DOF3.6	DOF	Other C4 zinc finger-type factors	AARASAAAAAAAAAA	NA	1	9.79e-07	0.00191418	0.00189281	15	AAAAGAAAAAAAAAA	AAAAAAAAAAAAAAAAGTAAA	-
9	MA1277.1	DOF1.7	DOF	Other C4 zinc finger-type factors	AARASAAAAAAAAAA	NA	7	1.84e-05	0.0359883	0.00593111	14	AAAAGAAAAAAAAAA	AAAAAGAAAAAGTAAAAAAAA	+
9	MA1278.1	DOF3.4	DOF	Other C4 zinc finger-type factors	AARASAAAAAAAAAA	NA	2	3.6e-06	0.00704281	0.00283333	15	AAAAGAAAAAAAAAA	AAAAAGTAAAAAAAAAAAAAA	-
9	MA1279.1	DOF1.5	DOF	Other C4 zinc finger-type factors	AARASAAAAAAAAAA	NA	-1	3.06e-05	0.0599263	0.00911653	14	AAAAGAAAAAAAAAA	AAAAAAAAGAAAAAGTGAAAA	+
9	MA1280.1	DOF5.4	DOF	Other C4 zinc finger-type factors	AARASAAAAAAAAAA	NA	2	0.00479105	9.37129	0.294181	12	AAAAGAAAAAAAAAA	CAAAAAGTTAAAAA	+
9	MA1281.1	DOF5.1	DOF	Other C4 zinc finger-type factors	AARASAAAAAAAAAA	NA	2	8.68e-08	0.000169834	0.000335878	15	AAAAGAAAAAAAAAA	AAAAAAGTAAAAAAAAAAAAA	+
9	MA1366.1	DF1	Trihelix	Tryptophan cluster factors	AARASAAAAAAAAAA	NA	0	0.00329229	6.43971	0.231558	15	AAAAGAAAAAAAAAA	ACGGTAAAAAAATAAA	+
9	MA1370.1	IDD5		C2H2 zinc finger factors	AARASAAAAAAAAAA	NA	3	0.00216628	4.23725	0.194882	13	AAAAGAAAAAAAAAA	CACAAAACGACAAAAA	-
9	MA1371.1	IDD4		C2H2 zinc finger factors	AARASAAAAAAAAAA	NA	4	0.000536472	1.04934	0.0988217	13	AAAAGAAAAAAAAAA	CACAAAACGACAAAAAA	+
9	MA1374.1	IDD7		C2H2 zinc finger factors	AARASAAAAAAAAAA	NA	3	7.83e-05	0.153228	0.0216454	15	AAAAGAAAAAAAAAA	CACAAAACGACAAAAAAA	+
9	MA1385.1	AT2G40260	GARP_G2-like	Tryptophan cluster factors	AARASAAAAAAAAAA	NA	0	0.00224799	4.39708	0.196603	15	AAAAGAAAAAAAAAA	AAAAGAATATTTTAA	-
9	MA1418.1	IRF3	Interferon-regulatory factors	Tryptophan cluster factors	AARASAAAAAAAAAA	NA	3	0.00240416	4.70253	0.196603	15	AAAAGAAAAAAAAAA	GGGAAACGGAAACCGAAACTG	+
9	MA1440.1	fkh-9	FOX	Fork head/winged helix factors	AARASAAAAAAAAAA	NA	-5	0.00329103	6.43725	0.231558	8	AAAAGAAAAAAAAAA	AAAAACAA	+
9	MA1688.1	ARF16	ARF	B3	AARASAAAAAAAAAA	NA	1	0.00191657	3.7488	0.194882	13	AAAAGAAAAAAAAAA	AACAAGACAAGAAA	+
9	MA1823.1	Zm00001d027846	DOF	Other C4 zinc finger-type factors	AARASAAAAAAAAAA	NA	1	1.02e-05	0.0199406	0.00527567	11	AAAAGAAAAAAAAAA	AAAAAGAAAAAA	+
9	MA1862.1	FoxD-b	FOX	Fork head/winged helix factors	AARASAAAAAAAAAA	NA	3	0.0016487	3.22486	0.187581	15	AAAAGAAAAAAAAAA	AAATAAATAAACAAAAAAAA	-
9	MA1863.1	FoxE	FOX	Fork head/winged helix factors	AARASAAAAAAAAAA	NA	6	0.000440535	0.861687	0.085207	14	AAAAGAAAAAAAAAA	ACTAAAAAAACAAAAAAAAA	-
9	MA1865.1	FoxG	FOX	Fork head/winged helix factors	AARASAAAAAAAAAA	NA	3	0.00070942	1.38763	0.109968	15	AAAAGAAAAAAAAAA	AAAAAAACAAACAAACAAAA	-
9	MA1866.1	FoxI-a	FOX	Fork head/winged helix factors	AARASAAAAAAAAAA	NA	6	0.000269073	0.526307	0.0578259	14	AAAAGAAAAAAAAAA	AAAAAAAAAACAAACAAAAA	+
9	MA1867.1	FoxI-b	FOX	Fork head/winged helix factors	AARASAAAAAAAAAA	NA	7	0.00198873	3.88996	0.194882	13	AAAAGAAAAAAAAAA	TGTTATGTAAACAAAAAAAA	-
9	MA1869.1	FoxK	FOX	Fork head/winged helix factors	AARASAAAAAAAAAA	NA	3	0.00119927	2.34576	0.165685	15	AAAAGAAAAAAAAAA	AAAAAAATAAACAAAAAAAA	-
9	MA1870.1	FoxL2	FOX	Fork head/winged helix factors	AARASAAAAAAAAAA	NA	3	0.00175554	3.43383	0.192039	15	AAAAGAAAAAAAAAA	AAAAAAATAAACAAACAAAA	+
9	MA1871.1	FoxM	FOX	Fork head/winged helix factors	AARASAAAAAAAAAA	NA	6	1.12e-05	0.0219793	0.00527567	14	AAAAGAAAAAAAAAA	AAAAAAAAAACAAAAAAAAA	+
9	MA1875.1	GATA1/2/3	C4-GATA-related	Other C4 zinc finger-type factors	AARASAAAAAAAAAA	NA	4	0.0043556	8.51956	0.271757	15	AAAAGAAAAAAAAAA	AAAAATAAGATAAGATATTT	+
9	MA1916.1	SoxB2	SOX-related factors	High-mobility group (HMG) domain factors	AARASAAAAAAAAAA	NA	0	0.00211581	4.13853	0.194882	15	AAAAGAAAAAAAAAA	AAAAAAAAACAATAGAATTT	-
9	MA1917.1	SoxC	SOX-related factors	High-mobility group (HMG) domain factors	AARASAAAAAAAAAA	NA	0	0.00198873	3.88996	0.194882	15	AAAAGAAAAAAAAAA	AAAAAAAAACAATAAAATTT	-
9	MA1970.1	TRPS1	C4-GATA-related	Other C4 zinc finger-type factors	AARASAAAAAAAAAA	NA	-1	0.00133487	2.61101	0.17806	12	AAAAGAAAAAAAAAA	AAAGATAAGATA	-
9	MA1989.1	Bcl11B	Factors with multiple dispersed zinc fingers	C2H2 zinc finger factors	AARASAAAAAAAAAA	NA	1	0.00246266	4.81697	0.196603	13	AAAAGAAAAAAAAAA	AAAAACCACAAGAA	+
10	MA0389.1	SRD1	C4-GATA-related	Other C4 zinc finger-type factors	GGMKGWSRGKAAMGGRGAYCYKYCAGGADACAARGRYWKAK	NA	-13	0.00106516	2.08345	1	8	GGCGGTGAGTAAAGGAGACCTTTCAGGAAACAAAGGTAGAT	GTAGATCT	-
10	MA0428.1	YKL222C		C6 zinc cluster factors	GGMKGWSRGKAAMGGRGAYCYKYCAGGADACAARGRYWKAK	NA	-10	0.00146255	2.86075	1	9	GGCGGTGAGTAAAGGAGACCTTTCAGGAAACAAAGGTAGAT	AACGGAAAT	+
10	MA0515.1	Sox6	SOX-related factors	High-mobility group (HMG) domain factors	GGMKGWSRGKAAMGGRGAYCYKYCAGGADACAARGRYWKAK	NA	-26	0.00380812	7.44868	1	10	GGCGGTGAGTAAAGGAGACCTTTCAGGAAACAAAGGTAGAT	AAAACAATGG	-
10	MA0518.1	Stat4	STAT factors	STAT domain factors	GGMKGWSRGKAAMGGRGAYCYKYCAGGADACAARGRYWKAK	NA	-19	0.00253457	4.95762	1	14	GGCGGTGAGTAAAGGAGACCTTTCAGGAAACAAAGGTAGAT	TTTCCAGGAAATGG	+
10	MA0783.1	PKNOX2	TALE-type homeo domain factors	Homeo domain factors	GGMKGWSRGKAAMGGRGAYCYKYCAGGADACAARGRYWKAK	NA	-13	0.00364813	7.13574	1	12	GGCGGTGAGTAAAGGAGACCTTTCAGGAAACAAAGGTAGAT	TGACACCTGTCA	-
10	MA1710.1	ZNF257	More than 3 adjacent zinc fingers	C2H2 zinc finger factors	GGMKGWSRGKAAMGGRGAYCYKYCAGGADACAARGRYWKAK	NA	-4	0.00393188	7.69076	1	12	GGCGGTGAGTAAAGGAGACCTTTCAGGAAACAAAGGTAGAT	GAGAGGCAAGGG	+
11	MA0049.1	hb	Factors with multiple dispersed zinc fingers	C2H2 zinc finger factors	WTTTTHTTNDTYTWHTTBTBTTTTSTTTT	NA	-15	0.00107085	2.09459	0.103265	10	TTTTTTTTTTTTTTTTTTTTTTTTGTTTT	TTTTTTATGC	-
11	MA0277.1	AZF1		C2H2 zinc finger factors	WTTTTHTTNDTYTWHTTBTBTTTTSTTTT	NA	-14	0.000523992	1.02493	0.0546267	9	TTTTTTTTTTTTTTTTTTTTTTTTGTTTT	TTTCTTTTT	-
11	MA0377.1	SFL1	HSF factors	Heat shock factors	WTTTTHTTNDTYTWHTTBTBTTTTSTTTT	NA	-6	0.000474402	0.92793	0.0519785	21	TTTTTTTTTTTTTTTTTTTTTTTTGTTTT	TTTTATTTCTTCTATTCTCTA	-
11	MA0442.2	SOX10	SOX-related factors	High-mobility group (HMG) domain factors	WTTTTHTTNDTYTWHTTBTBTTTTSTTTT	NA	-18	0.000223849	0.437848	0.0305294	11	TTTTTTTTTTTTTTTTTTTTTTTTGTTTT	TTCTTTGTTTT	-
11	MA0445.1	D	SOX-related factors	High-mobility group (HMG) domain factors	WTTTTHTTNDTYTWHTTBTBTTTTSTTTT	NA	-18	0.00229032	4.47986	0.153052	11	TTTTTTTTTTTTTTTTTTTTTTTTGTTTT	TCCATTGTTCT	+
11	MA0465.2	CDX2	HOX	Homeo domain factors	WTTTTHTTNDTYTWHTTBTBTTTTSTTTT	NA	-16	0.00348081	6.80846	0.206561	12	TTTTTTTTTTTTTTTTTTTTTTTTGTTTT	TTTTTATTGCTT	-
11	MA0537.1	blmp-1	More than 3 adjacent zinc fingers	C2H2 zinc finger factors	WTTTTHTTNDTYTWHTTBTBTTTTSTTTT	NA	-18	0.00510732	9.98992	0.262672	11	TTTTTTTTTTTTTTTTTTTTTTTTGTTTT	TTTTCACTTTT	-
11	MA0554.1	SOC1	MIKC	MADS box factors	WTTTTHTTNDTYTWHTTBTBTTTTSTTTT	NA	-11	0.000434737	0.850346	0.0508153	15	TTTTTTTTTTTTTTTTTTTTTTTTGTTTT	TTTTTCCATTTTTGG	+
11	MA0555.1	SVP	MIKC	MADS box factors	WTTTTHTTNDTYTWHTTBTBTTTTSTTTT	NA	-10	0.000294724	0.57648	0.0378945	19	TTTTTTTTTTTTTTTTTTTTTTTTGTTTT	TTCTTTCCTTTTTTGGTAAT	-
11	MA0556.1	AP3	MIKC	MADS box factors	WTTTTHTTNDTYTWHTTBTBTTTTSTTTT	NA	-13	0.00335421	6.56084	0.202159	15	TTTTTTTTTTTTTTTTTTTTTTTTGTTTT	TTTCCATTTTTGGAA	-
11	MA0558.1	FLC	MIKC	MADS box factors	WTTTTHTTNDTYTWHTTBTBTTTTSTTTT	NA	-8	0.0038021	7.43691	0.21652	21	TTTTTTTTTTTTTTTTTTTTTTTTGTTTT	TTCTTTCTATTTTTGGAAATT	-
11	MA0559.1	PI	MIKC	MADS box factors	WTTTTHTTNDTYTWHTTBTBTTTTSTTTT	NA	-12	0.000153407	0.300064	0.0227591	14	TTTTTTTTTTTTTTTTTTTTTTTTGTTTT	TTTTCCTTTTTTGG	-
11	MA0563.1	2024-09-03	MIKC	MADS box factors	WTTTTHTTNDTYTWHTTBTBTTTTSTTTT	NA	-15	0.00383381	7.49894	0.21652	11	TTTTTTTTTTTTTTTTTTTTTTTTGTTTT	TCCATTTTTGG	+
11	MA0679.2	ONECUT1	HD-CUT	Homeo domain factors	WTTTTHTTNDTYTWHTTBTBTTTTSTTTT	NA	0	0.00122287	2.39194	0.114611	16	TTTTTTTTTTTTTTTTTTTTTTTTGTTTT	TATTTATTGATTTTTT	-
11	MA0757.1	ONECUT3	HD-CUT	Homeo domain factors	WTTTTHTTNDTYTWHTTBTBTTTTSTTTT	NA	-11	0.00387315	7.57589	0.21652	14	TTTTTTTTTTTTTTTTTTTTTTTTGTTTT	ATTATTGATTTTTT	-
11	MA0901.2	HOXB13	HOX	Homeo domain factors	WTTTTHTTNDTYTWHTTBTBTTTTSTTTT	NA	-14	0.00232396	4.54566	0.153052	14	TTTTTTTTTTTTTTTTTTTTTTTTGTTTT	AAATTTTATTGGTT	-
11	MA0940.1	AP1	MIKC	MADS box factors	WTTTTHTTNDTYTWHTTBTBTTTTSTTTT	NA	-13	0.000454475	0.888953	0.05156	13	TTTTTTTTTTTTTTTTTTTTTTTTGTTTT	TTTCCTTTTTTGG	-
11	MA1079.2	WRKY21	WRKY	GCM domain factors	WTTTTHTTNDTYTWHTTBTBTTTTSTTTT	NA	-2	0.00202145	3.95395	0.141769	20	TTTTTTTTTTTTTTTTTTTTTTTTGTTTT	TTTTTGCGTTGACTTTTTTT	-
11	MA1125.1	ZNF384	More than 3 adjacent zinc fingers	C2H2 zinc finger factors	WTTTTHTTNDTYTWHTTBTBTTTTSTTTT	NA	-11	0.000196162	0.383694	0.0280242	12	TTTTTTTTTTTTTTTTTTTTTTTTGTTTT	TTTTTTTTTAAA	-
11	MA1152.1	SOX15	SOX-related factors	High-mobility group (HMG) domain factors	WTTTTHTTNDTYTWHTTBTBTTTTSTTTT	NA	-19	0.000485115	0.948885	0.0519785	10	TTTTTTTTTTTTTTTTTTTTTTTTGTTTT	CTATTGTTTT	+
11	MA1156.1	JKD		C2H2 zinc finger factors	WTTTTHTTNDTYTWHTTBTBTTTTSTTTT	NA	0	2.34e-06	0.00458397	0.00075331	20	TTTTTTTTTTTTTTTTTTTTTTTTGTTTT	TTTTTTTTTGTCGTTTTCTG	+
11	MA1157.1	NUC		C2H2 zinc finger factors	WTTTTHTTNDTYTWHTTBTBTTTTSTTTT	NA	0	3.24e-06	0.00633429	0.000960876	20	TTTTTTTTTTTTTTTTTTTTTTTTGTTTT	TTTTTTTTTGTCGTTTTGTG	+
11	MA1158.1	MGP		C2H2 zinc finger factors	WTTTTHTTNDTYTWHTTBTBTTTTSTTTT	NA	0	1.55e-06	0.00303473	0.000598457	20	TTTTTTTTTTTTTTTTTTTTTTTTGTTTT	TTTTTTTTTGTCGTTTTCTG	-
11	MA1159.1	SGR5		C2H2 zinc finger factors	WTTTTHTTNDTYTWHTTBTBTTTTSTTTT	NA	-12	5.64e-05	0.110385	0.00907011	15	TTTTTTTTTTTTTTTTTTTTTTTTGTTTT	TTTTTGTCTTTTTTT	-
11	MA1160.1	IDD6		C2H2 zinc finger factors	WTTTTHTTNDTYTWHTTBTBTTTTSTTTT	NA	0	4.81e-06	0.00941571	0.00132629	20	TTTTTTTTTTTTTTTTTTTTTTTTGTTTT	TTTTTTTTTGTCGTTTTGTG	+
11	MA1193.1	AT2G38090	Myb-related	Tryptophan cluster factors	WTTTTHTTNDTYTWHTTBTBTTTTSTTTT	NA	0	0.00325881	6.37423	0.199526	21	TTTTTTTTTTTTTTTTTTTTTTTTGTTTT	CTTATCCTTATCCAATTTTTT	-
11	MA1204.1	AGL13	MIKC	MADS box factors	WTTTTHTTNDTYTWHTTBTBTTTTSTTTT	NA	-11	0.00126969	2.48351	0.114611	18	TTTTTTTTTTTTTTTTTTTTTTTTGTTTT	ATTTTCCATTTTTGGTAA	-
11	MA1205.1	AGL6	MIKC	MADS box factors	WTTTTHTTNDTYTWHTTBTBTTTTSTTTT	NA	-10	0.000369597	0.722931	0.0445512	19	TTTTTTTTTTTTTTTTTTTTTTTTGTTTT	TTTTTTCCTTTTTTGGAAA	-
11	MA1214.1	ATHB-40	HD-ZIP	Homeo domain factors	WTTTTHTTNDTYTWHTTBTBTTTTSTTTT	NA	0	0.00309439	6.05264	0.192516	21	TTTTTTTTTTTTTTTTTTTTTTTTGTTTT	ATAATTTTCAATTATTGGTTT	-
11	MA1267.1	DOF5.8	DOF	Other C4 zinc finger-type factors	WTTTTHTTNDTYTWHTTBTBTTTTSTTTT	NA	-1	5.27e-11	1.03e-07	2.03e-07	28	TTTTTTTTTTTTTTTTTTTTTTTTGTTTT	TTTTTTTTTTTTTTTACTTTTTTTTTTTT	+
11	MA1268.1	CDF5	DOF	Other C4 zinc finger-type factors	WTTTTHTTNDTYTWHTTBTBTTTTSTTTT	NA	-1	4.89e-10	9.56e-07	9.42e-07	27	TTTTTTTTTTTTTTTTTTTTTTTTGTTTT	TTTTCACTTTTTCTTTTTTTTTTTTTT	+
11	MA1270.1	DOF3.2	DOF	Other C4 zinc finger-type factors	WTTTTHTTNDTYTWHTTBTBTTTTSTTTT	NA	-10	5.47e-05	0.106905	0.00907011	19	TTTTTTTTTTTTTTTTTTTTTTTTGTTTT	TTTACTTTTTGCTTTTTTT	+
11	MA1273.1	DOF4.2	DOF	Other C4 zinc finger-type factors	WTTTTHTTNDTYTWHTTBTBTTTTSTTTT	NA	-3	1.93e-07	0.000377177	9.3e-05	19	TTTTTTTTTTTTTTTTTTTTTTTTGTTTT	TTTTTTGCCTTTTTTTTTT	-
11	MA1274.1	DOF3.6	DOF	Other C4 zinc finger-type factors	WTTTTHTTNDTYTWHTTBTBTTTTSTTTT	NA	-3	4.42e-09	8.64e-06	4.26e-06	21	TTTTTTTTTTTTTTTTTTTTTTTTGTTTT	TTTACTTTTTTTTTTTTTTTT	+
11	MA1277.1	DOF1.7	DOF	Other C4 zinc finger-type factors	WTTTTHTTNDTYTWHTTBTBTTTTSTTTT	NA	-1	9.18e-08	0.00017956	5.9e-05	21	TTTTTTTTTTTTTTTTTTTTTTTTGTTTT	TTTTTTTTACTTTTTCTTTTT	-
11	MA1278.1	DOF3.4	DOF	Other C4 zinc finger-type factors	WTTTTHTTNDTYTWHTTBTBTTTTSTTTT	NA	-2	2.5e-07	0.000488076	0.000106944	21	TTTTTTTTTTTTTTTTTTTTTTTTGTTTT	TTTTTTTTTTTTTTACTTTTT	+
11	MA1279.1	DOF1.5	DOF	Other C4 zinc finger-type factors	WTTTTHTTNDTYTWHTTBTBTTTTSTTTT	NA	-1	1.46e-07	0.000284731	8.02e-05	21	TTTTTTTTTTTTTTTTTTTTTTTTGTTTT	TTTTCACTTTTTCTTTTTTTT	-
11	MA1280.1	DOF5.4	DOF	Other C4 zinc finger-type factors	WTTTTHTTNDTYTWHTTBTBTTTTSTTTT	NA	-11	0.00232396	4.54566	0.153052	14	TTTTTTTTTTTTTTTTTTTTTTTTGTTTT	TTTTTAACTTTTTG	-
11	MA1281.1	DOF5.1	DOF	Other C4 zinc finger-type factors	WTTTTHTTNDTYTWHTTBTBTTTTSTTTT	NA	-1	3.17e-09	6.19e-06	4.07e-06	21	TTTTTTTTTTTTTTTTTTTTTTTTGTTTT	TTTTTTTTTTTTTACTTTTTT	-
11	MA1317.1	WRKY50	WRKY	GCM domain factors	WTTTTHTTNDTYTWHTTBTBTTTTSTTTT	NA	-11	0.00433466	8.4786	0.229042	13	TTTTTTTTTTTTTTTTTTTTTTTTGTTTT	CTTTGACTTTTTT	+
11	MA1366.1	DF1	Trihelix	Tryptophan cluster factors	WTTTTHTTNDTYTWHTTBTBTTTTSTTTT	NA	-10	0.00157353	3.07783	0.126449	16	TTTTTTTTTTTTTTTTTTTTTTTTGTTTT	TTTAATTTTTTACCGT	-
11	MA1370.1	IDD5		C2H2 zinc finger factors	WTTTTHTTNDTYTWHTTBTBTTTTSTTTT	NA	-11	0.000886831	1.73464	0.0877118	16	TTTTTTTTTTTTTTTTTTTTTTTTGTTTT	TTTTTGTCGTTTTGTG	+
11	MA1371.1	IDD4		C2H2 zinc finger factors	WTTTTHTTNDTYTWHTTBTBTTTTSTTTT	NA	-3	8.24e-05	0.161141	0.012711	17	TTTTTTTTTTTTTTTTTTTTTTTTGTTTT	TTTTTTGTCGTTTTGTG	-
11	MA1373.1	GAF1	IDD	C2H2 zinc finger factors	WTTTTHTTNDTYTWHTTBTBTTTTSTTTT	NA	-12	0.00138221	2.70361	0.11848	15	TTTTTTTTTTTTTTTTTTTTTTTTGTTTT	TTTTGTCGTTTTGTG	-
11	MA1374.1	IDD7		C2H2 zinc finger factors	WTTTTHTTNDTYTWHTTBTBTTTTSTTTT	NA	-2	3.65e-05	0.071459	0.00640541	18	TTTTTTTTTTTTTTTTTTTTTTTTGTTTT	TTTTTTTGTCGTTTTGTG	-
11	MA1440.1	fkh-9	FOX	Fork head/winged helix factors	WTTTTHTTNDTYTWHTTBTBTTTTSTTTT	NA	-15	0.00155672	3.04494	0.126449	8	TTTTTTTTTTTTTTTTTTTTTTTTGTTTT	TTGTTTTT	-
11	MA1677.1	NAC078	NAC	GCM domain factors	WTTTTHTTNDTYTWHTTBTBTTTTSTTTT	NA	-15	0.00197016	3.85364	0.141769	12	TTTTTTTTTTTTTTTTTTTTTTTTGTTTT	ATGTTTCTTGTT	-
11	MA1688.1	ARF16	ARF	B3	WTTTTHTTNDTYTWHTTBTBTTTTSTTTT	NA	-13	0.00412317	8.06492	0.224004	14	TTTTTTTTTTTTTTTTTTTTTTTTGTTTT	TTTCTTGTCTTGTT	-
11	MA1699.1	ceh-38		Homeo domain factors	WTTTTHTTNDTYTWHTTBTBTTTTSTTTT	NA	-5	0.00201616	3.9436	0.141769	16	TTTTTTTTTTTTTTTTTTTTTTTTGTTTT	AATTATCGATTTTTTT	-
11	MA1823.1	Zm00001d027846	DOF	Other C4 zinc finger-type factors	WTTTTHTTNDTYTWHTTBTBTTTTSTTTT	NA	-11	9.29e-06	0.0181792	0.00231966	12	TTTTTTTTTTTTTTTTTTTTTTTTGTTTT	TTTTTTCTTTTT	-
11	MA1852.1	Emx	NK	Homeo domain factors	WTTTTHTTNDTYTWHTTBTBTTTTSTTTT	NA	-4	0.00238071	4.65668	0.153052	20	TTTTTTTTTTTTTTTTTTTTTTTTGTTTT	TTTTTGTTAATTGGTTTTTT	+
11	MA1853.1	Erf-a	Ets-related	Tryptophan cluster factors	WTTTTHTTNDTYTWHTTBTBTTTTSTTTT	NA	-11	0.00191339	3.7426	0.141769	18	TTTTTTTTTTTTTTTTTTTTTTTTGTTTT	TTTTTTCACTTCCGGTTTCC	-
11	MA1857.1	Fli-Erg-c	Ets-related	Tryptophan cluster factors	WTTTTHTTNDTYTWHTTBTBTTTTSTTTT	NA	-4	0.00238071	4.65668	0.153052	20	TTTTTTTTTTTTTTTTTTTTTTTTGTTTT	TTTTCATTTCCGGTTTTTTT	-
11	MA1862.1	FoxD-b	FOX	Fork head/winged helix factors	WTTTTHTTNDTYTWHTTBTBTTTTSTTTT	NA	-1	1.21e-05	0.0235724	0.00273444	20	TTTTTTTTTTTTTTTTTTTTTTTTGTTTT	TTTTTTTTGTTTATTTATTT	+
11	MA1863.1	FoxE	FOX	Fork head/winged helix factors	WTTTTHTTNDTYTWHTTBTBTTTTSTTTT	NA	-6	1.3e-05	0.0253937	0.00278206	20	TTTTTTTTTTTTTTTTTTTTTTTTGTTTT	TTTTTTTTTGTTTTTTTAGT	+
11	MA1864.1	FoxF	FOX	Fork head/winged helix factors	WTTTTHTTNDTYTWHTTBTBTTTTSTTTT	NA	-4	0.000541763	1.05969	0.054993	20	TTTTTTTTTTTTTTTTTTTTTTTTGTTTT	TTTTGTTTATTTATTTATAT	-
11	MA1865.1	FoxG	FOX	Fork head/winged helix factors	WTTTTHTTNDTYTWHTTBTBTTTTSTTTT	NA	-9	1.87e-05	0.0366749	0.00361619	20	TTTTTTTTTTTTTTTTTTTTTTTTGTTTT	TTTTGTTTGTTTGTTTTTTT	+
11	MA1866.1	FoxI-a	FOX	Fork head/winged helix factors	WTTTTHTTNDTYTWHTTBTBTTTTSTTTT	NA	-4	2.16e-06	0.00422413	0.00075331	20	TTTTTTTTTTTTTTTTTTTTTTTTGTTTT	TTTTTGTTTGTTTTTTTTTT	-
11	MA1867.1	FoxI-b	FOX	Fork head/winged helix factors	WTTTTHTTNDTYTWHTTBTBTTTTSTTTT	NA	-16	0.00405361	7.92887	0.223371	13	TTTTTTTTTTTTTTTTTTTTTTTTGTTTT	TTTTTTTTGTTTACATAACA	+
11	MA1869.1	FoxK	FOX	Fork head/winged helix factors	WTTTTHTTNDTYTWHTTBTBTTTTSTTTT	NA	-9	9.62e-06	0.0188205	0.00231966	20	TTTTTTTTTTTTTTTTTTTTTTTTGTTTT	TTTTTTTTGTTTATTTTTTT	+
11	MA1870.1	FoxL2	FOX	Fork head/winged helix factors	WTTTTHTTNDTYTWHTTBTBTTTTSTTTT	NA	-9	1.74e-05	0.0340957	0.00353883	20	TTTTTTTTTTTTTTTTTTTTTTTTGTTTT	TTTTGTTTGTTTATTTTTTT	-
11	MA1871.1	FoxM	FOX	Fork head/winged helix factors	WTTTTHTTNDTYTWHTTBTBTTTTSTTTT	NA	-4	6.46e-08	0.000126289	4.98e-05	20	TTTTTTTTTTTTTTTTTTTTTTTTGTTTT	TTTTTTTTTGTTTTTTTTTT	-
11	MA1873.1	FoxQ	FOX	Fork head/winged helix factors	WTTTTHTTNDTYTWHTTBTBTTTTSTTTT	NA	-3	0.000229527	0.448955	0.0305294	20	TTTTTTTTTTTTTTTTTTTTTTTTGTTTT	TTTTATTGTTTATATATTTT	+
11	MA1875.1	GATA1/2/3	C4-GATA-related	Other C4 zinc finger-type factors	WTTTTHTTNDTYTWHTTBTBTTTTSTTTT	NA	-4	0.00427052	8.35314	0.228786	20	TTTTTTTTTTTTTTTTTTTTTTTTGTTTT	AAATATCTTATCTTATTTTT	-
11	MA1883.1	Hox1	HOX	Homeo domain factors	WTTTTHTTNDTYTWHTTBTBTTTTSTTTT	NA	-3	0.00144934	2.83491	0.121533	20	TTTTTTTTTTTTTTTTTTTTTTTTGTTTT	TTTTTAATTAATTAATTTTT	+
11	MA1886.1	Hox5	HOX	Homeo domain factors	WTTTTHTTNDTYTWHTTBTBTTTTSTTTT	NA	-4	0.00137017	2.68005	0.11848	20	TTTTTTTTTTTTTTTTTTTTTTTTGTTTT	ATAATGTTAATTGCTTTTTT	+
11	MA1898.1	Meox	HOX	Homeo domain factors	WTTTTHTTNDTYTWHTTBTBTTTTSTTTT	NA	-4	0.00384697	7.52467	0.21652	20	TTTTTTTTTTTTTTTTTTTTTTTTGTTTT	TAATAATTAATGATTTTTTA	+
11	MA1901.1	Msx	NK	Homeo domain factors	WTTTTHTTNDTYTWHTTBTBTTTTSTTTT	NA	-4	0.00279873	5.47431	0.176975	20	TTTTTTTTTTTTTTTTTTTTTTTTGTTTT	TTTTAATTAATTGGTTTATT	+
11	MA1916.1	SoxB2	SOX-related factors	High-mobility group (HMG) domain factors	WTTTTHTTNDTYTWHTTBTBTTTTSTTTT	NA	-7	0.000313549	0.613301	0.0390144	20	TTTTTTTTTTTTTTTTTTTTTTTTGTTTT	AAATTCTATTGTTTTTTTTT	+
11	MA1917.1	SoxC	SOX-related factors	High-mobility group (HMG) domain factors	WTTTTHTTNDTYTWHTTBTBTTTTSTTTT	NA	-7	3.1e-05	0.0606039	0.00569108	20	TTTTTTTTTTTTTTTTTTTTTTTTGTTTT	AAATTTTATTGTTTTTTTTT	+
11	MA1918.1	SoxF	SOX-related factors	High-mobility group (HMG) domain factors	WTTTTHTTNDTYTWHTTBTBTTTTSTTTT	NA	1	0.00171325	3.35111	0.13217	19	TTTTTTTTTTTTTTTTTTTTTTTTGTTTT	AAATACCATTGTTTTTTTTT	+
11	MA1924.1	Tlx	NK	Homeo domain factors	WTTTTHTTNDTYTWHTTBTBTTTTSTTTT	NA	-4	0.00171325	3.35111	0.13217	20	TTTTTTTTTTTTTTTTTTTTTTTTGTTTT	TTTTTATTTAATTAATTTTA	-
11	MA1925.1	Uncx-b	Paired-related HD factors	Homeo domain factors	WTTTTHTTNDTYTWHTTBTBTTTTSTTTT	NA	-3	0.00191339	3.7426	0.141769	20	TTTTTTTTTTTTTTTTTTTTTTTTGTTTT	AATTTAATTAATTAATTTTT	+
11	MA1989.1	Bcl11B	Factors with multiple dispersed zinc fingers	C2H2 zinc finger factors	WTTTTHTTNDTYTWHTTBTBTTTTSTTTT	NA	-16	0.00127765	2.49908	0.114611	13	TTTTTTTTTTTTTTTTTTTTTTTTGTTTT	TTCTTGTGGTTTTT	-
11	MA2043.1	NAC004	NAC	GCM domain factors	WTTTTHTTNDTYTWHTTBTBTTTTSTTTT	NA	-16	0.00475663	9.30398	0.247942	11	TTTTTTTTTTTTTTTTTTTTTTTTGTTTT	GGTTTCTTGTA	-
