# Supplementary material for: The crucial role of mitochondrial/chloroplast-related genes in viral genome replication and host defense: integrative systems biology analysis in plant-virus interaction
Source: Front Microbiol. 2025 Apr 23;16:1551123. doi: 10.3389/fmicb.2025.1551123 (PMC12055828; doi:10.3389/fmicb.2025.1551123)
Supplement: Supplementary file 9 [file Table_9.xlsx]

## Sheet: Arabidopsis
S9 Table. Significant GO term enriched by GOMO analysis for Arabidopsis DEGs.
Motif_Identifier	GO_Term_Identifier	GOMo_Score	p-value	q-value
HAKHRVSAGCAKATNCVWBAKYGRWDCHRCSWWTMHMAKSRMMNWCKWCR	GO:0009507	2.318e-05	2.652e-07	0.0002498
HAKHRVSAGCAKATNCVWBAKYGRWDCHRCSWWTMHMAKSRMMNWCKWCR	GO:0003735	0.005329	2.652e-07	0.0002498
HAKHRVSAGCAKATNCVWBAKYGRWDCHRCSWWTMHMAKSRMMNWCKWCR	GO:0006412	0.005914	2.652e-07	0.0002498
HAKHRVSAGCAKATNCVWBAKYGRWDCHRCSWWTMHMAKSRMMNWCKWCR	GO:0005739	0.007428	2.652e-07	0.0002498
HAKHRVSAGCAKATNCVWBAKYGRWDCHRCSWWTMHMAKSRMMNWCKWCR	GO:0009941	0.0156	1.591e-06	0.001199
HAKHRVSAGCAKATNCVWBAKYGRWDCHRCSWWTMHMAKSRMMNWCKWCR	GO:0005840	0.01664	2.652e-06	0.001665
HAKHRVSAGCAKATNCVWBAKYGRWDCHRCSWWTMHMAKSRMMNWCKWCR	GO:0009570	0.02193	1.405e-05	0.007565
HAKHRVSAGCAKATNCVWBAKYGRWDCHRCSWWTMHMAKSRMMNWCKWCR	GO:0009579	0.03195	6.232e-05	0.02935
MVGCSDVAGDBGSKKKCWCMGSNDGCCVB	GO:0009507	0.0002787	2.652e-07	0.0004996
MVGCSDVAGDBGSKKKCWCMGSNDGCCVB	GO:0005739	0.002205	2.652e-07	0.0004996
MVGCSDVAGDBGSKKKCWCMGSNDGCCVB	GO:0009535	0.01661	4.773e-06	0.005995
MVGCSDVAGDBGSKKKCWCMGSNDGCCVB	GO:0006839	0.01953	9.016e-06	0.008493
RAGAAGAAGAARAAV	GO:0003700	7.75e-05	2.652e-07	9.917e-05
RAGAAGAAGAARAAV	GO:0005886	0.0003251	2.652e-07	9.917e-05
RAGAAGAAGAARAAV	GO:0004674	0.0008499	2.652e-07	9.917e-05
RAGAAGAAGAARAAV	GO:0007169	0.0008844	2.652e-07	9.917e-05
RAGAAGAAGAARAAV	GO:0005634	0.0008951	2.652e-07	9.917e-05
RAGAAGAAGAARAAV	GO:0016301	0.001489	2.652e-07	9.917e-05
RAGAAGAAGAARAAV	GO:0003677	0.002373	2.652e-07	9.917e-05
RAGAAGAAGAARAAV	GO:0009507	0.004593	2.652e-07	9.917e-05
RAGAAGAAGAARAAV	GO:0006468	0.005942	2.652e-07	9.917e-05
RAGAAGAAGAARAAV	GO:0045449	0.006756	2.652e-07	9.917e-05
RAGAAGAAGAARAAV	GO:0006355	0.01082	7.955e-07	0.0002705
RAGAAGAAGAARAAV	GO:0007010	0.0136	1.856e-06	0.0005785
RAGAAGAAGAARAAV	GO:0005524	0.02248	1.565e-05	0.004501
RAGAAGAAGAARAAV	GO:0046658	0.02322	1.724e-05	0.004604
RAGAAGAAGAARAAV	GO:0009658	0.02634	3.05e-05	0.007603
RAGAAGAAGAARAAV	GO:0048366	0.02826	3.872e-05	0.009049
RAKAWWKRCAAAAAGRDRAAAARGAAGGGGWRDGAAADDGAVGWGWCMRC	GO:0003700	5.431e-09	2.652e-07	9.876e-05
RAKAWWKRCAAAAAGRDRAAAARGAAGGGGWRDGAAADDGAVGWGWCMRC	GO:0005634	4.32e-06	2.652e-07	9.876e-05
RAKAWWKRCAAAAAGRDRAAAARGAAGGGGWRDGAAADDGAVGWGWCMRC	GO:0003677	5.425e-06	2.652e-07	9.876e-05
RAKAWWKRCAAAAAGRDRAAAARGAAGGGGWRDGAAADDGAVGWGWCMRC	GO:0045449	0.0001758	2.652e-07	9.876e-05
RAKAWWKRCAAAAAGRDRAAAARGAAGGGGWRDGAAADDGAVGWGWCMRC	GO:0005886	0.0004402	2.652e-07	9.876e-05
RAKAWWKRCAAAAAGRDRAAAARGAAGGGGWRDGAAADDGAVGWGWCMRC	GO:0005515	0.001785	2.652e-07	9.876e-05
RAKAWWKRCAAAAAGRDRAAAARGAAGGGGWRDGAAADDGAVGWGWCMRC	GO:0016301	0.003417	2.652e-07	9.876e-05
RAKAWWKRCAAAAAGRDRAAAARGAAGGGGWRDGAAADDGAVGWGWCMRC	GO:0006468	0.003914	2.652e-07	9.876e-05
RAKAWWKRCAAAAAGRDRAAAARGAAGGGGWRDGAAADDGAVGWGWCMRC	GO:0005737	0.00439	2.652e-07	9.876e-05
RAKAWWKRCAAAAAGRDRAAAARGAAGGGGWRDGAAADDGAVGWGWCMRC	GO:0004674	0.005086	2.652e-07	9.876e-05
RAKAWWKRCAAAAAGRDRAAAARGAAGGGGWRDGAAADDGAVGWGWCMRC	GO:0007169	0.009259	5.304e-07	0.0001796
RAKAWWKRCAAAAAGRDRAAAARGAAGGGGWRDGAAADDGAVGWGWCMRC	GO:0006355	0.01093	1.061e-06	0.0003292
RAKAWWKRCAAAAAGRDRAAAARGAAGGGGWRDGAAADDGAVGWGWCMRC	GO:0009944	0.01848	6.099e-06	0.001747
RAKAWWKRCAAAAAGRDRAAAARGAAGGGGWRDGAAADDGAVGWGWCMRC	GO:0005524	0.02569	2.678e-05	0.007125
RAKAWWKRCAAAAAGRDRAAAARGAAGGGGWRDGAAADDGAVGWGWCMRC	GO:0004722	0.0294	4.482e-05	0.01113
RAKAWWKRCAAAAAGRDRAAAARGAAGGGGWRDGAAADDGAVGWGWCMRC	GO:0009416	0.03298	7.531e-05	0.01753
RAKAWWKRCAAAAAGRDRAAAARGAAGGGGWRDGAAADDGAVGWGWCMRC	GO:0009908	0.03547	0.0001042	0.02283
RAKAWWKRCAAAAAGRDRAAAARGAAGGGGWRDGAAADDGAVGWGWCMRC	GO:0000148	0.04027	0.0001838	0.03313
RAKAWWKRCAAAAAGRDRAAAARGAAGGGGWRDGAAADDGAVGWGWCMRC	GO:0003843	0.04027	0.0001838	0.03313
RAKAWWKRCAAAAAGRDRAAAARGAAGGGGWRDGAAADDGAVGWGWCMRC	GO:0006075	0.04027	0.0001838	0.03313
RAKAWWKRCAAAAAGRDRAAAARGAAGGGGWRDGAAADDGAVGWGWCMRC	GO:0003779	0.04078	0.0001952	0.03313
RAKAWWKRCAAAAAGRDRAAAARGAAGGGGWRDGAAADDGAVGWGWCMRC	GO:0016563	0.04083	0.0001957	0.03313
TCTCTYTYTYTYTCTYYYTBY	GO:0003700	3.977e-13	2.652e-07	7.541e-05
TCTCTYTYTYTYTCTYYYTBY	GO:0005634	7.822e-09	2.652e-07	7.541e-05
TCTCTYTYTYTYTCTYYYTBY	GO:0003677	1.662e-07	2.652e-07	7.541e-05
TCTCTYTYTYTYTCTYYYTBY	GO:0005886	1.822e-06	2.652e-07	7.541e-05
TCTCTYTYTYTYTCTYYYTBY	GO:0045449	2.236e-05	2.652e-07	7.541e-05
TCTCTYTYTYTYTCTYYYTBY	GO:0006355	5.668e-05	2.652e-07	7.541e-05
TCTCTYTYTYTYTCTYYYTBY	GO:0004674	9.229e-05	2.652e-07	7.541e-05
TCTCTYTYTYTYTCTYYYTBY	GO:0005515	0.0001026	2.652e-07	7.541e-05
TCTCTYTYTYTYTCTYYYTBY	GO:0007169	0.000143	2.652e-07	7.541e-05
TCTCTYTYTYTYTCTYYYTBY	GO:0006468	0.0003403	2.652e-07	7.541e-05
TCTCTYTYTYTYTCTYYYTBY	GO:0016301	0.0007214	2.652e-07	7.541e-05
TCTCTYTYTYTYTCTYYYTBY	GO:0048366	0.00599	2.652e-07	7.541e-05
TCTCTYTYTYTYTCTYYYTBY	GO:0016563	0.008705	2.652e-07	7.541e-05
TCTCTYTYTYTYTCTYYYTBY	GO:0043565	0.009831	5.304e-07	0.0001225
TCTCTYTYTYTYTCTYYYTBY	GO:0009944	0.009882	5.304e-07	0.0001225
TCTCTYTYTYTYTCTYYYTBY	GO:0009908	0.01001	5.304e-07	0.0001225
TCTCTYTYTYTYTCTYYYTBY	GO:0003777	0.01142	1.591e-06	0.0003096
TCTCTYTYTYTYTCTYYYTBY	GO:0007623	0.01154	1.591e-06	0.0003096
TCTCTYTYTYTYTCTYYYTBY	GO:0048367	0.01225	1.591e-06	0.0003096
TCTCTYTYTYTYTCTYYYTBY	GO:0005737	0.01472	2.121e-06	0.0003921
TCTCTYTYTYTYTCTYYYTBY	GO:0005524	0.01495	2.387e-06	0.0004202
TCTCTYTYTYTYTCTYYYTBY	GO:0048481	0.01714	5.038e-06	0.0008467
TCTCTYTYTYTYTCTYYYTBY	GO:0010154	0.01772	5.834e-06	0.0009377
TCTCTYTYTYTYTCTYYYTBY	GO:0004842	0.01952	1.034e-05	0.001593
TCTCTYTYTYTYTCTYYYTBY	GO:0009733	0.02312	1.644e-05	0.002431
TCTCTYTYTYTYTCTYYYTBY	GO:0000151	0.02422	1.936e-05	0.002753
TCTCTYTYTYTYTCTYYYTBY	GO:0048440	0.02917	4.694e-05	0.006427
TCTCTYTYTYTYTCTYYYTBY	GO:0010051	0.03044	5.622e-05	0.007336
TCTCTYTYTYTYTCTYYYTBY	GO:0004672	0.03065	5.754e-05	0.007336
TCTCTYTYTYTYTCTYYYTBY	GO:0009965	0.03118	6.126e-05	0.007549
TCTCTYTYTYTYTCTYYYTBY	GO:0010158	0.03147	6.417e-05	0.007653
TCTCTYTYTYTYTCTYYYTBY	GO:0010599	0.0328	7.823e-05	0.009038
TCTCTYTYTYTYTCTYYYTBY	GO:0035196	0.03709	0.0001337	0.01497
TCTCTYTYTYTYTCTYYYTBY	GO:0004722	0.03914	0.0001742	0.01849
TCTCTYTYTYTYTCTYYYTBY	GO:0003723	0.03917	0.000175	0.01849
TCTCTYTYTYTYTCTYYYTBY	GO:0010091	0.03967	0.000183	0.01879
TCTCTYTYTYTYTCTYYYTBY	GO:0009640	0.04011	0.0001901	0.019
TCTCTYTYTYTYTCTYYYTBY	GO:0016481	0.04355	0.0002739	0.02665
TCTCTYTYTYTYTCTYYYTBY	GO:0010050	0.04469	0.0003097	0.02936
TCTCTYTYTYTYTCTYYYTBY	GO:0009753	0.04512	0.0003225	0.0298
TCTCTYTYTYTYTCTYYYTBY	GO:0045941	0.04659	0.0003713	0.03348
TCTCTYTYTYTYTCTYYYTBY	GO:0005829	0.04757	0.0004033	0.0355
TCTCTYTYTYTYTCTYYYTBY	GO:0004252	0.04836	0.0004399	0.03782
TCTCTYTYTYTYTCTYYYTBY	GO:0004712	0.04884	0.0004577	0.03846
TCTCTYTYTYTYTCTYYYTBY	GO:0006511	0.05112	0.0005534	0.04514
TCTCTYTYTYTYTCTYYYTBY	GO:0009860	0.0513	0.0005617	0.04514
TCTCTYTYTYTYTCTYYYTBY	GO:0010254	0.05254	0.0006219	0.04847
TCTCTYTYTYTYTCTYYYTBY	GO:0048479	0.05267	0.0006293	0.04847
TCTTHRWSYBCGTYTTCTTCTYYGYCTCMTCYAYTCMWTTC	GO:0009507	6.399e-08	2.652e-07	0.0003315
TCTTHRWSYBCGTYTTCTTCTYYGYCTCMTCYAYTCMWTTC	GO:0005634	0.002328	2.652e-07	0.0003315
TCTTHRWSYBCGTYTTCTTCTYYGYCTCMTCYAYTCMWTTC	GO:0003700	0.003256	2.652e-07	0.0003315
TCTTHRWSYBCGTYTTCTTCTYYGYCTCMTCYAYTCMWTTC	GO:0009941	0.01255	1.061e-06	0.0009946
TCTTHRWSYBCGTYTTCTTCTYYGYCTCMTCYAYTCMWTTC	GO:0009570	0.01497	1.856e-06	0.001392
TCTTHRWSYBCGTYTTCTTCTYYGYCTCMTCYAYTCMWTTC	GO:0005515	0.02227	1.405e-05	0.007531
TCTTHRWSYBCGTYTTCTTCTYYGYCTCMTCYAYTCMWTTC	GO:0006468	0.02228	1.405e-05	0.007531
TCTTHRWSYBCGTYTTCTTCTYYGYCTCMTCYAYTCMWTTC	GO:0009535	0.02664	2.917e-05	0.01368
TCTTHRWSYBCGTYTTCTTCTYYGYCTCMTCYAYTCMWTTC	GO:0004842	0.03145	6.073e-05	0.02407
TCTTHRWSYBCGTYTTCTTCTYYGYCTCMTCYAYTCMWTTC	GO:0005886	0.03189	6.417e-05	0.02407
TCTTHRWSYBCGTYTTCTTCTYYGYCTCMTCYAYTCMWTTC	GO:0003677	0.03466	8.831e-05	0.03011
TCTTHRWSYBCGTYTTCTTCTYYGYCTCMTCYAYTCMWTTC	GO:0003723	0.03757	0.0001212	0.03788
TCTTHRWSYBCGTYTTCTTCTYYGYCTCMTCYAYTCMWTTC	GO:0005739	0.03824	0.0001326	0.03826
TCTTHRWSYBCGTYTTCTTCTYYGYCTCMTCYAYTCMWTTC	GO:0005524	0.03945	0.0001543	0.04135
TCTTHRWSYBCGTYTTCTTCTYYGYCTCMTCYAYTCMWTTC	GO:0016563	0.0409	0.0001816	0.04542
TTSWDTTTTTBTTTW	GO:0003700	0.001041	2.652e-07	0.0009992
TTSWDTTTTTBTTTW	GO:0005886	0.01149	7.955e-07	0.001499
TTSWDTTTTTBTTTW	GO:0003677	0.01389	1.856e-06	0.002331
TTSWDTTTTTBTTTW	GO:0006355	0.02363	2.095e-05	0.01973
TTTTTTTTTTTTTTTKDVWD	GO:0003700	0.002984	2.652e-07	0.0005
TTTTTTTTTTTTTTTKDVWD	GO:0005886	0.005331	2.652e-07	0.0005
TYTTTTTTTTTTTTTTTTTTTTYTWWTTY	GO:0003700	3.349e-06	2.652e-07	0.0001419
TYTTTTTTTTTTTTTTTTTTTTYTWWTTY	GO:0005886	0.001173	2.652e-07	0.0001419
TYTTTTTTTTTTTTTTTTTTTTYTWWTTY	GO:0005634	0.001332	2.652e-07	0.0001419
TYTTTTTTTTTTTTTTTTTTTTYTWWTTY	GO:0003677	0.001977	2.652e-07	0.0001419
TYTTTTTTTTTTTTTTTTTTTTYTWWTTY	GO:0016301	0.005759	2.652e-07	0.0001419
TYTTTTTTTTTTTTTTTTTTTTYTWWTTY	GO:0007169	0.008625	2.652e-07	0.0001419
TYTTTTTTTTTTTTTTTTTTTTYTWWTTY	GO:0006355	0.01056	2.652e-07	0.0001419
TYTTTTTTTTTTTTTTTTTTTTYTWWTTY	GO:0045449	0.01169	1.856e-06	0.0008689
TYTTTTTTTTTTTTTTTTTTTTYTWWTTY	GO:0004674	0.01529	3.713e-06	0.00139
TYTTTTTTTTTTTTTTTTTTTTYTWWTTY	GO:0006468	0.01587	3.713e-06	0.00139
TYTTTTTTTTTTTTTTTTTTTTYTWWTTY	GO:0005515	0.02274	1.591e-05	0.005417
TYTTTTTTTTTTTTTTTTTTTTYTWWTTY	GO:0009908	0.02546	2.307e-05	0.007199
TYTTTTTTTTTTTTTTTTTTTTYTWWTTY	GO:0009965	0.03057	5.701e-05	0.01642
WAANAMAAAATTTTAAWMADAAAAAAAA	GO:0003700	0.0002522	2.652e-07	0.0004997
WAANAMAAAATTTTAAWMADAAAAAAAA	GO:0003677	0.003181	2.652e-07	0.0004997
WAANAMAAAATTTTAAWMADAAAAAAAA	GO:0045449	0.02274	1.883e-05	0.02365

## Sheet: Tobacco
S9 Table. Significant GO term enriched by GOMO analysis for Tobacco DEGs.
Motif_Identifier	GO_Term_Identifier	GOMo_Score	p-value	q-value
CTTTCATGATCTCCACGGACCAAAAAAAAAAAAACTTAGGAATTAGT	GO:0003700	0.005914	2.652e-07	0.001
GAGARARAGARRARG	GO:0003700	1.074e-11	2.652e-07	7.003e-05
GAGARARAGARRARG	GO:0005634	5.755e-07	2.652e-07	7.003e-05
GAGARARAGARRARG	GO:0003677	7.406e-06	2.652e-07	7.003e-05
GAGARARAGARRARG	GO:0005886	3.987e-05	2.652e-07	7.003e-05
GAGARARAGARRARG	GO:0045449	4.357e-05	2.652e-07	7.003e-05
GAGARARAGARRARG	GO:0004674	0.0001862	2.652e-07	7.003e-05
GAGARARAGARRARG	GO:0005515	0.0003733	2.652e-07	7.003e-05
GAGARARAGARRARG	GO:0006468	0.0006523	2.652e-07	7.003e-05
GAGARARAGARRARG	GO:0016301	0.001087	2.652e-07	7.003e-05
GAGARARAGARRARG	GO:0007169	0.001223	2.652e-07	7.003e-05
GAGARARAGARRARG	GO:0006355	0.00185	2.652e-07	7.003e-05
GAGARARAGARRARG	GO:0048366	0.003575	2.652e-07	7.003e-05
GAGARARAGARRARG	GO:0009908	0.004814	2.652e-07	7.003e-05
GAGARARAGARRARG	GO:0016563	0.009472	2.652e-07	7.003e-05
GAGARARAGARRARG	GO:0045941	0.01085	5.304e-07	0.0001307
GAGARARAGARRARG	GO:0007623	0.01148	7.955e-07	0.0001838
GAGARARAGARRARG	GO:0009944	0.01522	4.508e-06	0.0009804
GAGARARAGARRARG	GO:0043565	0.01898	8.221e-06	0.001688
GAGARARAGARRARG	GO:0003777	0.01955	9.016e-06	0.001754
GAGARARAGARRARG	GO:0009965	0.02121	1.458e-05	0.002696
GAGARARAGARRARG	GO:0009733	0.02387	2.678e-05	0.00459
GAGARARAGARRARG	GO:0004672	0.02398	2.731e-05	0.00459
GAGARARAGARRARG	GO:0004842	0.02466	2.89e-05	0.004646
GAGARARAGARRARG	GO:0005737	0.02831	4.773e-05	0.007353
GAGARARAGARRARG	GO:0009507	0.02907	5.542e-05	0.008196
GAGARARAGARRARG	GO:0003723	0.03002	6.603e-05	0.009389
GAGARARAGARRARG	GO:0009658	0.03069	7.425e-05	0.01017
GAGARARAGARRARG	GO:0006511	0.03258	9.467e-05	0.0125
GAGARARAGARRARG	GO:0005524	0.03327	0.000105	0.01339
GAGARARAGARRARG	GO:0010154	0.03616	0.0001413	0.01742
GAGARARAGARRARG	GO:0004712	0.03784	0.0001718	0.02049
GAGARARAGARRARG	GO:0048367	0.03958	0.0002031	0.02347
GAGARARAGARRARG	GO:0048440	0.04142	0.0002453	0.02748
GAGARARAGARRARG	GO:0000151	0.0429	0.0002896	0.03149
GAGARARAGARRARG	GO:0016246	0.04561	0.0003673	0.03826
GAGARARAGARRARG	GO:0004702	0.04578	0.0003726	0.03826
GAGARARAGARRARG	GO:0048827	0.04743	0.000436	0.04311
GAGARARAGARRARG	GO:0009741	0.04795	0.0004535	0.04311
GAGARARAGARRARG	GO:0009744	0.04799	0.0004548	0.04311
GAGARARAGARRARG	GO:0010582	0.04923	0.0005038	0.04657
GAGARARAGARRARG	GO:0009911	0.04991	0.0005327	0.04804
RRAARAADWGRHRRARVAVAAAWGARVAAADWBAKKBDNGA	GO:0005634	1.236e-06	2.652e-07	9.893e-05
RRAARAADWGRHRRARVAVAAAWGARVAAADWBAKKBDNGA	GO:0003700	3.967e-06	2.652e-07	9.893e-05
RRAARAADWGRHRRARVAVAAAWGARVAAADWBAKKBDNGA	GO:0003677	0.0001355	2.652e-07	9.893e-05
RRAARAADWGRHRRARVAVAAAWGARVAAADWBAKKBDNGA	GO:0005886	0.0001453	2.652e-07	9.893e-05
RRAARAADWGRHRRARVAVAAAWGARVAAADWBAKKBDNGA	GO:0005515	0.0002375	2.652e-07	9.893e-05
RRAARAADWGRHRRARVAVAAAWGARVAAADWBAKKBDNGA	GO:0045449	0.0008039	2.652e-07	9.893e-05
RRAARAADWGRHRRARVAVAAAWGARVAAADWBAKKBDNGA	GO:0006468	0.001264	2.652e-07	9.893e-05
RRAARAADWGRHRRARVAVAAAWGARVAAADWBAKKBDNGA	GO:0004674	0.001501	2.652e-07	9.893e-05
RRAARAADWGRHRRARVAVAAAWGARVAAADWBAKKBDNGA	GO:0007169	0.002347	2.652e-07	9.893e-05
RRAARAADWGRHRRARVAVAAAWGARVAAADWBAKKBDNGA	GO:0016301	0.003602	2.652e-07	9.893e-05
RRAARAADWGRHRRARVAVAAAWGARVAAADWBAKKBDNGA	GO:0005737	0.01859	6.63e-06	0.002248
RRAARAADWGRHRRARVAVAAAWGARVAAADWBAKKBDNGA	GO:0006355	0.01958	7.69e-06	0.002391
RRAARAADWGRHRRARVAVAAAWGARVAAADWBAKKBDNGA	GO:0005524	0.02038	9.547e-06	0.00274
RRAARAADWGRHRRARVAVAAAWGARVAAADWBAKKBDNGA	GO:0043565	0.02097	1.061e-05	0.002827
RRAARAADWGRHRRARVAVAAAWGARVAAADWBAKKBDNGA	GO:0048366	0.02536	2.546e-05	0.006332
RRAARAADWGRHRRARVAVAAAWGARVAAADWBAKKBDNGA	GO:0009944	0.02637	3.076e-05	0.007172
RRAARAADWGRHRRARVAVAAAWGARVAAADWBAKKBDNGA	GO:0007010	0.03067	6.046e-05	0.01327
RRAARAADWGRHRRARVAVAAAWGARVAAADWBAKKBDNGA	GO:0000059	0.03157	6.895e-05	0.01429
RRAARAADWGRHRRARVAVAAAWGARVAAADWBAKKBDNGA	GO:0009507	0.03508	0.0001082	0.02124
RRAARAADWGRHRRARVAVAAAWGARVAAADWBAKKBDNGA	GO:0009965	0.04031	0.0001952	0.03641
RRAARAADWGRHRRARVAVAAAWGARVAAADWBAKKBDNGA	GO:0016563	0.0421	0.0002397	0.04259
TTTTTTTTTTTTTTTTKTNAWWTTTWWKT	GO:0003700	0.0005866	2.652e-07	0.0009978
TTTTTTTTTTTTTTTTKTNAWWTTTWWKT	GO:0005886	0.0117	1.326e-06	0.002495
TTTTTTTTTTTTTTTTKTNAWWTTTWWKT	GO:0003677	0.01767	7.425e-06	0.009313
TTTTTTTTTTTTTTTTKTNAWWTTTWWKT	GO:0005634	0.03006	5.224e-05	0.04914
TYTHTYTTYTTCTTCTTCHYY	GO:0003700	2.434e-08	2.652e-07	8.954e-05
TYTHTYTTYTTCTTCTTCHYY	GO:0005634	2.614e-06	2.652e-07	8.954e-05
TYTHTYTTYTTCTTCTTCHYY	GO:0005886	1.104e-05	2.652e-07	8.954e-05
TYTHTYTTYTTCTTCTTCHYY	GO:0003677	0.0001148	2.652e-07	8.954e-05
TYTHTYTTYTTCTTCTTCHYY	GO:0007169	0.0002055	2.652e-07	8.954e-05
TYTHTYTTYTTCTTCTTCHYY	GO:0004674	0.0002475	2.652e-07	8.954e-05
TYTHTYTTYTTCTTCTTCHYY	GO:0045449	0.0005848	2.652e-07	8.954e-05
TYTHTYTTYTTCTTCTTCHYY	GO:0006468	0.0007753	2.652e-07	8.954e-05
TYTHTYTTYTTCTTCTTCHYY	GO:0006355	0.0008311	2.652e-07	8.954e-05
TYTHTYTTYTTCTTCTTCHYY	GO:0016301	0.000898	2.652e-07	8.954e-05
TYTHTYTTYTTCTTCTTCHYY	GO:0005515	0.002615	2.652e-07	8.954e-05
TYTHTYTTYTTCTTCTTCHYY	GO:0009507	0.01884	9.547e-06	0.002955
TYTHTYTTYTTCTTCTTCHYY	GO:0048366	0.01966	1.14e-05	0.003236
TYTHTYTTYTTCTTCTTCHYY	GO:0003723	0.0204	1.22e-05	0.003236
TYTHTYTTYTTCTTCTTCHYY	GO:0007623	0.02195	1.697e-05	0.004202
TYTHTYTTYTTCTTCTTCHYY	GO:0005524	0.02414	2.174e-05	0.005048
TYTHTYTTYTTCTTCTTCHYY	GO:0016563	0.02783	4.508e-05	0.009849
TYTHTYTTYTTCTTCTTCHYY	GO:0043565	0.02873	5.277e-05	0.01089
TYTHTYTTYTTCTTCTTCHYY	GO:0009908	0.03475	0.0001103	0.02156
TYTHTYTTYTTCTTCTTCHYY	GO:0009944	0.0394	0.0001806	0.03354
TYTHTYTTYTTCTTCTTCHYY	GO:0009826	0.041	0.0002124	0.03757

## Sheet: Rice
S9 Table. Significant GO term enriched by GOMO analysis for Rice DEGs.
Motif_Identifier	GO_Term_Identifier	GOMo_Score	p-value	q-value
AARASAAAAAAAAAA	GO:0003700	6.4e-06	2.65e-07	0.000111
AARASAAAAAAAAAA	GO:0005886	0.000723	2.65e-07	0.000111
AARASAAAAAAAAAA	GO:0007169	0.00155	2.65e-07	0.000111
AARASAAAAAAAAAA	GO:0005634	0.00349	2.65e-07	0.000111
AARASAAAAAAAAAA	GO:0006468	0.00375	2.65e-07	0.000111
AARASAAAAAAAAAA	GO:0003677	0.00532	2.65e-07	0.000111
AARASAAAAAAAAAA	GO:0004674	0.00551	2.65e-07	0.000111
AARASAAAAAAAAAA	GO:0006355	0.00611	2.65e-07	0.000111
AARASAAAAAAAAAA	GO:0045449	0.00798	2.65e-07	0.000111
AGARRRAGARARAGAARRARRRRRADGAGARARAGADG	GO:0003700	1.05e-10	2.65e-07	6.98e-05
AGARRRAGARARAGAARRARRRRRADGAGARARAGADG	GO:0005634	1.44e-07	2.65e-07	6.98e-05
AGARRRAGARARAGAARRARRRRRADGAGARARAGADG	GO:0003677	3.21e-07	2.65e-07	6.98e-05
AGARRRAGARARAGAARRARRRRRADGAGARARAGADG	GO:0005886	8.87e-05	2.65e-07	6.98e-05
AGARRRAGARARAGAARRARRRRRADGAGARARAGADG	GO:0045449	0.000112	2.65e-07	6.98e-05
AGARRRAGARARAGAARRARRRRRADGAGARARAGADG	GO:0005515	0.000117	2.65e-07	6.98e-05
AGARRRAGARARAGAARRARRRRRADGAGARARAGADG	GO:0006468	0.000644	2.65e-07	6.98e-05
AGARRRAGARARAGAARRARRRRRADGAGARARAGADG	GO:0006355	0.000729	2.65e-07	6.98e-05
AGARRRAGARARAGAARRARRRRRADGAGARARAGADG	GO:0007169	0.001	2.65e-07	6.98e-05
AGARRRAGARARAGAARRARRRRRADGAGARARAGADG	GO:0009507	0.00109	2.65e-07	6.98e-05
AGARRRAGARARAGAARRARRRRRADGAGARARAGADG	GO:0016301	0.00122	2.65e-07	6.98e-05
AGARRRAGARARAGAARRARRRRRADGAGARARAGADG	GO:0004674	0.00154	2.65e-07	6.98e-05
AGARRRAGARARAGAARRARRRRRADGAGARARAGADG	GO:0005524	0.00325	2.65e-07	6.98e-05
AGARRRAGARARAGAARRARRRRRADGAGARARAGADG	GO:0003777	0.00506	2.65e-07	6.98e-05
AGARRRAGARARAGAARRARRRRRADGAGARARAGADG	GO:0048366	0.00649	5.3e-07	0.00013
AGARRRAGARARAGAARRARRRRRADGAGARARAGADG	GO:0009965	0.00914	1.06e-06	0.000244
AGARRRAGARARAGAARRARRRRRADGAGARARAGADG	GO:0048481	0.0115	1.59e-06	0.000345
AGARRRAGARARAGAARRARRRRRADGAGARARAGADG	GO:0016563	0.0127	2.39e-06	0.000489
AGARRRAGARARAGAARRARRRRRADGAGARARAGADG	GO:0009908	0.0136	2.65e-06	0.000515
AGARRRAGARARAGAARRARRRRRADGAGARARAGADG	GO:0009944	0.0156	5.3e-06	0.000978
AGARRRAGARARAGAARRARRRRRADGAGARARAGADG	GO:0003723	0.0171	7.16e-06	0.00126
AGARRRAGARARAGAARRARRRRRADGAGARARAGADG	GO:0005737	0.0189	9.28e-06	0.00156
AGARRRAGARARAGAARRARRRRRADGAGARARAGADG	GO:0043565	0.0284	5.2e-05	0.00833
AGARRRAGARARAGAARRARRRRRADGAGARARAGADG	GO:0010051	0.0291	5.7e-05	0.00864
AGARRRAGARARAGAARRARRRRRADGAGARARAGADG	GO:0010158	0.0292	5.86e-05	0.00864
AGARRRAGARARAGAARRARRRRRADGAGARARAGADG	GO:0004672	0.0316	7.98e-05	0.0113
AGARRRAGARARAGAARRARRRRRADGAGARARAGADG	GO:0035196	0.0319	8.33e-05	0.0114
AGARRRAGARARAGAARRARRRRRADGAGARARAGADG	GO:0048364	0.0336	0.000106	0.0139
AGARRRAGARARAGAARRARRRRRADGAGARARAGADG	GO:0010267	0.0338	0.000109	0.0139
AGARRRAGARARAGAARRARRRRRADGAGARARAGADG	GO:0009744	0.0355	0.000131	0.016
AGARRRAGARARAGAARRARRRRRADGAGARARAGADG	GO:0016481	0.0397	0.000208	0.0248
AGARRRAGARARAGAARRARRRRRADGAGARARAGADG	GO:0003676	0.0467	0.000394	0.0453
AGARRRAGARARAGAARRARRRRRADGAGARARAGADG	GO:0007165	0.0473	0.000413	0.0461
AGARRRAGARARAGAARRARRRRRADGAGARARAGADG	GO:0010599	0.0486	0.000462	0.0496
AGARRRAGARARAGAARRARRRRRADGAGARARAGADG	GO:0035195	0.049	0.000474	0.0496
AGARRRAGARARAGAARRARRRRRADGAGARARAGADG	GO:0004842	0.0492	0.000484	0.0496
DYAAGRWCAWCABCRBAAKYSTCMSMMSCAATMGVKMMARMYSCRTYRS	GO:0009507	0.003	2.65e-07	0.001
GCCYMATMSYTCTGMCWCTCCWCSWGMWGMTCCGCCKCGSSTTCTCTC	GO:0009507	6.09e-05	2.65e-07	0.000333
GCCYMATMSYTCTGMCWCTCCWCSWGMWGMTCCGCCKCGSSTTCTCTC	GO:0009535	0.0043	2.65e-07	0.000333
GCCYMATMSYTCTGMCWCTCCWCSWGMWGMTCCGCCKCGSSTTCTCTC	GO:0005524	0.0082	2.65e-07	0.000333
GCCYMATMSYTCTGMCWCTCCWCSWGMWGMTCCGCCKCGSSTTCTCTC	GO:0003700	0.0233	1.83e-05	0.0172
GGAAGAARAAGAYGAAKARGAARARRAABAACGTGAYSGTKGAGGAGTCG	GO:0009507	9.62e-05	2.65e-07	0.001
GGAAGAARAAGAYGAAKARGAARARRAABAACGTGAYSGTKGAGGAGTCG	GO:0003700	0.0109	5.3e-07	0.001
GTCGYCSTCCWHTYGGTTCTCCTCCTGTYCCTCCTCCRATACTCAAMAC	GO:0009507	4e-06	2.65e-07	0.000498
GTCGYCSTCCWHTYGGTTCTCCTCCTGTYCCTCCTCCRATACTCAAMAC	GO:0003700	0.00236	2.65e-07	0.000498
GTCGYCSTCCWHTYGGTTCTCCTCCTGTYCCTCCTCCRATACTCAAMAC	GO:0005634	0.0145	3.18e-06	0.00398
GTCGYCSTCCWHTYGGTTCTCCTCCTGTYCCTCCTCCRATACTCAAMAC	GO:0005524	0.0192	6.1e-06	0.00572
GTCGYCSTCCWHTYGGTTCTCCTCCTGTYCCTCCTCCRATACTCAAMAC	GO:0003677	0.0257	2.94e-05	0.0221
GTCGYCSTCCWHTYGGTTCTCCTCCTGTYCCTCCTCCRATACTCAAMAC	GO:0009570	0.032	7.35e-05	0.0459
GTCGYCSTCCWHTYGGTTCTCCTCCTGTYCCTCCTCCRATACTCAAMAC	GO:0009535	0.0338	8.78e-05	0.0471
GTCGYCSTCCWHTYGGTTCTCCTCCTGTYCCTCCTCCRATACTCAAMAC	GO:0006355	0.0354	0.000106	0.0495
NTTTTTTTTTTTTTTTTTTT	GO:0003700	0.000257	2.65e-07	0.000249
NTTTTTTTTTTTTTTTTTTT	GO:0005886	0.00148	2.65e-07	0.000249
NTTTTTTTTTTTTTTTTTTT	GO:0005634	0.00159	2.65e-07	0.000249
NTTTTTTTTTTTTTTTTTTT	GO:0003677	0.00621	2.65e-07	0.000249
NTTTTTTTTTTTTTTTTTTT	GO:0006355	0.016	4.24e-06	0.00319
NTTTTTTTTTTTTTTTTTTT	GO:0007169	0.0179	5.57e-06	0.00348
NTTTTTTTTTTTTTTTTTTT	GO:0016301	0.0218	1.33e-05	0.00711
NTTTTTTTTTTTTTTTTTTT	GO:0005515	0.0339	8.8e-05	0.0413
NTTTTTTTTTTTTTTTTTTT	GO:0009414	0.0356	0.000109	0.0455
WGAAGAWRAAGAWGADRRWGA	GO:0003700	5.73e-09	2.65e-07	7.64e-05
WGAAGAWRAAGAWGADRRWGA	GO:0003677	7.63e-05	2.65e-07	7.64e-05
WGAAGAWRAAGAWGADRRWGA	GO:0005634	0.000222	2.65e-07	7.64e-05
WGAAGAWRAAGAWGADRRWGA	GO:0045449	0.000401	2.65e-07	7.64e-05
WGAAGAWRAAGAWGADRRWGA	GO:0009507	0.000965	2.65e-07	7.64e-05
WGAAGAWRAAGAWGADRRWGA	GO:0005886	0.00163	2.65e-07	7.64e-05
WGAAGAWRAAGAWGADRRWGA	GO:0006355	0.00281	2.65e-07	7.64e-05
WGAAGAWRAAGAWGADRRWGA	GO:0016301	0.00346	2.65e-07	7.64e-05
WGAAGAWRAAGAWGADRRWGA	GO:0006468	0.00477	2.65e-07	7.64e-05
WGAAGAWRAAGAWGADRRWGA	GO:0004674	0.005	2.65e-07	7.64e-05
WGAAGAWRAAGAWGADRRWGA	GO:0007169	0.00792	2.65e-07	7.64e-05
WGAAGAWRAAGAWGADRRWGA	GO:0003723	0.00952	2.65e-07	7.64e-05
WGAAGAWRAAGAWGADRRWGA	GO:0005515	0.0107	2.65e-07	7.64e-05
WGAAGAWRAAGAWGADRRWGA	GO:0048481	0.0173	5.04e-06	0.00135
WGAAGAWRAAGAWGADRRWGA	GO:0048366	0.0202	9.28e-06	0.00232
WGAAGAWRAAGAWGADRRWGA	GO:0009944	0.0261	2.97e-05	0.00695
WGAAGAWRAAGAWGADRRWGA	GO:0048364	0.0296	4.85e-05	0.0107
WGAAGAWRAAGAWGADRRWGA	GO:0016563	0.0307	5.54e-05	0.0115
WGAAGAWRAAGAWGADRRWGA	GO:0005524	0.0324	6.97e-05	0.0138
WGAAGAWRAAGAWGADRRWGA	GO:0009723	0.0423	0.000249	0.0467
WTTTTHTTNDTYTWHTTBTBTTTTSTTTT	GO:0003700	0.000115	2.65e-07	0.000249
WTTTTHTTNDTYTWHTTBTBTTTTSTTTT	GO:0005886	0.00425	2.65e-07	0.000249
WTTTTHTTNDTYTWHTTBTBTTTTSTTTT	GO:0003677	0.0102	2.65e-07	0.000249
WTTTTHTTNDTYTWHTTBTBTTTTSTTTT	GO:0005634	0.0111	2.65e-07	0.000249
WTTTTHTTNDTYTWHTTBTBTTTTSTTTT	GO:0045449	0.0136	1.33e-06	0.000996
WTTTTHTTNDTYTWHTTBTBTTTTSTTTT	GO:0009908	0.0276	4.51e-05	0.0282
WTTTTHTTNDTYTWHTTBTBTTTTSTTTT	GO:0006355	0.032	7.88e-05	0.0423
